# Supplementary material for: A-to-I RNA co-editing predicts clinical outcomes and is associated with immune cells infiltration in hepatocellular carcinoma
Source: Commun Biol. 2024 Jul 9;7:838. doi: 10.1038/s42003-024-06520-y (PMC11233613; doi:10.1038/s42003-024-06520-y)
Supplement: Supplementary file 4 — Dataset 1 [file 42003_2024_6520_MOESM4_ESM.csv]

site1	site2	gene1	gene2	gene1.log2fc	gene1.paj	gene2.log2fc	gene2.paj
chr17;1750278;A;G	chr17;1752239;A;G	SERPINF2	SERPINF2	-1.276939584	6.21E-12	-1.276939584	6.21E-12
chr2;216501792;A;G	chr2;216501818;A;G	RPL37A	RPL37A	0.48905565	0.000952834	0.48905565	0.000952834
chr19;18366898;A;G	chr19;18368075;A;G	PGPEP1	PGPEP1	0.208564303	0.07450372	0.208564303	0.07450372
chr20;3219837;A;G	chr20;3220830;A;G	ITPA	ITPA	0.685128089	2.68E-09	0.685128089	2.68E-09
chr3;15072209;A;G	chr3;48750241;A;G	RBSN	PRKAR2A	0.03737537	0.583199045	0.146030504	0.060613405
chr15;89832281;A;G	chr15;89832336;A;G	AP3S2	AP3S2	-0.170511179	0.073536355	-0.170511179	0.073536355
chr12;100627414;A;G	chr12;50930856;A;G	GAS2L3	METTL7A	1.15264853	1.87E-12	-0.953235374	5.65E-12
chr19;52797871;A;G	chr19;52839063;A;G	ZNF600;ZNF28	ZNF468;ZNF28	NA	NA	NA	NA
chr2;113710015;A;G	chr2;61050142;A;G	SLC35F5	PEX13	-0.270448824	0.000864414	-0.813449667	3.32E-35
chr1;109480952;A;G	chr1;77877044;A;G	SYPL2	FAM73A	-0.106613596	0.701832178	NA	NA
chr22;26523850;A;G	chr22;26524342;A;G	TPST2	TPST2	-0.425131706	8.52E-05	-0.425131706	8.52E-05
chr19;23339828;A;G	chr19;36546279;A;G	ZNF91	ZNF529	0.473257419	4.50E-06	0.316346392	0.00255233
chr1;10458213;A;G	chr1;9928311;A;G	DFFA	LZIC	0.206276322	0.012057572	0.023057448	0.79238459
chr5;34906093;A;G	chr5;34906382;A;G	RAD1	RAD1	0.576649277	5.71E-16	0.576649277	5.71E-16
chr19;52839344;A;G	chr19;52880443;A;G	ZNF468;ZNF28	ZNF320	NA	NA	1.450460064	3.69E-10
chr19;36952187;A;G	chr19;52154310;A;G	ZNF568	CTC-471J1.8;ZNF836	0.27245048	0.182861198	NA	NA
chr1;100024279;A;G	chr1;52824220;A;G	SLC35A3	ZYG11B	-0.635869601	1.04E-08	-0.699056128	8.94E-11
chr7;128503458;A;G	chr7;152645818;A;G	METTL2B	XRCC2	0.260756947	0.001614371	2.907382481	1.20E-50
chr15;50704186;A;G	chr15;82842390;A;G	SPPL2A	HOMER2	-0.221320061	0.00996967	-0.50304141	0.008928421
chr17;39907500;A;G	chr17;81561243;A;G	GSDMB	NPLOC4	0.834636671	4.40E-07	0.852634663	1.33E-28
chr1;62162694;A;G	chr1;62162737;A;G	INADL	INADL	NA	NA	NA	NA
chr7;55455279;A;G	chr7;55456218;A;G	VOPP1	VOPP1	0.494405099	1.07E-05	0.494405099	1.07E-05
chr17;1752324;A;G	chr17;5027769;A;G	SERPINF2	KIF1C	-1.276939584	6.21E-12	0.030169264	0.787812727
chr7;44833453;A;G	chr7;99575277;A;G	H2AFV	ZNF655;GS1-259H13.13	NA	NA	NA	NA
chr1;1316251;A;G	chr1;1316800;A;G	CPSF3L	CPSF3L	NA	NA	NA	NA
chr1;156380240;A;G	chr1;156380461;A;G	RHBG	RHBG	2.671080118	1.61E-10	2.671080118	1.61E-10
chr19;16550480;A;G	chr19;19683066;A;G	SLC35E1;CTD-3222D19.2	ZNF101	NA	NA	0.563180547	2.98E-12
chr2;39477125;A;G	chr2;39496248;A;G	AC007246.3	AC007246.3	NA	NA	NA	NA
chr2;113710467;A;G	chr2;86025091;A;G	SLC35F5	POLR1A	-0.270448824	0.000864414	0.8045144	4.54E-28
chr3;52414754;A;G	chr3;52414903;A;G	PHF7	PHF7	0.108219396	0.375918733	0.108219396	0.375918733
chr2;85323098;A;G	chr2;95146591;A;G	TGOLN2	MRPS5	-0.379078024	7.62E-05	0.031689052	0.733305139
chr19;35283358;A;G	chr19;35284280;A;G	HAMP	HAMP	-3.602291183	6.26E-17	-3.602291183	6.26E-17
chr1;156373413;A;G	chr1;156380561;A;G	RHBG	RHBG	2.671080118	1.61E-10	2.671080118	1.61E-10
chr19;40938253;A;G	chr19;41014406;A;G	CYP2B7P	CYP2B6	-0.452290942	0.267219301	-2.627373644	1.29E-18
chr1;28498974;A;G	chr1;35602769;A;G	PHACTR4	PSMB2	-0.274400318	0.00058577	0.01624363	0.86812027
chr18;74251005;A;G	chr18;74251058;A;G	CYB5A	CYB5A	-0.948141258	2.72E-10	-0.948141258	2.72E-10
chr1;160026673;A;G	chr1;28499161;A;G	RP11-226L15.5	PHACTR4	NA	NA	-0.274400318	0.00058577
chr7;17344674;A;G	chr7;44833623;A;G	AHR	H2AFV	-0.698520913	5.51E-07	NA	NA
chr7;38724838;A;G	chr7;44833263;A;G	VPS41	H2AFV	0.091656522	0.298070965	NA	NA
chr11;61849775;A;G	chr11;61849933;A;G	FADS2	FADS2	0.360132974	0.173303371	0.360132974	0.173303371
chr19;52568253;A;G	chr19;57905393;A;G	ZNF701	CTD-2583A14.9;ZNF417	0.515050741	0.005786419	NA	NA
chr20;25447712;A;G	chr20;25447748;A;G	GINS1	GINS1	2.73359652	7.68E-49	2.73359652	7.68E-49
chr11;119022381;A;G	chr11;47168659;A;G	TRAPPC4	ARFGAP2;RP11-390K5.6	0.403915987	1.84E-05	NA	NA
chr19;4526350;A;G	chr19;4527247;A;G	PLIN5	PLIN5	-0.059950925	0.753526795	-0.059950925	0.753526795
chr10;68521370;A;G	chr10;68523331;A;G	SLC25A16	SLC25A16	-0.627189505	1.22E-10	-0.627189505	1.22E-10
chr19;49306109;A;G	chr19;52568227;A;G	SLC6A16	ZNF701	-0.734332973	3.07E-05	0.515050741	0.005786419
chr4;17801266;A;G	chr4;17801267;A;G	DCAF16	DCAF16	0.740222417	7.53E-11	0.740222417	7.53E-11
chr2;86024022;A;G	chr2;86024028;A;G	POLR1A	POLR1A	0.8045144	4.54E-28	0.8045144	4.54E-28
chr17;31534385;A;G	chr17;31534537;A;G	RAB11FIP4	RAB11FIP4	1.816083022	2.29E-29	1.816083022	2.29E-29
chr19;4526346;A;G	chr19;6702731;A;G	PLIN5	C3	-0.059950925	0.753526795	-0.988845697	1.00E-10
chr3;155943021;A;G	chr3;59749933;A;G	GMPS	FHIT	0.555662483	6.51E-13	0.882725947	1.87E-09
chr17;1751273;A;G	chr17;5026659;A;G	SERPINF2	KIF1C	-1.276939584	6.21E-12	0.030169264	0.787812727
chr19;21806237;A;G	chr19;36952261;A;G	ZNF43	ZNF568	1.318352213	5.35E-10	0.27245048	0.182861198
chr12;116714628;A;G	chr12;68766820;A;G	C12orf49	SLC35E3	NA	NA	0.303444534	0.000150832
chr1;1318564;A;G	chr1;204556420;A;G	CPSF3L;RP5-890O3.9	MDM4	NA	NA	0.765049814	2.68E-14
chr2;200909618;A;G	chr2;85323098;A;G	ORC2	TGOLN2	0.251601017	0.003522076	-0.379078024	7.62E-05
chrX;2906875;A;G	chrX;2907035;A;G	ARSD	ARSD	-0.956995699	2.48E-12	-0.956995699	2.48E-12
chr5;131204197;A;G	chr5;131204202;A;G	LYRM7	LYRM7	-0.314219088	0.000211272	-0.314219088	0.000211272
chr2;37103922;A;G	chr2;37104607;A;G	EIF2AK2	EIF2AK2	-0.1454155	0.112998438	-0.1454155	0.112998438
chrX;2934735;A;G	chrX;85091232;A;G	ARSE	APOOL	NA	NA	-0.208795804	0.084633652
chr19;20621428;A;G	chr19;21806291;A;G	ZNF626;CTC-513N18.7	ZNF43	NA	NA	1.318352213	5.35E-10
chr7;25120962;A;G	chr7;25121288;A;G	CYCS	CYCS	0.351898126	0.002461377	0.351898126	0.002461377
chr19;52646363;A;G	chr19;52647541;A;G	ZNF83	ZNF83	1.400027765	1.15E-09	1.400027765	1.15E-09
chr10;133535081;A;G	chr10;133535082;A;G	CYP2E1	CYP2E1	-1.531251338	6.16E-05	-1.531251338	6.16E-05
chr1;45697919;A;G	chr1;9927756;A;G	IPP	LZIC	0.029320905	0.743656921	0.023057448	0.79238459
chr6;33005440;A;G	chr6;33005854;A;G	HLA-DOA	HLA-DOA	-0.586704704	0.008999157	-0.586704704	0.008999157
chr19;52032552;A;G	chr19;52876991;A;G	ZNF432	ZNF320	0.748758215	5.71E-09	1.450460064	3.69E-10
chr5;126625476;A;G	chr5;69281964;A;G	PHAX	CCDC125	0.194753084	0.004538551	-0.138548478	0.137283507
chr1;6223379;A;G	chr1;89183779;A;G	ICMT	GBP4	-0.070116142	0.387147355	-0.404900294	0.021834137
chr1;52824087;A;G	chr1;89183686;A;G	ZYG11B	GBP4	-0.699056128	8.94E-11	-0.404900294	0.021834137
chr19;13760012;A;G	chr19;13760054;A;G	CCDC130	CCDC130	NA	NA	NA	NA
chr3;52210610;A;G	chr3;52210694;A;G	ALAS1	ALAS1	-1.264066694	1.43E-12	-1.264066694	1.43E-12
chr17;31534285;A;G	chr17;31534510;A;G	RAB11FIP4	RAB11FIP4	1.816083022	2.29E-29	1.816083022	2.29E-29
chr7;44833453;A;G	chr7;99970293;A;G	H2AFV	AZGP1	NA	NA	-1.580661632	4.51E-13
chr19;11913663;A;G	chr19;36337924;A;G	ZNF69	ZFP14	-0.048556494	0.788809779	0.59747604	2.66E-08
chr2;113709923;A;G	chr2;32310314;A;G	SLC35F5	YIPF4	-0.270448824	0.000864414	-0.373894663	9.28E-08
chr1;156372896;A;G	chr1;156376482;A;G	RHBG	RHBG	2.671080118	1.61E-10	2.671080118	1.61E-10
chr1;66985112;A;G	chr1;9927756;A;G	MIER1	LZIC	-0.83659679	3.53E-25	0.023057448	0.79238459
chr10;96166514;A;G	chr10;96167399;A;G	ZNF518A	ZNF518A	0.39551846	0.000937553	0.39551846	0.000937553
chr19;13760012;A;G	chr19;52064907;A;G	CCDC130	ZNF841;ZNF432	NA	NA	NA	NA
chr17;66218433;A;G	chr17;66222241;A;G	APOH	APOH	-1.017285561	4.25E-07	-1.017285561	4.25E-07
chr22;17113215;A;G	chr22;42381099;A;G	IL17RA	NFAM1	-0.22044209	0.0029007	-1.276344458	3.33E-12
chr18;691500;A;G	chr18;691578;A;G	ENOSF1	ENOSF1	-0.23090837	0.022663344	-0.23090837	0.022663344
chr3;15072386;A;G	chr3;50113122;A;G	RBSN	RBM5	0.03737537	0.583199045	0.313919085	2.23E-06
chr19;19682268;A;G	chr19;19682972;A;G	ZNF101	ZNF101	0.563180547	2.98E-12	0.563180547	2.98E-12
chr10;38451038;A;G	chr10;50882384;A;G	RP11-291L22.9	A1CF	NA	NA	-1.026462474	4.78E-14
chr20;18488404;A;G	chr20;18488410;A;G	RBBP9	RBBP9	-0.347641131	0.002283753	-0.347641131	0.002283753
chr2;113707724;A;G	chr2;113710726;A;G	SLC35F5	SLC35F5	-0.270448824	0.000864414	-0.270448824	0.000864414
chr3;48750192;A;G	chr3;48750207;A;G	PRKAR2A	PRKAR2A	0.146030504	0.060613405	0.146030504	0.060613405
chr19;11834934;A;G	chr19;58126926;A;G	ZNF440	ZNF329	0.324026283	0.000295353	0.090390584	0.495923956
chr19;52618252;A;G	chr19;6702731;A;G	ZNF83	C3	1.400027765	1.15E-09	-0.988845697	1.00E-10
chr17;44799795;A;G	chr17;44799867;A;G	GJC1	GJC1	2.349000961	1.32E-41	2.349000961	1.32E-41
chr17;1749278;A;G	chr17;1751328;A;G	SERPINF2	SERPINF2	-1.276939584	6.21E-12	-1.276939584	6.21E-12
chr12;113389833;A;G	chr12;113389846;A;G	PLBD2	PLBD2	0.073870284	0.399850622	0.073870284	0.399850622
chr1;156380508;A;G	chr1;52824220;A;G	RHBG	ZYG11B	2.671080118	1.61E-10	-0.699056128	8.94E-11
chr11;78068543;A;G	chr11;78068619;A;G	NDUFC2-KCTD14;NDUFC2	NDUFC2-KCTD14;NDUFC2	NA	NA	NA	NA
chr12;98604522;A;G	chr12;98604575;A;G	SLC25A3	SLC25A3	0.171726254	0.032856248	0.171726254	0.032856248
chr2;206122466;A;G	chr2;216501792;A;G	NDUFS1	RPL37A	-0.622317057	4.38E-14	0.48905565	0.000952834
chr16;4462244;A;G	chr16;4462630;A;G	NMRAL1	NMRAL1	0.187171758	0.311657199	0.187171758	0.311657199
chr19;52878858;A;G	chr19;52880339;A;G	ZNF320	ZNF320	1.450460064	3.69E-10	1.450460064	3.69E-10
chr19;11450287;A;G	chr19;3758397;A;G	PRKCSH	APBA3	0.254635578	0.000629407	0.328883228	2.44E-05
chr19;52568253;A;G	chr19;52876991;A;G	ZNF701	ZNF320	0.515050741	0.005786419	1.450460064	3.69E-10
chr7;128305522;A;G	chr7;38724758;A;G	RBM28	VPS41	0.577650555	5.08E-19	0.091656522	0.298070965
chr7;66715783;A;G	chr7;66715788;A;G	KCTD7;RABGEF1	KCTD7;RABGEF1	NA	NA	NA	NA
chr3;15072852;A;G	chr3;15072979;A;G	RBSN	RBSN	0.03737537	0.583199045	0.03737537	0.583199045
chr5;115830034;A;G	chr5;37290882;A;G	ATG12	NUP155	0.178171535	0.007995755	0.715658178	2.09E-18
chr19;19682971;A;G	chr19;39491790;A;G	ZNF101	TIMM50	0.563180547	2.98E-12	0.509409543	2.33E-07
chr1;156376782;A;G	chr1;156380363;A;G	RHBG	RHBG	2.671080118	1.61E-10	2.671080118	1.61E-10
chr11;62739644;A;G	chr11;768609;A;G	TTC9C	PDDC1	0.40670006	8.98E-13	NA	NA
chr4;38967095;A;G	chr4;39032694;A;G	TMEM156	TMEM156	1.011715387	0.001195699	1.011715387	0.001195699
chr14;50325958;A;G	chr14;55367578;A;G	ATP5S	ATG14	NA	NA	0.318979622	6.93E-06
chr19;11834934;A;G	chr19;3759207;A;G	ZNF440	APBA3	0.324026283	0.000295353	0.328883228	2.44E-05
chr2;113707778;A;G	chr2;216501990;A;G	SLC35F5	RPL37A	-0.270448824	0.000864414	0.48905565	0.000952834
chr3;155824990;A;G	chr3;155942057;A;G	SLC33A1	GMPS	0.274125938	0.0015137	0.555662483	6.51E-13
chr1;35601164;A;G	chr1;9928190;A;G	PSMB2	LZIC	0.01624363	0.86812027	0.023057448	0.79238459
chr19;6683724;A;G	chr19;6683977;A;G	C3	C3	-0.988845697	1.00E-10	-0.988845697	1.00E-10
chr19;39490530;A;G	chr19;45703767;A;G	TIMM50	QPCTL	0.509409543	2.33E-07	0.558293296	1.62E-06
chr19;19682971;A;G	chr19;34470209;A;G	ZNF101	UBA2	0.563180547	2.98E-12	0.260323241	0.001313124
chr19;57304785;A;G	chr19;57305556;A;G	CTC-444N24.11	CTC-444N24.11	NA	NA	NA	NA
chr19;4528573;A;G	chr19;48800593;A;G	PLIN5;CTB-50L17.14	BCAT2	NA	NA	1.465672707	7.14E-22
chr7;44833263;A;G	chr7;44833623;A;G	H2AFV	H2AFV	NA	NA	NA	NA
chr11;68378776;A;G	chr11;8687235;A;G	LRP5	RPL27A	-0.31988447	0.009400275	0.461611286	0.001632494
chr5;79018186;A;G	chr5;79018318;A;G	DMGDH	DMGDH	-1.626162278	5.52E-15	-1.626162278	5.52E-15
chr2;200909450;A;G	chr2;200909670;A;G	ORC2	ORC2	0.251601017	0.003522076	0.251601017	0.003522076
chr19;4527344;A;G	chr19;4527345;A;G	PLIN5	PLIN5	-0.059950925	0.753526795	-0.059950925	0.753526795
chr1;204552023;A;G	chr1;214351091;A;G	MDM4	RP11-176D17.3;PTPN14	0.765049814	2.68E-14	NA	NA
chr1;28498993;A;G	chr1;45697919;A;G	PHACTR4	IPP	-0.274400318	0.00058577	0.029320905	0.743656921
chr1;225788211;A;G	chr1;28498262;A;G	SRP9	PHACTR4	0.30693786	9.05E-05	-0.274400318	0.00058577
chr1;200031322;A;G	chr1;225788288;A;G	NR5A2	SRP9	-0.457258246	0.002514993	0.30693786	9.05E-05
chr15;51913892;A;G	chr15;65150240;A;G	TMOD3	CLPX	0.01270423	0.899556075	-0.90681215	2.82E-27
chr1;112699116;A;G	chr1;1316251;A;G	MOV10	CPSF3L	0.340325859	8.37E-05	NA	NA
chr22;46671072;A;G	chr22;46671729;A;G	GRAMD4	GRAMD4	-0.185395853	0.382226015	-0.185395853	0.382226015
chr2;203298766;A;G	chr2;32309752;A;G	CYP20A1	YIPF4	-0.393408454	2.72E-09	-0.373894663	9.28E-08
chr19;40934376;A;G	chr19;6704230;A;G	CYP2B7P	C3	-0.452290942	0.267219301	-0.988845697	1.00E-10
chr7;156971486;A;G	chr7;44833623;A;G	NOM1	H2AFV	0.054633966	0.483714683	NA	NA
chr1;45695941;A;G	chr1;45695942;A;G	RP11-767N6.7;IPP	RP11-767N6.7;IPP	NA	NA	NA	NA
chr20;25447867;A;G	chr20;3870904;A;G	GINS1	MAVS	2.73359652	7.68E-49	0.868400908	1.47E-21
chr1;100024651;A;G	chr1;52824220;A;G	SLC35A3	ZYG11B	-0.635869601	1.04E-08	-0.699056128	8.94E-11
chr19;36320717;A;G	chr19;57305556;A;G	LINC00665	CTC-444N24.11	2.777507643	3.03E-25	NA	NA
chr2;197496908;A;G	chr2;95146591;A;G	HSPD1	MRPS5	0.098259309	0.297706061	0.031689052	0.733305139
chr12;118137444;A;G	chr12;124783357;A;G	PEBP1	SCARB1	-0.718845974	1.85E-08	0.032044869	0.8216973
chr19;11450409;A;G	chr19;52878858;A;G	PRKCSH	ZNF320	0.254635578	0.000629407	1.450460064	3.69E-10
chr16;11835029;A;G	chr16;11835067;A;G	RSL1D1	RSL1D1	-0.00216959	0.97938724	-0.00216959	0.97938724
chr7;66078735;A;G	chr7;66078774;A;G	ASL	ASL	-0.532575738	0.002396857	-0.532575738	0.002396857
chr12;49355127;A;G	chr12;49356107;A;G	DNAJC22	DNAJC22	-0.134557489	0.310864823	-0.134557489	0.310864823
chr20;44425860;A;G	chr20;44425922;A;G	HNF4A	HNF4A	-0.117947917	0.411507417	-0.117947917	0.411507417
chr19;36320687;A;G	chr19;52064837;A;G	LINC00665	ZNF841;ZNF432	2.777507643	3.03E-25	NA	NA
chr1;201517951;A;G	chr1;201517959;A;G	RP11-134G8.7	RP11-134G8.7	NA	NA	NA	NA
chr2;113710062;A;G	chr2;61050828;A;G	SLC35F5	PEX13	-0.270448824	0.000864414	-0.813449667	3.32E-35
chrX;101009637;A;G	chrX;101009638;A;G	TRMT2B	TRMT2B	0.330341218	0.000742586	0.330341218	0.000742586
chr3;15072335;A;G	chr3;197537127;A;G	RBSN	BDH1	0.03737537	0.583199045	-0.911578325	3.60E-07
chr19;6704165;A;G	chr19;6709441;A;G	C3	C3	-0.988845697	1.00E-10	-0.988845697	1.00E-10
chr17;62450395;A;G	chr17;78422758;A;G	METTL2A	PGS1	0.28702428	0.000503533	0.688460702	2.15E-20
chr10;119573319;A;G	chr10;87244693;A;G	TIAL1	NUTM2A-AS1	-0.060806394	0.293071918	0.130146574	0.194468367
chr17;81562482;A;G	chr17;81563454;A;G	NPLOC4	NPLOC4	0.852634663	1.33E-28	0.852634663	1.33E-28
chr17;78422758;A;G	chr17;81562482;A;G	PGS1	NPLOC4	0.688460702	2.15E-20	0.852634663	1.33E-28
chr12;121844850;A;G	chr12;121852891;A;G	HPD	HPD	-0.631164665	0.062246191	-0.631164665	0.062246191
chr1;35599928;A;G	chr1;9100952;A;G	PSMB2	GPR157	0.01624363	0.86812027	-0.156009176	0.243284887
chr15;50704080;A;G	chr15;50704086;A;G	SPPL2A	SPPL2A	-0.221320061	0.00996967	-0.221320061	0.00996967
chr17;66218433;A;G	chr17;66218924;A;G	APOH	APOH	-1.017285561	4.25E-07	-1.017285561	4.25E-07
chr11;61849884;A;G	chr11;61849974;A;G	FADS2	FADS2	0.360132974	0.173303371	0.360132974	0.173303371
chr3;126116085;A;G	chr3;126117225;A;G	ALDH1L1	ALDH1L1	-0.60185943	0.032233074	-0.60185943	0.032233074
chr8;120054977;A;G	chr8;143655481;A;G	RP11-760H22.2	ZNF623	NA	NA	0.826118125	5.77E-18
chr12;132130041;A;G	chr12;7097486;A;G	EP400NL	C1RL	NA	NA	-1.66423279	2.42E-41
chr12;50930856;A;G	chr12;68766322;A;G	METTL7A	SLC35E3	-0.953235374	5.65E-12	0.303444534	0.000150832
chr7;55455279;A;G	chr7;55455641;A;G	VOPP1	VOPP1	0.494405099	1.07E-05	0.494405099	1.07E-05
chr3;197536008;A;G	chr3;197536678;A;G	BDH1	BDH1	-0.911578325	3.60E-07	-0.911578325	3.60E-07
chr19;6683724;A;G	chr19;6683850;A;G	C3	C3	-0.988845697	1.00E-10	-0.988845697	1.00E-10
chr20;3869127;A;G	chr20;3869130;A;G	MAVS	MAVS	0.868400908	1.47E-21	0.868400908	1.47E-21
chr2;27505046;A;G	chr2;27505076;A;G	GCKR	GCKR	-1.130842623	2.92E-09	-1.130842623	2.92E-09
chr12;116714628;A;G	chr12;117029666;A;G	C12orf49	FBXW8	NA	NA	0.367077011	3.36E-06
chr5;126625755;A;G	chr5;69281964;A;G	PHAX	CCDC125	0.194753084	0.004538551	-0.138548478	0.137283507
chr1;26878733;A;G	chr1;28499248;A;G	GPN2	PHACTR4	0.191146778	0.006548576	-0.274400318	0.00058577
chr19;14485321;A;G	chr19;9562243;A;G	GIPC1	ZNF121	0.730570177	4.71E-10	0.190123297	0.043339471
chr18;36270663;A;G	chr18;36271010;A;G	MOCOS	MOCOS	-0.448753163	0.000706769	-0.448753163	0.000706769
chr20;35713270;A;G	chr20;63943379;A;G	RBM39	UCKL1	0.340647645	9.54E-09	0.520350374	1.09E-09
chrX;2906270;A;G	chrX;2906276;A;G	ARSD	ARSD	-0.956995699	2.48E-12	-0.956995699	2.48E-12
chr22;39032722;A;G	chr22;39033096;A;G	APOBEC3D	APOBEC3D	NA	NA	NA	NA
chr17;78423038;A;G	chr17;81560519;A;G	PGS1	NPLOC4	0.688460702	2.15E-20	0.852634663	1.33E-28
chr1;100024063;A;G	chr1;89183866;A;G	SLC35A3	GBP4	-0.635869601	1.04E-08	-0.404900294	0.021834137
chr3;15072209;A;G	chr3;40536319;A;G	RBSN	ZNF621	0.03737537	0.583199045	0.402239997	2.16E-05
chr19;19682972;A;G	chr19;19683066;A;G	ZNF101	ZNF101	0.563180547	2.98E-12	0.563180547	2.98E-12
chr1;28499307;A;G	chr1;6223246;A;G	PHACTR4	ICMT	-0.274400318	0.00058577	-0.070116142	0.387147355
chr20;3869544;A;G	chr20;45079068;A;G	MAVS	STK4	0.868400908	1.47E-21	-0.032568476	0.674206456
chr1;156375951;A;G	chr1;156376638;A;G	RHBG	RHBG	2.671080118	1.61E-10	2.671080118	1.61E-10
chr2;69462567;A;G	chr2;98622919;A;G	AAK1	MGAT4A	0.610838575	2.34E-10	0.150480708	0.184962086
chr3;197535823;A;G	chr3;197537127;A;G	BDH1	BDH1	-0.911578325	3.60E-07	-0.911578325	3.60E-07
chr4;17802039;A;G	chr4;70817324;A;G	DCAF16	GRSF1	0.740222417	7.53E-11	-0.296582541	2.10E-05
chr22;43949436;A;G	chr22;43949437;A;G	PNPLA3	PNPLA3	-0.464441813	0.006991167	-0.464441813	0.006991167
chr1;156375531;A;G	chr1;156376482;A;G	RHBG	RHBG	2.671080118	1.61E-10	2.671080118	1.61E-10
chrX;85089377;A;G	chrX;85091232;A;G	APOOL	APOOL	-0.208795804	0.084633652	-0.208795804	0.084633652
chr2;113710053;A;G	chr2;201218007;A;G	SLC35F5	CASP10	-0.270448824	0.000864414	-0.121515479	0.183756004
chr1;147095787;A;G	chr1;147095908;A;G	NBPF13P	NBPF13P	-1.152478583	3.46E-05	-1.152478583	3.46E-05
chr15;75353361;A;G	chr15;82842432;A;G	NEIL1	HOMER2	0.154633099	0.268650898	-0.50304141	0.008928421
chr19;11450287;A;G	chr19;39490530;A;G	PRKCSH	TIMM50	0.254635578	0.000629407	0.509409543	2.33E-07
chr19;39491701;A;G	chr19;39491748;A;G	TIMM50	TIMM50	0.509409543	2.33E-07	0.509409543	2.33E-07
chr9;129510767;A;G	chr9;129511863;A;G	RP11-492E3.51;LINC00963	RP11-492E3.51;LINC00963	NA	NA	NA	NA
chr4;165077633;A;G	chr4;165077650;A;G	TMEM192	TMEM192	-0.911936385	1.76E-17	-0.911936385	1.76E-17
chr17;1751175;A;G	chr17;81247729;A;G	SERPINF2	SLC38A10	-1.276939584	6.21E-12	0.044714403	0.671964257
chr10;28525689;A;G	chr10;87241222;A;G	WAC-AS1	NUTM2A-AS1	0.28663106	0.000901078	0.130146574	0.194468367
chr2;222559604;A;G	chr2;222559625;A;G	SGPP2	SGPP2	1.640278529	5.70E-06	1.640278529	5.70E-06
chr20;3869744;A;G	chr20;5195159;A;G	MAVS	CDS2	0.868400908	1.47E-21	0.088701978	0.299685672
chr11;61849884;A;G	chr11;61849933;A;G	FADS2	FADS2	0.360132974	0.173303371	0.360132974	0.173303371
chr8;11107242;A;G	chr8;13022877;A;G	XKR6	KIAA1456	0.307164528	0.265286942	NA	NA
chr1;10457510;A;G	chr1;204555822;A;G	DFFA	MDM4	0.206276322	0.012057572	0.765049814	2.68E-14
chr5;43377440;A;G	chr5;43381559;A;G	CCL28	CCL28	0.882307253	0.000436718	0.882307253	0.000436718
chr1;109402870;A;G	chr1;155736493;A;G	PSMA5	DAP3	0.007857298	0.940591996	0.713133692	5.33E-19
chr2;206123001;A;G	chr2;95146591;A;G	NDUFS1	MRPS5	-0.622317057	4.38E-14	0.031689052	0.733305139
chr1;52824014;A;G	chr1;52824518;A;G	ZYG11B	ZYG11B	-0.699056128	8.94E-11	-0.699056128	8.94E-11
chr1;9102335;A;G	chr1;9103275;A;G	GPR157	GPR157	-0.156009176	0.243284887	-0.156009176	0.243284887
chr22;46670706;A;G	chr22;46670871;A;G	GRAMD4	GRAMD4	-0.185395853	0.382226015	-0.185395853	0.382226015
chr1;6222258;A;G	chr1;6222264;A;G	ICMT	ICMT	-0.070116142	0.387147355	-0.070116142	0.387147355
chr12;68852587;A;G	chr12;68852649;A;G	CPM	CPM	-0.23871377	0.125525849	-0.23871377	0.125525849
chr1;156373208;A;G	chr1;156375960;A;G	RHBG	RHBG	2.671080118	1.61E-10	2.671080118	1.61E-10
chr19;11834934;A;G	chr19;11913663;A;G	ZNF440	ZNF69	0.324026283	0.000295353	-0.048556494	0.788809779
chr17;1703643;A;G	chr17;31534452;A;G	TLCD2	RAB11FIP4	-0.030092194	0.875861758	1.816083022	2.29E-29
chr11;62739166;A;G	chr11;62739891;A;G	TTC9C	TTC9C	0.40670006	8.98E-13	0.40670006	8.98E-13
chr12;100033607;A;G	chr12;64449074;A;G	RP11-135F9.3;UHRF1BP1L	XPOT	NA	NA	0.541635834	5.05E-08
chr6;33005300;A;G	chr6;33005854;A;G	HLA-DOA	HLA-DOA	-0.586704704	0.008999157	-0.586704704	0.008999157
chr17;66218433;A;G	chr17;66218844;A;G	APOH	APOH	-1.017285561	4.25E-07	-1.017285561	4.25E-07
chr14;50325958;A;G	chr14;55367658;A;G	ATP5S	ATG14	NA	NA	0.318979622	6.93E-06
chr19;6683977;A;G	chr19;6709441;A;G	C3	C3	-0.988845697	1.00E-10	-0.988845697	1.00E-10
chr2;32309326;A;G	chr2;61050640;A;G	YIPF4	PEX13	-0.373894663	9.28E-08	-0.813449667	3.32E-35
chr2;127843890;A;G	chr2;206122616;A;G	POLR2D	NDUFS1	0.111347708	0.069546569	-0.622317057	4.38E-14
chr12;49354418;A;G	chr12;7098011;A;G	DNAJC22	C1RL	-0.134557489	0.310864823	-1.66423279	2.42E-41
chr19;3758397;A;G	chr19;39428022;A;G	APBA3	PLEKHG2	0.328883228	2.44E-05	1.125110122	1.08E-17
chr19;11913146;A;G	chr19;11913147;A;G	ZNF69	ZNF69	-0.048556494	0.788809779	-0.048556494	0.788809779
chr7;101199162;A;G	chr7;101199837;A;G	MOGAT3	MOGAT3	1.051403779	1.59E-05	1.051403779	1.59E-05
chr17;66218433;A;G	chr17;81563564;A;G	APOH	NPLOC4	-1.017285561	4.25E-07	0.852634663	1.33E-28
chr19;18364413;A;G	chr19;18366600;A;G	PGPEP1	PGPEP1	0.208564303	0.07450372	0.208564303	0.07450372
chr19;57305648;A;G	chr19;57843190;A;G	CTC-444N24.11	CTD-2583A14.10;ZNF587B	NA	NA	NA	NA
chr17;66218924;A;G	chr17;66222170;A;G	APOH	APOH	-1.017285561	4.25E-07	-1.017285561	4.25E-07
chr17;18272753;A;G	chr17;517658;A;G	TOP3A	VPS53	-0.024552914	0.795127596	0.03916578	0.642916911
chr1;6223379;A;G	chr1;6223380;A;G	ICMT	ICMT	-0.070116142	0.387147355	-0.070116142	0.387147355
chr19;3758383;A;G	chr19;3758505;A;G	APBA3	APBA3	0.328883228	2.44E-05	0.328883228	2.44E-05
chr19;39427974;A;G	chr19;40841725;A;G	PLEKHG2	CTC-490E21.11;CTC-490E21.12	1.125110122	1.08E-17	NA	NA
chr4;2839625;A;G	chr4;2839964;A;G	SH3BP2	SH3BP2	-0.084211226	0.519990225	-0.084211226	0.519990225
chr19;41014445;A;G	chr19;52618692;A;G	CYP2B6	ZNF83	-2.627373644	1.29E-18	1.400027765	1.15E-09
chr1;3813836;A;G	chr1;45695364;A;G	CEP104	RP11-767N6.7;IPP	-0.408869072	1.05E-05	NA	NA
chr19;15661252;A;G	chr19;47344064;A;G	CYP4F3	C5AR2	-0.891179737	1.73E-06	0.900976904	0.000284575
chr19;2835132;A;G	chr19;39492724;A;G	ZNF554	TIMM50	0.39040476	5.57E-05	0.509409543	2.33E-07
chr7;156971486;A;G	chr7;44833453;A;G	NOM1	H2AFV	0.054633966	0.483714683	NA	NA
chr20;18488337;A;G	chr20;33705748;A;G	RBBP9	PXMP4	-0.347641131	0.002283753	0.657032838	1.35E-09
chr7;44833228;A;G	chr7;44833623;A;G	H2AFV	H2AFV	NA	NA	NA	NA
chr20;3868680;A;G	chr20;3869127;A;G	MAVS	MAVS	0.868400908	1.47E-21	0.868400908	1.47E-21
chr1;35601421;A;G	chr1;62162699;A;G	PSMB2	INADL	0.01624363	0.86812027	NA	NA
chr7;139047445;A;G	chr7;44881040;A;G	ZC3HAV1	PURB	0.130923345	0.077832533	0.145325355	0.028229303
chr16;46910260;A;G	chr16;46915146;A;G	GPT2	GPT2	-0.806759176	0.000145019	-0.806759176	0.000145019
chr1;150731018;A;G	chr1;77877044;A;G	CTSS	FAM73A	-0.434913806	0.011122313	NA	NA
chr17;39761058;A;G	chr17;39763916;A;G	IKZF3	IKZF3	-0.254292536	0.286745089	-0.254292536	0.286745089
chr22;41600153;A;G	chr22;41600157;A;G	DESI1	DESI1	-0.179837281	0.062555766	-0.179837281	0.062555766
chr14;21460342;A;G	chr14;21460343;A;G	RAB2B	RAB2B	-0.230091546	0.002351659	-0.230091546	0.002351659
chr11;31431200;A;G	chr11;31431203;A;G	DNAJC24	DNAJC24	-0.067025885	0.426370612	-0.067025885	0.426370612
chr1;147095908;A;G	chr1;147096756;A;G	NBPF13P	NBPF13P	-1.152478583	3.46E-05	-1.152478583	3.46E-05
chr1;148102644;A;G	chr1;155132770;A;G	NBPF11	EFNA1	0.622477622	1.11E-05	0.75084909	3.09E-07
chr5;37291284;A;G	chr5;44815551;A;G	NUP155	MRPS30	0.715658178	2.09E-18	-0.140506784	0.052527822
chr1;7917863;A;G	chr1;7918640;A;G	TNFRSF9	TNFRSF9	1.344832655	6.22E-06	1.344832655	6.22E-06
chr1;178035843;A;G	chr1;178035878;A;G	RP11-568K15.1;RP4-798P15.3	RP11-568K15.1;RP4-798P15.3	NA	NA	NA	NA
chr5;109335497;A;G	chr5;69280913;A;G	PJA2	CCDC125	-0.497923552	4.00E-08	-0.138548478	0.137283507
chr17;81560631;A;G	chr17;81561798;A;G	NPLOC4	NPLOC4	0.852634663	1.33E-28	0.852634663	1.33E-28
chr1;100024747;A;G	chr1;9928633;A;G	SLC35A3	LZIC	-0.635869601	1.04E-08	0.023057448	0.79238459
chr3;197537031;A;G	chr3;197537275;A;G	BDH1	BDH1	-0.911578325	3.60E-07	-0.911578325	3.60E-07
chr7;66078691;A;G	chr7;66078774;A;G	ASL	ASL	-0.532575738	0.002396857	-0.532575738	0.002396857
chr19;11834401;A;G	chr19;36337924;A;G	ZNF440	ZFP14	0.324026283	0.000295353	0.59747604	2.66E-08
chr20;25447952;A;G	chr20;45079068;A;G	GINS1	STK4	2.73359652	7.68E-49	-0.032568476	0.674206456
chr4;17801386;A;G	chr4;17801396;A;G	DCAF16	DCAF16	0.740222417	7.53E-11	0.740222417	7.53E-11
chr11;31431089;A;G	chr11;31431120;A;G	DNAJC24	DNAJC24	-0.067025885	0.426370612	-0.067025885	0.426370612
chr12;56765677;A;G	chr12;98605568;A;G	HSD17B6	SLC25A3	-1.393760336	2.40E-09	0.171726254	0.032856248
chr17;66217821;A;G	chr17;66222152;A;G	APOH	APOH	-1.017285561	4.25E-07	-1.017285561	4.25E-07
chr15;60422224;A;G	chr15;89897989;A;G	ICE2	C15orf38-AP3S2;ARPIN	-0.173689847	0.020108981	NA	NA
chr4;17801266;A;G	chr4;17801307;A;G	DCAF16	DCAF16	0.740222417	7.53E-11	0.740222417	7.53E-11
chr12;49353975;A;G	chr12;98604977;A;G	DNAJC22	SLC25A3	-0.134557489	0.310864823	0.171726254	0.032856248
chr10;28525763;A;G	chr10;73776319;A;G	WAC-AS1	FUT11	0.28663106	0.000901078	-0.075391866	0.447855981
chr2;206122875;A;G	chr2;32310623;A;G	NDUFS1	YIPF4	-0.622317057	4.38E-14	-0.373894663	9.28E-08
chr19;10933063;A;G	chr19;3758397;A;G	C19orf52	APBA3	NA	NA	0.328883228	2.44E-05
chr19;23257458;A;G	chr19;23258294;A;G	IPO5P1;RP11-15H20.7	RP11-15H20.7	NA	NA	NA	NA
chr1;200031241;A;G	chr1;200031497;A;G	NR5A2	NR5A2	-0.457258246	0.002514993	-0.457258246	0.002514993
chr10;16437386;A;G	chr10;73776596;A;G	PTER	FUT11	-0.300573112	0.017103552	-0.075391866	0.447855981
chr12;113394572;A;G	chr12;113395915;A;G	SDS	SDS	-0.75685017	0.053234576	-0.75685017	0.053234576
chr19;6683850;A;G	chr19;6684101;A;G	C3	C3	-0.988845697	1.00E-10	-0.988845697	1.00E-10
chr10;20286904;A;G	chr10;73779309;A;G	PLXDC2	FUT11	-0.033073633	0.885739486	-0.075391866	0.447855981
chr17;30636721;A;G	chr17;81563518;A;G	LRRC37BP1;AC005562.1	NPLOC4	NA	NA	0.852634663	1.33E-28
chr1;10459831;A;G	chr1;10460201;A;G	DFFA	DFFA	0.206276322	0.012057572	0.206276322	0.012057572
chr16;12661096;A;G	chr16;12661106;A;G	CPPED1	CPPED1	0.279290729	0.025841737	0.279290729	0.025841737
chr2;27357380;A;G	chr2;27357393;A;G	AC074117.10	AC074117.10	NA	NA	NA	NA
chr7;17344674;A;G	chr7;44833263;A;G	AHR	H2AFV	-0.698520913	5.51E-07	NA	NA
chr2;99196394;A;G	chr2;99197774;A;G	MRPL30;RP11-111H13.1	RP11-111H13.1	NA	NA	NA	NA
chr7;156971436;A;G	chr7;44833263;A;G	NOM1	H2AFV	0.054633966	0.483714683	NA	NA
chr11;65776911;A;G	chr11;65777052;A;G	AP5B1	AP5B1	0.158263032	0.105780878	0.158263032	0.105780878
chr6;26174463;A;G	chr6;26174524;A;G	HIST1H2BE	HIST1H2BE	NA	NA	NA	NA
chr1;52824594;A;G	chr1;66985112;A;G	ZYG11B	MIER1	-0.699056128	8.94E-11	-0.83659679	3.53E-25
chr19;4528537;A;G	chr19;6709441;A;G	PLIN5;CTB-50L17.14	C3	NA	NA	-0.988845697	1.00E-10
chr2;113707595;A;G	chr2;61049713;A;G	SLC35F5	PEX13	-0.270448824	0.000864414	-0.813449667	3.32E-35
chr18;36270838;A;G	chr18;36271041;A;G	MOCOS	MOCOS	-0.448753163	0.000706769	-0.448753163	0.000706769
chr6;33005440;A;G	chr6;33005742;A;G	HLA-DOA	HLA-DOA	-0.586704704	0.008999157	-0.586704704	0.008999157
chr4;165077073;A;G	chr4;56459912;A;G	TMEM192	PAICS	-0.911936385	1.76E-17	-0.180997462	0.025438747
chr19;23257901;A;G	chr19;23258578;A;G	IPO5P1;RP11-15H20.7	RP11-15H20.7	NA	NA	NA	NA
chr1;6223200;A;G	chr1;89183644;A;G	ICMT	GBP4	-0.070116142	0.387147355	-0.404900294	0.021834137
chr12;123662050;A;G	chr12;71702799;A;G	GTF2H3	TMEM19	0.019854204	0.823252766	0.188977709	0.083796003
chr19;10930765;A;G	chr19;18366519;A;G	C19orf52	PGPEP1	NA	NA	0.208564303	0.07450372
chr16;72027248;A;G	chr16;72027258;A;G	DHODH	DHODH	-1.779931036	1.49E-23	-1.779931036	1.49E-23
chr1;220057988;A;G	chr1;28498974;A;G	BPNT1	PHACTR4	0.319863334	7.86E-05	-0.274400318	0.00058577
chr22;25724900;A;G	chr22;25725683;A;G	ADRBK2	ADRBK2	NA	NA	NA	NA
chr17;66222152;A;G	chr17;81561798;A;G	APOH	NPLOC4	-1.017285561	4.25E-07	0.852634663	1.33E-28
chr1;154483889;A;G	chr1;52824268;A;G	SHE	ZYG11B	-0.037493582	0.838600207	-0.699056128	8.94E-11
chr2;200909670;A;G	chr2;216501990;A;G	ORC2	RPL37A	0.251601017	0.003522076	0.48905565	0.000952834
chr3;126349536;A;G	chr3;155825039;A;G	KLF15	SLC33A1	0.002091092	0.990854125	0.274125938	0.0015137
chr20;44425006;A;G	chr20;44425922;A;G	HNF4A	HNF4A	-0.117947917	0.411507417	-0.117947917	0.411507417
chr1;52824016;A;G	chr1;89183779;A;G	ZYG11B	GBP4	-0.699056128	8.94E-11	-0.404900294	0.021834137
chr19;34470209;A;G	chr19;52154310;A;G	UBA2	CTC-471J1.8;ZNF836	0.260323241	0.001313124	NA	NA
chr7;100031895;A;G	chr7;73605532;A;G	ZKSCAN1	MLXIPL	0.262848784	0.015149747	0.231221588	0.163760091
chr19;11913663;A;G	chr19;57220693;A;G	ZNF69	ZNF264	-0.048556494	0.788809779	-0.106744745	0.294185473
chr5;43380553;A;G	chr5;43380679;A;G	CCL28	CCL28	0.882307253	0.000436718	0.882307253	0.000436718
chr12;27035125;A;G	chr12;68426006;A;G	MED21	RP11-81H14.2	-0.063019406	0.443557052	NA	NA
chr2;113205374;A;G	chr2;113205375;A;G	PSD4	PSD4	-0.639871403	1.20E-09	-0.639871403	1.20E-09
chr11;31431089;A;G	chr11;65776911;A;G	DNAJC24	AP5B1	-0.067025885	0.426370612	0.158263032	0.105780878
chr1;10457428;A;G	chr1;52823875;A;G	DFFA	ZYG11B	0.206276322	0.012057572	-0.699056128	8.94E-11
chr1;179357143;A;G	chr1;179357161;A;G	SOAT1	SOAT1	0.041834036	0.696382997	0.041834036	0.696382997
chr7;55455279;A;G	chr7;99574503;A;G	VOPP1	ZNF655;GS1-259H13.13	0.494405099	1.07E-05	NA	NA
chr22;18089964;A;G	chr22;41600157;A;G	PEX26	DESI1	0.047191451	0.521882075	-0.179837281	0.062555766
chr19;3758351;A;G	chr19;3758397;A;G	APBA3	APBA3	0.328883228	2.44E-05	0.328883228	2.44E-05
chr5;126625755;A;G	chr5;131159990;A;G	PHAX	HINT1	0.194753084	0.004538551	0.042423928	0.702890087
chr14;89795580;A;G	chr14;89795584;A;G	RP11-33N16.3;EFCAB11	RP11-33N16.3;EFCAB11	NA	NA	NA	NA
chr16;4462244;A;G	chr16;57773556;A;G	NMRAL1	KIFC3	0.187171758	0.311657199	0.298877723	0.00732336
chr19;52556196;A;G	chr19;9647261;A;G	ZNF808;ZNF701	ZNF562	NA	NA	0.210096452	0.00866389
chr7;73323367;A;G	chr7;73323964;A;G	TRIM50	TRIM50	5.382540374	3.17E-34	5.382540374	3.17E-34
chr3;126349536;A;G	chr3;155825124;A;G	KLF15	SLC33A1	0.002091092	0.990854125	0.274125938	0.0015137
chr19;6704165;A;G	chr19;6709267;A;G	C3	C3	-0.988845697	1.00E-10	-0.988845697	1.00E-10
chr1;150602562;A;G	chr1;150603121;A;G	ENSA	ENSA	0.570078257	3.36E-10	0.570078257	3.36E-10
chr17;78203750;A;G	chr17;78204379;A;G	AFMID	AFMID	-0.221108873	0.059629523	-0.221108873	0.059629523
chr4;17802039;A;G	chr4;70816319;A;G	DCAF16	GRSF1	0.740222417	7.53E-11	-0.296582541	2.10E-05
chr2;113708692;A;G	chr2;86022839;A;G	SLC35F5	POLR1A	-0.270448824	0.000864414	0.8045144	4.54E-28
chr3;15072386;A;G	chr3;155825124;A;G	RBSN	SLC33A1	0.03737537	0.583199045	0.274125938	0.0015137
chr1;156375212;A;G	chr1;52824220;A;G	RHBG	ZYG11B	2.671080118	1.61E-10	-0.699056128	8.94E-11
chr21;42843854;A;G	chr21;42843946;A;G	WDR4	WDR4	0.939698448	2.74E-16	0.939698448	2.74E-16
chr20;36781911;A;G	chr20;63943379;A;G	SOGA1	UCKL1	1.489264786	8.68E-27	0.520350374	1.09E-09
chr19;4526500;A;G	chr19;6702731;A;G	PLIN5	C3	-0.059950925	0.753526795	-0.988845697	1.00E-10
chr15;89832322;A;G	chr15;89832406;A;G	AP3S2	AP3S2	-0.170511179	0.073536355	-0.170511179	0.073536355
chr3;48750423;A;G	chr3;57627204;A;G	PRKAR2A	DENND6A	0.146030504	0.060613405	-0.063279076	0.340775479
chr20;3220293;A;G	chr20;3869130;A;G	ITPA	MAVS	0.685128089	2.68E-09	0.868400908	1.47E-21
chr11;46733438;A;G	chr11;46733954;A;G	F2	F2	-0.989402904	5.34E-08	-0.989402904	5.34E-08
chr22;36488301;A;G	chr22;36488539;A;G	FOXRED2	FOXRED2	0.708845525	1.32E-07	0.708845525	1.32E-07
chr19;10932776;A;G	chr19;57845025;A;G	C19orf52	CTD-2583A14.10;ZNF587B	NA	NA	NA	NA
chr1;179357403;A;G	chr1;45698811;A;G	SOAT1	IPP	0.041834036	0.696382997	0.029320905	0.743656921
chr17;40283362;A;G	chr17;67338686;A;G	WIPF2	PSMD12	0.312477789	9.26E-06	-0.240900756	0.000307776
chr1;9983468;A;G	chr1;9983469;A;G	RP11-807G9.2;NMNAT1	RP11-807G9.2;NMNAT1	NA	NA	NA	NA
chr12;124783356;A;G	chr12;124783645;A;G	SCARB1	SCARB1	0.032044869	0.8216973	0.032044869	0.8216973
chr19;16550568;A;G	chr19;38868415;A;G	SLC35E1;CTD-3222D19.2	RINL	NA	NA	0.32753408	0.032012366
chr19;36337924;A;G	chr19;57843681;A;G	ZFP14	CTD-2583A14.10;ZNF587B	0.59747604	2.66E-08	NA	NA
chr8;120052628;A;G	chr8;120053870;A;G	RP11-760H22.2	RP11-760H22.2	NA	NA	NA	NA
chr1;179860253;A;G	chr1;52824016;A;G	TOR1AIP2	ZYG11B	0.226269624	0.047150215	-0.699056128	8.94E-11
chr2;206122616;A;G	chr2;27357380;A;G	NDUFS1	AC074117.10	-0.622317057	4.38E-14	NA	NA
chr19;36337924;A;G	chr19;52064907;A;G	ZFP14	ZNF841;ZNF432	0.59747604	2.66E-08	NA	NA
chr17;18272753;A;G	chr17;19446143;A;G	TOP3A	RPS2P46;AC004448.5	-0.024552914	0.795127596	NA	NA
chr20;33705050;A;G	chr20;33705489;A;G	PXMP4	PXMP4	0.657032838	1.35E-09	0.657032838	1.35E-09
chr20;3220649;A;G	chr20;3220682;A;G	ITPA	ITPA	0.685128089	2.68E-09	0.685128089	2.68E-09
chr19;52064907;A;G	chr19;6684101;A;G	ZNF841;ZNF432	C3	NA	NA	-0.988845697	1.00E-10
chr17;1751234;A;G	chr17;1751273;A;G	SERPINF2	SERPINF2	-1.276939584	6.21E-12	-1.276939584	6.21E-12
chr19;53494944;A;G	chr19;53495484;A;G	ZNF813	ZNF813	0.988475185	1.46E-05	0.988475185	1.46E-05
chr2;113708539;A;G	chr2;113709979;A;G	SLC35F5	SLC35F5	-0.270448824	0.000864414	-0.270448824	0.000864414
chr1;156376573;A;G	chr1;229267875;A;G	RHBG	RP5-1061H20.4	2.671080118	1.61E-10	NA	NA
chr1;202852246;A;G	chr1;202852254;A;G	RP11-480I12.5	RP11-480I12.5	NA	NA	NA	NA
chr15;75351340;A;G	chr15;75352884;A;G	NEIL1	NEIL1	0.154633099	0.268650898	0.154633099	0.268650898
chr15;75353280;A;G	chr15;82842433;A;G	NEIL1	HOMER2	0.154633099	0.268650898	-0.50304141	0.008928421
chr11;769019;A;G	chr11;93733708;A;G	PDDC1	MIR1304;TAF1D	NA	NA	NA	NA
chr16;89687638;A;G	chr16;89687664;A;G	CDK10	CDK10	0.01537885	0.888935327	0.01537885	0.888935327
chr7;130944865;A;G	chr7;17344813;A;G	LINC-PINT	AHR	-0.083390336	0.56557811	-0.698520913	5.51E-07
chr19;19682971;A;G	chr19;52031956;A;G	ZNF101	ZNF432	0.563180547	2.98E-12	0.748758215	5.71E-09
chr15;51914288;A;G	chr15;60422221;A;G	TMOD3	ICE2	0.01270423	0.899556075	-0.173689847	0.020108981
chr2;175926454;A;G	chr2;37102164;A;G	KIAA1715	EIF2AK2	NA	NA	-0.1454155	0.112998438
chr7;101093709;A;G	chr7;101093710;A;G	TRIM56	TRIM56	0.391282063	5.37E-07	0.391282063	5.37E-07
chr3;155821929;A;G	chr3;40466136;A;G	SLC33A1	RPL14	0.274125938	0.0015137	0.525432627	0.000100183
chr1;179357161;A;G	chr1;179357712;A;G	SOAT1	SOAT1	0.041834036	0.696382997	0.041834036	0.696382997
chr15;82842397;A;G	chr15;82842974;A;G	HOMER2	HOMER2	-0.50304141	0.008928421	-0.50304141	0.008928421
chr1;154964343;A;G	chr1;154964721;A;G	SHC1	SHC1	0.845827254	6.64E-14	0.845827254	6.64E-14
chr19;57305556;A;G	chr19;57305648;A;G	CTC-444N24.11	CTC-444N24.11	NA	NA	NA	NA
chr19;38947341;A;G	chr19;6683548;A;G	FBXO17;CTC-360G5.8	C3	NA	NA	-0.988845697	1.00E-10
chr2;130159035;A;G	chr2;95146591;A;G	SMPD4	MRPS5	0.524305524	1.69E-13	0.031689052	0.733305139
chr19;52876889;A;G	chr19;53495484;A;G	ZNF320	ZNF813	1.450460064	3.69E-10	0.988475185	1.46E-05
chr2;113709846;A;G	chr2;32309223;A;G	SLC35F5	YIPF4	-0.270448824	0.000864414	-0.373894663	9.28E-08
chr8;38973066;A;G	chr8;38973067;A;G	PLEKHA2	PLEKHA2	-0.689114862	7.88E-07	-0.689114862	7.88E-07
chr12;100627414;A;G	chr12;123518431;A;G	GAS2L3	RILPL1	1.15264853	1.87E-12	0.538807518	1.74E-08
chr7;66078735;A;G	chr7;66090494;A;G	ASL	ASL;AC068533.7	-0.532575738	0.002396857	NA	NA
chr5;131202443;A;G	chr5;131202444;A;G	LYRM7	LYRM7	-0.314219088	0.000211272	-0.314219088	0.000211272
chr17;2417228;A;G	chr17;2417357;A;G	METTL16	METTL16	0.137823516	0.188604828	0.137823516	0.188604828
chr10;68479560;A;G	chr10;68479561;A;G	SLC25A16	SLC25A16	-0.627189505	1.22E-10	-0.627189505	1.22E-10
chr19;11834934;A;G	chr19;19683067;A;G	ZNF440	ZNF101	0.324026283	0.000295353	0.563180547	2.98E-12
chr3;155942976;A;G	chr3;48750251;A;G	GMPS	PRKAR2A	0.555662483	6.51E-13	0.146030504	0.060613405
chr1;28498954;A;G	chr1;45697470;A;G	PHACTR4	IPP	-0.274400318	0.00058577	0.029320905	0.743656921
chr12;113395915;A;G	chr12;113396885;A;G	SDS	SDS	-0.75685017	0.053234576	-0.75685017	0.053234576
chr2;113710062;A;G	chr2;32309769;A;G	SLC35F5	YIPF4	-0.270448824	0.000864414	-0.373894663	9.28E-08
chr7;25120868;A;G	chr7;25120908;A;G	CYCS	CYCS	0.351898126	0.002461377	0.351898126	0.002461377
chr8;28022431;A;G	chr8;28022677;A;G	NUGGC	NUGGC	-1.181646949	3.40E-06	-1.181646949	3.40E-06
chr2;200909962;A;G	chr2;200910051;A;G	ORC2	ORC2	0.251601017	0.003522076	0.251601017	0.003522076
chr2;200909670;A;G	chr2;206122466;A;G	ORC2	NDUFS1	0.251601017	0.003522076	-0.622317057	4.38E-14
chr2;113710053;A;G	chr2;201219195;A;G	SLC35F5	CASP10	-0.270448824	0.000864414	-0.121515479	0.183756004
chr20;3220682;A;G	chr20;3869130;A;G	ITPA	MAVS	0.685128089	2.68E-09	0.868400908	1.47E-21
chr19;10932938;A;G	chr19;45703767;A;G	C19orf52	QPCTL	NA	NA	0.558293296	1.62E-06
chr6;42942385;A;G	chr6;42942481;A;G	RP3-475N16.1	RP3-475N16.1	NA	NA	NA	NA
chr17;66218433;A;G	chr17;81560631;A;G	APOH	NPLOC4	-1.017285561	4.25E-07	0.852634663	1.33E-28
chr16;15409747;A;G	chr16;15409774;A;G	MPV17L;RP11-1021N1.1	MPV17L;RP11-1021N1.1	NA	NA	NA	NA
chr12;79603237;A;G	chr12;98596782;A;G	PAWR	SLC25A3	-0.113564463	0.266655547	0.171726254	0.032856248
chr1;148102644;A;G	chr1;207097352;A;G	NBPF11	C4BPB	0.622477622	1.11E-05	-0.119269111	0.553550549
chr1;52824016;A;G	chr1;62161456;A;G	ZYG11B	INADL	-0.699056128	8.94E-11	NA	NA
chr17;1780760;A;G	chr17;517658;A;G	SMYD4	VPS53	-0.004517021	0.962275057	0.03916578	0.642916911
chr2;200909670;A;G	chr2;95145802;A;G	ORC2	MRPS5	0.251601017	0.003522076	0.031689052	0.733305139
chr17;42874840;A;G	chr17;42874848;A;G	LINC00671	LINC00671	0.172565967	0.443557052	0.172565967	0.443557052
chr8;120053870;A;G	chr8;120055079;A;G	RP11-760H22.2	RP11-760H22.2	NA	NA	NA	NA
chr10;68521434;A;G	chr10;68523374;A;G	SLC25A16	SLC25A16	-0.627189505	1.22E-10	-0.627189505	1.22E-10
chr9;32456320;A;G	chr9;32456488;A;G	DDX58	DDX58	-0.48739327	2.40E-05	-0.48739327	2.40E-05
chr17;80320743;A;G	chr17;80320928;A;G	RNF213	RNF213	0.821503136	4.64E-14	0.821503136	4.64E-14
chr1;156376782;A;G	chr1;179860449;A;G	RHBG	TOR1AIP2	2.671080118	1.61E-10	0.226269624	0.047150215
chr8;43020843;A;G	chr8;43020915;A;G	RP11-598P20.5;HOOK3	RP11-598P20.5;HOOK3	NA	NA	NA	NA
chr20;25447875;A;G	chr20;25447911;A;G	GINS1	GINS1	2.73359652	7.68E-49	2.73359652	7.68E-49
chr19;52031835;A;G	chr19;57305648;A;G	ZNF432	CTC-444N24.11	0.748758215	5.71E-09	NA	NA
chr2;216501990;A;G	chr2;32310623;A;G	RPL37A	YIPF4	0.48905565	0.000952834	-0.373894663	9.28E-08
chr1;9100923;A;G	chr1;9100952;A;G	GPR157	GPR157	-0.156009176	0.243284887	-0.156009176	0.243284887
chr17;81562482;A;G	chr17;81562992;A;G	NPLOC4	NPLOC4	0.852634663	1.33E-28	0.852634663	1.33E-28
chr7;55455026;A;G	chr7;55455279;A;G	VOPP1	VOPP1	0.494405099	1.07E-05	0.494405099	1.07E-05
chrX;123909214;A;G	chrX;74197249;A;G	XIAP	FTX	-0.130053052	0.156922344	0.521533536	4.18E-05
chr19;53494944;A;G	chr19;53495365;A;G	ZNF813	ZNF813	0.988475185	1.46E-05	0.988475185	1.46E-05
chr1;45694997;A;G	chr1;45697524;A;G	RP11-767N6.7;IPP	IPP	NA	NA	0.029320905	0.743656921
chr2;113708539;A;G	chr2;175926454;A;G	SLC35F5	KIAA1715	-0.270448824	0.000864414	NA	NA
chr1;156375772;A;G	chr1;156376573;A;G	RHBG	RHBG	2.671080118	1.61E-10	2.671080118	1.61E-10
chr17;66213720;A;G	chr17;66218844;A;G	APOH	APOH	-1.017285561	4.25E-07	-1.017285561	4.25E-07
chr1;148532133;A;G	chr1;26878733;A;G	NBPF14	GPN2	0.19579223	0.191037559	0.191146778	0.006548576
chr2;197492469;A;G	chr2;197496908;A;G	HSPD1	HSPD1	0.098259309	0.297706061	0.098259309	0.297706061
chr19;36320717;A;G	chr19;52647541;A;G	LINC00665	ZNF83	2.777507643	3.03E-25	1.400027765	1.15E-09
chr1;100024279;A;G	chr1;225788288;A;G	SLC35A3	SRP9	-0.635869601	1.04E-08	0.30693786	9.05E-05
chr10;28525763;A;G	chr10;96167241;A;G	WAC-AS1	ZNF518A	0.28663106	0.000901078	0.39551846	0.000937553
chr1;10458213;A;G	chr1;179073770;A;G	DFFA	FAM20B	0.206276322	0.012057572	0.627041842	3.14E-14
chr12;98602197;A;G	chr12;98604904;A;G	SLC25A3	SLC25A3	0.171726254	0.032856248	0.171726254	0.032856248
chr1;109064035;A;G	chr1;28335688;A;G	TAF13	MED18	-0.228166791	0.007365576	-0.141319916	0.103131073
chr7;25120962;A;G	chr7;99575277;A;G	CYCS	ZNF655;GS1-259H13.13	0.351898126	0.002461377	NA	NA
chr12;95974884;A;G	chr12;95975415;A;G	HAL	HAL	-0.74507692	0.017595227	-0.74507692	0.017595227
chr1;1318564;A;G	chr1;52823875;A;G	CPSF3L;RP5-890O3.9	ZYG11B	NA	NA	-0.699056128	8.94E-11
chr15;82843387;A;G	chr15;89897989;A;G	HOMER2	C15orf38-AP3S2;ARPIN	-0.50304141	0.008928421	NA	NA
chrX;16763152;A;G	chrX;16763492;A;G	SYAP1	SYAP1	-0.535378328	2.78E-09	-0.535378328	2.78E-09
chr17;1750249;A;G	chr17;1750421;A;G	SERPINF2	SERPINF2	-1.276939584	6.21E-12	-1.276939584	6.21E-12
chr15;50704180;A;G	chr15;89897936;A;G	SPPL2A	C15orf38-AP3S2;ARPIN	-0.221320061	0.00996967	NA	NA
chr2;200910051;A;G	chr2;24002013;A;G	ORC2	UBXN2A	0.251601017	0.003522076	0.006824115	0.930457693
chr5;34953400;A;G	chr5;37290464;A;G	DNAJC21	NUP155	0.044436556	0.51266278	0.715658178	2.09E-18
chr5;43380680;A;G	chr5;43381639;A;G	CCL28	CCL28	0.882307253	0.000436718	0.882307253	0.000436718
chr19;23339828;A;G	chr19;57304929;A;G	ZNF91	CTC-444N24.11	0.473257419	4.50E-06	NA	NA
chr11;31431089;A;G	chr11;94417250;A;G	DNAJC24	MRE11A	-0.067025885	0.426370612	NA	NA
chr19;18364412;A;G	chr19;18364535;A;G	PGPEP1	PGPEP1	0.208564303	0.07450372	0.208564303	0.07450372
chr17;38849586;A;G	chr17;59274657;A;G	RPL23	GDPD1	0.495953939	7.78E-05	1.156891812	1.26E-14
chr19;52839344;A;G	chr19;57757104;A;G	ZNF468;ZNF28	ZNF776	NA	NA	-0.251989034	0.010811036
chr2;206122546;A;G	chr2;206123001;A;G	NDUFS1	NDUFS1	-0.622317057	4.38E-14	-0.622317057	4.38E-14
chr11;62739839;A;G	chr11;8687278;A;G	TTC9C	RPL27A	0.40670006	8.98E-13	0.461611286	0.001632494
chr16;16156691;A;G	chr16;16164172;A;G	ABCC6	ABCC6	-0.681255919	3.10E-06	-0.681255919	3.10E-06
chr2;206122873;A;G	chr2;24002013;A;G	NDUFS1	UBXN2A	-0.622317057	4.38E-14	0.006824115	0.930457693
chr2;206122546;A;G	chr2;37102204;A;G	NDUFS1	EIF2AK2	-0.622317057	4.38E-14	-0.1454155	0.112998438
chr22;39018767;A;G	chr22;39020030;A;G	APOBEC3C;APOBEC3D	APOBEC3C;APOBEC3D	NA	NA	NA	NA
chr12;111815862;A;G	chr12;98605210;A;G	ALDH2	SLC25A3	-1.663028608	8.67E-26	0.171726254	0.032856248
chr5;79018145;A;G	chr5;79018257;A;G	DMGDH	DMGDH	-1.626162278	5.52E-15	-1.626162278	5.52E-15
chr11;61849974;A;G	chr11;61849977;A;G	FADS2	FADS2	0.360132974	0.173303371	0.360132974	0.173303371
chr15;89832187;A;G	chr15;89832406;A;G	AP3S2	AP3S2	-0.170511179	0.073536355	-0.170511179	0.073536355
chr6;36141063;A;G	chr6;42942385;A;G	MAPK13	RP3-475N16.1	1.576497377	9.07E-09	NA	NA
chr2;197492074;A;G	chr2;202299021;A;G	HSPD1	NOP58	0.098259309	0.297706061	0.375234467	8.96E-06
chr1;9101186;A;G	chr1;9927426;A;G	GPR157	LZIC	-0.156009176	0.243284887	0.023057448	0.79238459
chr2;37102164;A;G	chr2;86022839;A;G	EIF2AK2	POLR1A	-0.1454155	0.112998438	0.8045144	4.54E-28
chr22;35659793;A;G	chr22;35660499;A;G	APOL6	APOL6	-1.127989096	5.41E-17	-1.127989096	5.41E-17
chr20;44214923;A;G	chr20;44426762;A;G	OSER1-AS1	HNF4A	NA	NA	-0.117947917	0.411507417
chr6;31765181;A;G	chr6;36140856;A;G	SAPCD1-AS1	MAPK13	NA	NA	1.576497377	9.07E-09
chr19;40934376;A;G	chr19;40934448;A;G	CYP2B7P	CYP2B7P	-0.452290942	0.267219301	-0.452290942	0.267219301
chr1;148532133;A;G	chr1;6222164;A;G	NBPF14	ICMT	0.19579223	0.191037559	-0.070116142	0.387147355
chr11;61525087;A;G	chr11;6435153;A;G	SYT7	HPX	-0.714189781	0.014870922	-1.74457014	4.81E-15
chr4;17802039;A;G	chr4;39533027;A;G	DCAF16	UGDH-AS1	0.740222417	7.53E-11	-0.346263996	0.007896358
chr17;81561243;A;G	chr17;81563518;A;G	NPLOC4	NPLOC4	0.852634663	1.33E-28	0.852634663	1.33E-28
chr19;11913665;A;G	chr19;52617486;A;G	ZNF69	ZNF83	-0.048556494	0.788809779	1.400027765	1.15E-09
chr15;74466044;A;G	chr15;89897423;A;G	UBL7-AS1	C15orf38-AP3S2;ARPIN	NA	NA	NA	NA
chr19;11450287;A;G	chr19;18366519;A;G	PRKCSH	PGPEP1	0.254635578	0.000629407	0.208564303	0.07450372
chr3;155942057;A;G	chr3;188879039;A;G	GMPS	LPP	0.555662483	6.51E-13	-0.095677056	0.325618186
chr1;160026673;A;G	chr1;52824087;A;G	RP11-226L15.5	ZYG11B	NA	NA	-0.699056128	8.94E-11
chr19;23255680;A;G	chr19;23255689;A;G	IPO5P1	IPO5P1	0.721994935	2.92E-05	0.721994935	2.92E-05
chr2;37100870;A;G	chr2;37102164;A;G	EIF2AK2	EIF2AK2	-0.1454155	0.112998438	-0.1454155	0.112998438
chr4;70816293;A;G	chr4;70817324;A;G	GRSF1	GRSF1	-0.296582541	2.10E-05	-0.296582541	2.10E-05
chr9;113314506;A;G	chr9;128307701;A;G	WDR31	TRUB2	-0.318735768	0.024174648	-0.385745757	6.01E-05
chr19;18367049;A;G	chr19;4526350;A;G	PGPEP1	PLIN5	0.208564303	0.07450372	-0.059950925	0.753526795
chr12;116714628;A;G	chr12;50930844;A;G	C12orf49	METTL7A	NA	NA	-0.953235374	5.65E-12
chr5;43377440;A;G	chr5;43380719;A;G	CCL28	CCL28	0.882307253	0.000436718	0.882307253	0.000436718
chr19;13760647;A;G	chr19;13760672;A;G	CCDC130	CCDC130	NA	NA	NA	NA
chr19;3759207;A;G	chr19;6702731;A;G	APBA3	C3	0.328883228	2.44E-05	-0.988845697	1.00E-10
chr12;132721483;A;G	chr12;132721879;A;G	PGAM5	PGAM5	-0.022693142	0.805288636	-0.022693142	0.805288636
chr17;31534537;A;G	chr17;31535320;A;G	RAB11FIP4	RAB11FIP4	1.816083022	2.29E-29	1.816083022	2.29E-29
chr12;108786648;A;G	chr12;49354478;A;G	SSH1	DNAJC22	0.161659425	0.051588154	-0.134557489	0.310864823
chr1;1316230;A;G	chr1;52917139;A;G	CPSF3L	ECHDC2	NA	NA	-0.756506975	4.01E-07
chr2;32309223;A;G	chr2;86025099;A;G	YIPF4	POLR1A	-0.373894663	9.28E-08	0.8045144	4.54E-28
chr11;62739166;A;G	chr11;94417250;A;G	TTC9C	MRE11A	0.40670006	8.98E-13	NA	NA
chr12;113395895;A;G	chr12;113396885;A;G	SDS	SDS	-0.75685017	0.053234576	-0.75685017	0.053234576
chr1;10457596;A;G	chr1;45695427;A;G	DFFA	RP11-767N6.7;IPP	0.206276322	0.012057572	NA	NA
chr19;19682971;A;G	chr19;45703767;A;G	ZNF101	QPCTL	0.563180547	2.98E-12	0.558293296	1.62E-06
chr19;52063552;A;G	chr19;52063627;A;G	CTC-471J1.2;ZNF432	CTC-471J1.2;ZNF432	NA	NA	NA	NA
chr19;21806237;A;G	chr19;21806291;A;G	ZNF43	ZNF43	1.318352213	5.35E-10	1.318352213	5.35E-10
chr1;207769980;A;G	chr1;225788491;A;G	CD46	SRP9	0.447466779	9.16E-06	0.30693786	9.05E-05
chr1;179075045;A;G	chr1;52824188;A;G	FAM20B	ZYG11B	0.627041842	3.14E-14	-0.699056128	8.94E-11
chr7;101091593;A;G	chr7;99575277;A;G	TRIM56	ZNF655;GS1-259H13.13	0.391282063	5.37E-07	NA	NA
chr1;10457556;A;G	chr1;179075045;A;G	DFFA	FAM20B	0.206276322	0.012057572	0.627041842	3.14E-14
chr1;200031364;A;G	chr1;200031679;A;G	NR5A2	NR5A2	-0.457258246	0.002514993	-0.457258246	0.002514993
chr11;16756409;A;G	chr11;16756436;A;G	C11orf58	C11orf58	-0.174029147	0.005183633	-0.174029147	0.005183633
chr1;52918329;A;G	chr1;52919935;A;G	ECHDC2	ECHDC2	-0.756506975	4.01E-07	-0.756506975	4.01E-07
chr12;118117501;A;G	chr12;118117504;A;G	VSIG10	VSIG10	0.735732229	2.38E-13	0.735732229	2.38E-13
chrX;2906344;A;G	chrX;2906392;A;G	ARSD	ARSD	-0.956995699	2.48E-12	-0.956995699	2.48E-12
chr12;95981597;A;G	chr12;95983266;A;G	HAL	HAL	-0.74507692	0.017595227	-0.74507692	0.017595227
chr3;15072335;A;G	chr3;15072386;A;G	RBSN	RBSN	0.03737537	0.583199045	0.03737537	0.583199045
chr16;15700334;A;G	chr16;15700516;A;G	NDE1	NDE1	0.625586156	2.28E-08	0.625586156	2.28E-08
chr19;11913489;A;G	chr19;52032727;A;G	ZNF69	ZNF432	-0.048556494	0.788809779	0.748758215	5.71E-09
chr1;35602694;A;G	chr1;9928089;A;G	PSMB2	LZIC	0.01624363	0.86812027	0.023057448	0.79238459
chr15;64155093;A;G	chr15;64155237;A;G	SNX22	SNX22	2.101133731	2.72E-17	2.101133731	2.72E-17
chr7;100118613;A;G	chr7;38724686;A;G	TAF6;RP11-506M12.1	VPS41	NA	NA	0.091656522	0.298070965
chr16;70376772;A;G	chr16;70377446;A;G	ST3GAL2	ST3GAL2	0.183381717	0.02086427	0.183381717	0.02086427
chr2;113710654;A;G	chr2;37102204;A;G	SLC35F5	EIF2AK2	-0.270448824	0.000864414	-0.1454155	0.112998438
chr1;179859866;A;G	chr1;179860460;A;G	TOR1AIP2	TOR1AIP2	0.226269624	0.047150215	0.226269624	0.047150215
chr19;2835132;A;G	chr19;52839063;A;G	ZNF554	ZNF468;ZNF28	0.39040476	5.57E-05	NA	NA
chr19;11913518;A;G	chr19;52618534;A;G	ZNF69	ZNF83	-0.048556494	0.788809779	1.400027765	1.15E-09
chr19;52878858;A;G	chr19;57905393;A;G	ZNF320	CTD-2583A14.9;ZNF417	1.450460064	3.69E-10	NA	NA
chr19;57757104;A;G	chr19;57845172;A;G	ZNF776	CTD-2583A14.10;ZNF587B	-0.251989034	0.010811036	NA	NA
chr17;517657;A;G	chr17;517658;A;G	VPS53	VPS53	0.03916578	0.642916911	0.03916578	0.642916911
chr1;155171193;A;G	chr1;207768991;A;G	KRTCAP2;RP11-201K10.3	CD46	NA	NA	0.447466779	9.16E-06
chr17;67338740;A;G	chr17;67338769;A;G	PSMD12	PSMD12	-0.240900756	0.000307776	-0.240900756	0.000307776
chr12;93509548;A;G	chr12;98596782;A;G	RN7SL737P;MRPL42	SLC25A3	NA	NA	0.171726254	0.032856248
chr12;132770786;A;G	chr12;64449075;A;G	GOLGA3	XPOT	0.615298577	1.52E-19	0.541635834	5.05E-08
chr2;206122873;A;G	chr2;86022839;A;G	NDUFS1	POLR1A	-0.622317057	4.38E-14	0.8045144	4.54E-28
chr7;100118613;A;G	chr7;100118635;A;G	TAF6;RP11-506M12.1	TAF6;RP11-506M12.1	NA	NA	NA	NA
chr19;3758296;A;G	chr19;3758538;A;G	APBA3	APBA3	0.328883228	2.44E-05	0.328883228	2.44E-05
chr4;39533326;A;G	chr4;780286;A;G	UGDH-AS1	RP11-440L14.1	-0.346263996	0.007896358	NA	NA
chr20;45884956;A;G	chr20;50118409;A;G	ZSWIM1	TMEM189-UBE2V1;TMEM189	0.704538335	7.84E-18	NA	NA
chr1;10457596;A;G	chr1;52824180;A;G	DFFA	ZYG11B	0.206276322	0.012057572	-0.699056128	8.94E-11
chr19;38947329;A;G	chr19;38947486;A;G	FBXO17;CTC-360G5.8	FBXO17;CTC-360G5.8	NA	NA	NA	NA
chr1;77877044;A;G	chr1;9927756;A;G	FAM73A	LZIC	NA	NA	0.023057448	0.79238459
chr2;113710053;A;G	chr2;27357380;A;G	SLC35F5	AC074117.10	-0.270448824	0.000864414	NA	NA
chr17;1751328;A;G	chr17;78204379;A;G	SERPINF2	AFMID	-1.276939584	6.21E-12	-0.221108873	0.059629523
chr12;100033607;A;G	chr12;100033804;A;G	RP11-135F9.3;UHRF1BP1L	RP11-135F9.3;UHRF1BP1L	NA	NA	NA	NA
chr9;128330121;A;G	chr9;128331630;A;G	COQ4	COQ4	-0.268912322	0.009029888	-0.268912322	0.009029888
chr1;1316800;A;G	chr1;1318564;A;G	CPSF3L	CPSF3L;RP5-890O3.9	NA	NA	NA	NA
chr3;136331844;A;G	chr3;136331845;A;G	PCCB	PCCB	-0.639252797	5.48E-07	-0.639252797	5.48E-07
chr1;10457295;A;G	chr1;9927756;A;G	DFFA	LZIC	0.206276322	0.012057572	0.023057448	0.79238459
chr12;100033803;A;G	chr12;100033804;A;G	RP11-135F9.3;UHRF1BP1L	RP11-135F9.3;UHRF1BP1L	NA	NA	NA	NA
chr1;147095936;A;G	chr1;160995497;A;G	NBPF13P	F11R	-1.152478583	3.46E-05	0.27061799	0.058379483
chr5;157477823;A;G	chr5;157477942;A;G	ADAM19	ADAM19	-0.337147662	0.016448006	-0.337147662	0.016448006
chr17;1746197;A;G	chr17;1750113;A;G	SERPINF2	SERPINF2	-1.276939584	6.21E-12	-1.276939584	6.21E-12
chr1;52351019;A;G	chr1;9927907;A;G	CC2D1B	LZIC	0.40588207	1.04E-09	0.023057448	0.79238459
chr11;778290;A;G	chr11;778798;A;G	AP006621.5	AP006621.5	NA	NA	NA	NA
chr19;52880443;A;G	chr19;57757104;A;G	ZNF320	ZNF776	1.450460064	3.69E-10	-0.251989034	0.010811036
chr17;39907500;A;G	chr17;66218433;A;G	GSDMB	APOH	0.834636671	4.40E-07	-1.017285561	4.25E-07
chr3;15072340;A;G	chr3;15072846;A;G	RBSN	RBSN	0.03737537	0.583199045	0.03737537	0.583199045
chr1;45694997;A;G	chr1;45697362;A;G	RP11-767N6.7;IPP	IPP	NA	NA	0.029320905	0.743656921
chr19;11913076;A;G	chr19;57845025;A;G	ZNF69	CTD-2583A14.10;ZNF587B	-0.048556494	0.788809779	NA	NA
chr7;44833371;A;G	chr7;55455279;A;G	H2AFV	VOPP1	NA	NA	0.494405099	1.07E-05
chr2;113707833;A;G	chr2;200909670;A;G	SLC35F5	ORC2	-0.270448824	0.000864414	0.251601017	0.003522076
chr1;26878733;A;G	chr1;45694997;A;G	GPN2	RP11-767N6.7;IPP	0.191146778	0.006548576	NA	NA
chr19;41871516;A;G	chr19;45703767;A;G	RPS19	QPCTL	0.87062989	6.00E-08	0.558293296	1.62E-06
chr7;156971436;A;G	chr7;44829136;A;G	NOM1	H2AFV	0.054633966	0.483714683	NA	NA
chr7;55454658;A;G	chr7;55455279;A;G	VOPP1	VOPP1	0.494405099	1.07E-05	0.494405099	1.07E-05
chr15;82842974;A;G	chr15;82843034;A;G	HOMER2	HOMER2	-0.50304141	0.008928421	-0.50304141	0.008928421
chr2;27357393;A;G	chr2;37104502;A;G	AC074117.10	EIF2AK2	NA	NA	-0.1454155	0.112998438
chr6;149724712;A;G	chr6;33260319;A;G	NUP43	VPS52	0.548828969	4.55E-11	0.355702219	0.002144481
chr2;37102204;A;G	chr2;85546665;A;G	EIF2AK2	GGCX	-0.1454155	0.112998438	-0.531944399	4.26E-07
chr8;13024242;A;G	chr8;13024317;A;G	KIAA1456	KIAA1456	NA	NA	NA	NA
chr1;207769980;A;G	chr1;225788496;A;G	CD46	SRP9	0.447466779	9.16E-06	0.30693786	9.05E-05
chr17;1750472;A;G	chr17;1780760;A;G	SERPINF2	SMYD4	-1.276939584	6.21E-12	-0.004517021	0.962275057
chr7;101199837;A;G	chr7;156971486;A;G	MOGAT3	NOM1	1.051403779	1.59E-05	0.054633966	0.483714683
chr3;15072340;A;G	chr3;38416274;A;G	RBSN	XYLB	0.03737537	0.583199045	-0.461569518	0.001128341
chr1;156375576;A;G	chr1;156376782;A;G	RHBG	RHBG	2.671080118	1.61E-10	2.671080118	1.61E-10
chr5;91308543;A;G	chr5;91309082;A;G	LUCAT1	LUCAT1	3.664249705	1.43E-26	3.664249705	1.43E-26
chr1;112699116;A;G	chr1;1316802;A;G	MOV10	CPSF3L	0.340325859	8.37E-05	NA	NA
chr14;95185044;A;G	chr14;95186878;A;G	CLMN	CLMN	-0.148846076	0.277116817	-0.148846076	0.277116817
chr7;66078774;A;G	chr7;66079517;A;G	ASL	ASL	-0.532575738	0.002396857	-0.532575738	0.002396857
chr19;52031832;A;G	chr19;52032552;A;G	ZNF432	ZNF432	0.748758215	5.71E-09	0.748758215	5.71E-09
chr19;13760672;A;G	chr19;39490451;A;G	CCDC130	TIMM50	NA	NA	0.509409543	2.33E-07
chr2;130159035;A;G	chr2;27357393;A;G	SMPD4	AC074117.10	0.524305524	1.69E-13	NA	NA
chr22;19452767;A;G	chr22;37028143;A;G	UFD1L	MPST	NA	NA	-0.208919436	0.146039784
chr11;778665;A;G	chr11;778798;A;G	AP006621.5	AP006621.5	NA	NA	NA	NA
chr9;113314506;A;G	chr9;128306773;A;G	WDR31	TRUB2	-0.318735768	0.024174648	-0.385745757	6.01E-05
chr19;39491591;A;G	chr19;57845025;A;G	TIMM50	CTD-2583A14.10;ZNF587B	0.509409543	2.33E-07	NA	NA
chr15;50704080;A;G	chr15;82843278;A;G	SPPL2A	HOMER2	-0.221320061	0.00996967	-0.50304141	0.008928421
chr6;26278479;A;G	chr6;26279588;A;G	HIST1H4H	HIST1H4H	NA	NA	NA	NA
chr7;130944865;A;G	chr7;17345194;A;G	LINC-PINT	AHR	-0.083390336	0.56557811	-0.698520913	5.51E-07
chr16;12661096;A;G	chr16;3006439;A;G	CPPED1	LA16c-380H5.5	0.279290729	0.025841737	NA	NA
chr2;200909618;A;G	chr2;9936699;A;G	ORC2	RP11-95D17.1	0.251601017	0.003522076	NA	NA
chr2;86025099;A;G	chr2;95145802;A;G	POLR1A	MRPS5	0.8045144	4.54E-28	0.031689052	0.733305139
chr4;165077490;A;G	chr4;165077502;A;G	TMEM192	TMEM192	-0.911936385	1.76E-17	-0.911936385	1.76E-17
chr19;52064837;A;G	chr19;54178196;A;G	ZNF841;ZNF432	MBOAT7	NA	NA	0.54905096	7.18E-10
chr1;156375531;A;G	chr1;156375630;A;G	RHBG	RHBG	2.671080118	1.61E-10	2.671080118	1.61E-10
chr20;25448010;A;G	chr20;36781911;A;G	GINS1	SOGA1	2.73359652	7.68E-49	1.489264786	8.68E-27
chr6;42942300;A;G	chr6;42942481;A;G	RP3-475N16.1	RP3-475N16.1	NA	NA	NA	NA
chr12;49355672;A;G	chr12;49355690;A;G	DNAJC22	DNAJC22	-0.134557489	0.310864823	-0.134557489	0.310864823
chr6;36141554;A;G	chr6;36141593;A;G	MAPK13	MAPK13	1.576497377	9.07E-09	1.576497377	9.07E-09
chr19;4526264;A;G	chr19;4527247;A;G	PLIN5	PLIN5	-0.059950925	0.753526795	-0.059950925	0.753526795
chr11;65776871;A;G	chr11;94417250;A;G	AP5B1	MRE11A	0.158263032	0.105780878	NA	NA
chr17;66217941;A;G	chr17;78203750;A;G	APOH	AFMID	-1.017285561	4.25E-07	-0.221108873	0.059629523
chr15;65149663;A;G	chr15;89899222;A;G	CLPX	C15orf38-AP3S2;ARPIN	-0.90681215	2.82E-27	NA	NA
chr6;36140856;A;G	chr6;36141419;A;G	MAPK13	MAPK13	1.576497377	9.07E-09	1.576497377	9.07E-09
chr1;179075045;A;G	chr1;45695427;A;G	FAM20B	RP11-767N6.7;IPP	0.627041842	3.14E-14	NA	NA
chr17;81247729;A;G	chr17;81247784;A;G	SLC38A10	SLC38A10	0.044714403	0.671964257	0.044714403	0.671964257
chr1;10460201;A;G	chr1;9927426;A;G	DFFA	LZIC	0.206276322	0.012057572	0.023057448	0.79238459
chr1;179073770;A;G	chr1;89183866;A;G	FAM20B	GBP4	0.627041842	3.14E-14	-0.404900294	0.021834137
chr1;45699736;A;G	chr1;52824016;A;G	IPP	ZYG11B	0.029320905	0.743656921	-0.699056128	8.94E-11
chr1;179357453;A;G	chr1;225788491;A;G	SOAT1	SRP9	0.041834036	0.696382997	0.30693786	9.05E-05
chr1;101075597;A;G	chr1;9103051;A;G	RP11-421L21.3	GPR157	NA	NA	-0.156009176	0.243284887
chr7;55454773;A;G	chr7;55455026;A;G	VOPP1	VOPP1	0.494405099	1.07E-05	0.494405099	1.07E-05
chr10;132330600;A;G	chr10;68521434;A;G	STK32C	SLC25A16	0.372213511	0.008492104	-0.627189505	1.22E-10
chr19;23255689;A;G	chr19;23257036;A;G	IPO5P1	IPO5P1	0.721994935	2.92E-05	0.721994935	2.92E-05
chr1;3813836;A;G	chr1;52824014;A;G	CEP104	ZYG11B	-0.408869072	1.05E-05	-0.699056128	8.94E-11
chr20;3869130;A;G	chr20;3869636;A;G	MAVS	MAVS	0.868400908	1.47E-21	0.868400908	1.47E-21
chr19;19682920;A;G	chr19;52703380;A;G	ZNF101	ZNF611	0.563180547	2.98E-12	0.406505956	0.037017456
chr6;42942481;A;G	chr6;42943148;A;G	RP3-475N16.1	RP3-475N16.1	NA	NA	NA	NA
chr1;26878733;A;G	chr1;6223379;A;G	GPN2	ICMT	0.191146778	0.006548576	-0.070116142	0.387147355
chr19;36952261;A;G	chr19;57222095;A;G	ZNF568	ZNF264	0.27245048	0.182861198	-0.106744745	0.294185473
chr19;10932938;A;G	chr19;45703697;A;G	C19orf52	QPCTL	NA	NA	0.558293296	1.62E-06
chr19;48459513;A;G	chr19;52876991;A;G	KCNJ14	ZNF320	0.987460924	6.18E-09	1.450460064	3.69E-10
chr1;35602609;A;G	chr1;67409013;A;G	PSMB2	SERBP1	0.01624363	0.86812027	-0.250830265	0.00012232
chr1;10460475;A;G	chr1;89183686;A;G	DFFA	GBP4	0.206276322	0.012057572	-0.404900294	0.021834137
chr19;37633623;A;G	chr19;53494944;A;G	ZFP30	ZNF813	0.209192056	0.251561246	0.988475185	1.46E-05
chr19;39491907;A;G	chr19;57757104;A;G	TIMM50	ZNF776	0.509409543	2.33E-07	-0.251989034	0.010811036
chr12;95975475;A;G	chr12;95983266;A;G	HAL	HAL	-0.74507692	0.017595227	-0.74507692	0.017595227
chr11;16756476;A;G	chr11;31431089;A;G	C11orf58	DNAJC24	-0.174029147	0.005183633	-0.067025885	0.426370612
chr19;13760186;A;G	chr19;6704165;A;G	CCDC130	C3	NA	NA	-0.988845697	1.00E-10
chr15;51914545;A;G	chr15;89832336;A;G	TMOD3	AP3S2	0.01270423	0.899556075	-0.170511179	0.073536355
chr2;127845576;A;G	chr2;206122616;A;G	POLR2D	NDUFS1	0.111347708	0.069546569	-0.622317057	4.38E-14
chr7;56079014;A;G	chr7;99970293;A;G	SUMF2	AZGP1	0.227228376	0.015186739	-1.580661632	4.51E-13
chr1;155132755;A;G	chr1;179075144;A;G	EFNA1	FAM20B	0.75084909	3.09E-07	0.627041842	3.14E-14
chr2;113710062;A;G	chr2;96249371;A;G	SLC35F5	TMEM127	-0.270448824	0.000864414	-0.013463639	0.837250267
chr22;35659860;A;G	chr22;50208283;A;G	APOL6	SELO	-1.127989096	5.41E-17	NA	NA
chr11;125656244;A;G	chr11;93733708;A;G	CHEK1	MIR1304;TAF1D	2.202354558	3.23E-40	NA	NA
chr1;10458213;A;G	chr1;112699116;A;G	DFFA	MOV10	0.206276322	0.012057572	0.340325859	8.37E-05
chr20;43587556;A;G	chr20;43587559;A;G	SGK2	SGK2	-0.04505183	0.768000369	-0.04505183	0.768000369
chr8;120053870;A;G	chr8;120055032;A;G	RP11-760H22.2	RP11-760H22.2	NA	NA	NA	NA
chr17;1751328;A;G	chr17;66218536;A;G	SERPINF2	APOH	-1.276939584	6.21E-12	-1.017285561	4.25E-07
chr22;35659964;A;G	chr22;40930821;A;G	APOL6	XPNPEP3	-1.127989096	5.41E-17	-0.180647128	0.029503891
chr1;204555738;A;G	chr1;207769980;A;G	MDM4	CD46	0.765049814	2.68E-14	0.447466779	9.16E-06
chr17;18271818;A;G	chr17;18272753;A;G	TOP3A	TOP3A	-0.024552914	0.795127596	-0.024552914	0.795127596
chr15;40662427;A;G	chr15;40663103;A;G	CASC5	CASC5	NA	NA	NA	NA
chr15;50704186;A;G	chr15;89899374;A;G	SPPL2A	C15orf38-AP3S2;ARPIN	-0.221320061	0.00996967	NA	NA
chr1;148102644;A;G	chr1;148102645;A;G	NBPF11	NBPF11	0.622477622	1.11E-05	0.622477622	1.11E-05
chr1;89020203;A;G	chr1;89182706;A;G	GBP3	GBP4	-0.204863876	0.320665032	-0.404900294	0.021834137
chr19;36337924;A;G	chr19;57757019;A;G	ZFP14	ZNF776	0.59747604	2.66E-08	-0.251989034	0.010811036
chr20;50118413;A;G	chr20;50118897;A;G	TMEM189-UBE2V1;TMEM189	TMEM189-UBE2V1;TMEM189	NA	NA	NA	NA
chr12;95975486;A;G	chr12;95975513;A;G	HAL	HAL	-0.74507692	0.017595227	-0.74507692	0.017595227
chr6;159669610;A;G	chr6;159669623;A;G	SOD2	SOD2	-0.591308736	0.000641928	-0.591308736	0.000641928
chr11;16756722;A;G	chr11;68378776;A;G	C11orf58	LRP5	-0.174029147	0.005183633	-0.31988447	0.009400275
chr19;16550568;A;G	chr19;41871559;A;G	SLC35E1;CTD-3222D19.2	RPS19	NA	NA	0.87062989	6.00E-08
chr19;38632167;A;G	chr19;57305637;A;G	EIF3K	CTC-444N24.11	0.496019886	2.87E-05	NA	NA
chr12;100627457;A;G	chr12;54240499;A;G	GAS2L3	CBX5	1.15264853	1.87E-12	0.458278545	3.51E-05
chr2;113710053;A;G	chr2;37102204;A;G	SLC35F5	EIF2AK2	-0.270448824	0.000864414	-0.1454155	0.112998438
chr11;31431203;A;G	chr11;31431288;A;G	DNAJC24	DNAJC24	-0.067025885	0.426370612	-0.067025885	0.426370612
chr3;52414753;A;G	chr3;52415252;A;G	PHF7	PHF7	0.108219396	0.375918733	0.108219396	0.375918733
chr17;80320664;A;G	chr17;80320942;A;G	RNF213	RNF213	0.821503136	4.64E-14	0.821503136	4.64E-14
chr4;39534855;A;G	chr4;39534930;A;G	UGDH-AS1	UGDH-AS1	-0.346263996	0.007896358	-0.346263996	0.007896358
chr19;6683977;A;G	chr19;6708234;A;G	C3	C3	-0.988845697	1.00E-10	-0.988845697	1.00E-10
chr4;17801267;A;G	chr4;777802;A;G	DCAF16	RP11-440L14.1	0.740222417	7.53E-11	NA	NA
chr3;15072386;A;G	chr3;50207346;A;G	RBSN	SLC38A3	0.03737537	0.583199045	-0.421233673	0.036615124
chr3;49423946;A;G	chr3;49424124;A;G	NICN1	NICN1	NA	NA	NA	NA
chr17;1750113;A;G	chr17;1751699;A;G	SERPINF2	SERPINF2	-1.276939584	6.21E-12	-1.276939584	6.21E-12
chr2;201286639;A;G	chr2;32309223;A;G	CASP8	YIPF4	0.352875812	5.36E-05	-0.373894663	9.28E-08
chr1;179073770;A;G	chr1;52823875;A;G	FAM20B	ZYG11B	0.627041842	3.14E-14	-0.699056128	8.94E-11
chr12;100627339;A;G	chr12;100627416;A;G	GAS2L3	GAS2L3	1.15264853	1.87E-12	1.15264853	1.87E-12
chr1;28498993;A;G	chr1;45694997;A;G	PHACTR4	RP11-767N6.7;IPP	-0.274400318	0.00058577	NA	NA
chr4;70817307;A;G	chr4;70817324;A;G	GRSF1	GRSF1	-0.296582541	2.10E-05	-0.296582541	2.10E-05
chr1;204552023;A;G	chr1;204555822;A;G	MDM4	MDM4	0.765049814	2.68E-14	0.765049814	2.68E-14
chr11;768609;A;G	chr11;94417250;A;G	PDDC1	MRE11A	NA	NA	NA	NA
chr19;52154310;A;G	chr19;53356375;A;G	CTC-471J1.8;ZNF836	ZNF525	NA	NA	0.873453715	8.51E-05
chr2;24002013;A;G	chr2;32309964;A;G	UBXN2A	YIPF4	0.006824115	0.930457693	-0.373894663	9.28E-08
chr17;49296740;A;G	chr17;62449591;A;G	ZNF652	METTL2A	0.171944971	0.036292748	0.28702428	0.000503533
chr19;34470616;A;G	chr19;45703697;A;G	UBA2	QPCTL	0.260323241	0.001313124	0.558293296	1.62E-06
chr19;11146049;A;G	chr19;52063423;A;G	SPC24	CTC-471J1.2;ZNF432	3.501490973	1.14E-79	NA	NA
chr18;35248771;A;G	chr18;45848679;A;G	ZNF397	EPG5	0.312856273	2.92E-06	-0.167945897	0.068040436
chr3;155942976;A;G	chr3;58322952;A;G	GMPS	RPP14	0.555662483	6.51E-13	-0.545586856	6.18E-10
chr1;150308645;A;G	chr1;150308646;A;G	MRPS21	MRPS21	0.951806497	5.70E-16	0.951806497	5.70E-16
chr16;46910735;A;G	chr16;46915146;A;G	GPT2	GPT2	-0.806759176	0.000145019	-0.806759176	0.000145019
chr14;57414213;A;G	chr14;95185097;A;G	NAA30	CLMN	-0.432803272	4.82E-10	-0.148846076	0.277116817
chr19;4526827;A;G	chr19;4528573;A;G	PLIN5	PLIN5;CTB-50L17.14	-0.059950925	0.753526795	NA	NA
chr12;108786648;A;G	chr12;7097486;A;G	SSH1	C1RL	0.161659425	0.051588154	-1.66423279	2.42E-41
chr3;40466070;A;G	chr3;44749859;A;G	RPL14	KIAA1143	0.525432627	0.000100183	0.06643801	0.538694571
chr1;168251042;A;G	chr1;204556616;A;G	SFT2D2	MDM4	0.446490374	5.25E-08	0.765049814	2.68E-14
chr2;201219195;A;G	chr2;86025099;A;G	CASP10	POLR1A	-0.121515479	0.183756004	0.8045144	4.54E-28
chr20;3869744;A;G	chr20;3869785;A;G	MAVS	MAVS	0.868400908	1.47E-21	0.868400908	1.47E-21
chr1;89183779;A;G	chr1;89183780;A;G	GBP4	GBP4	-0.404900294	0.021834137	-0.404900294	0.021834137
chr8;144809247;A;G	chr8;144809252;A;G	ZNF517	ZNF517	1.715637316	6.78E-38	1.715637316	6.78E-38
chr17;66218844;A;G	chr17;66218882;A;G	APOH	APOH	-1.017285561	4.25E-07	-1.017285561	4.25E-07
chr11;62739644;A;G	chr11;769055;A;G	TTC9C	PDDC1	0.40670006	8.98E-13	NA	NA
chr17;1749211;A;G	chr17;1750113;A;G	SERPINF2	SERPINF2	-1.276939584	6.21E-12	-1.276939584	6.21E-12
chr7;38723551;A;G	chr7;99365201;A;G	VPS41	ARPC1A	0.091656522	0.298070965	0.743499974	1.32E-07
chr1;155132770;A;G	chr1;52917099;A;G	EFNA1	ECHDC2	0.75084909	3.09E-07	-0.756506975	4.01E-07
chr3;10151674;A;G	chr3;197884090;A;G	VHL	LRCH3	0.11265702	0.189408419	0.017250348	0.802470892
chrX;15782972;A;G	chrX;15784171;A;G	CA5B	CA5B	1.113486286	6.26E-09	1.113486286	6.26E-09
chr1;155727409;A;G	chr1;155734405;A;G	DAP3	DAP3	0.713133692	5.33E-19	0.713133692	5.33E-19
chr17;1750113;A;G	chr17;1751328;A;G	SERPINF2	SERPINF2	-1.276939584	6.21E-12	-1.276939584	6.21E-12
chr2;203303330;A;G	chr2;32309223;A;G	CYP20A1	YIPF4	-0.393408454	2.72E-09	-0.373894663	9.28E-08
chr5;131160142;A;G	chr5;179840309;A;G	HINT1	C5orf45	0.042423928	0.702890087	NA	NA
chr19;17233001;A;G	chr19;48818765;A;G	NR2F6	HSD17B14	0.277382405	0.02483448	0.454423297	0.101462641
chr15;64155288;A;G	chr15;64155433;A;G	SNX22	SNX22	2.101133731	2.72E-17	2.101133731	2.72E-17
chr2;207754861;A;G	chr2;32309326;A;G	MIR4775;CCNYL1	YIPF4	NA	NA	-0.373894663	9.28E-08
chr7;44832874;A;G	chr7;44832906;A;G	H2AFV	H2AFV	NA	NA	NA	NA
chr12;50930856;A;G	chr12;59784250;A;G	METTL7A	SLC16A7	-0.953235374	5.65E-12	-0.398001356	0.090700933
chr2;200910051;A;G	chr2;95145802;A;G	ORC2	MRPS5	0.251601017	0.003522076	0.031689052	0.733305139
chr2;113710473;A;G	chr2;61049618;A;G	SLC35F5	PEX13	-0.270448824	0.000864414	-0.813449667	3.32E-35
chr19;32970767;A;G	chr19;52880339;A;G	CEP89	ZNF320	0.810284504	8.18E-19	1.450460064	3.69E-10
chr19;21805301;A;G	chr19;21805381;A;G	ZNF43	ZNF43	1.318352213	5.35E-10	1.318352213	5.35E-10
chr20;3220293;A;G	chr20;3220830;A;G	ITPA	ITPA	0.685128089	2.68E-09	0.685128089	2.68E-09
chr19;52880443;A;G	chr19;57845025;A;G	ZNF320	CTD-2583A14.10;ZNF587B	1.450460064	3.69E-10	NA	NA
chr3;155942975;A;G	chr3;40536194;A;G	GMPS	ZNF621	0.555662483	6.51E-13	0.402239997	2.16E-05
chr19;52031898;A;G	chr19;52032551;A;G	ZNF432	ZNF432	0.748758215	5.71E-09	0.748758215	5.71E-09
chr7;25120962;A;G	chr7;25121805;A;G	CYCS	CYCS	0.351898126	0.002461377	0.351898126	0.002461377
chr14;21460463;A;G	chr14;21460473;A;G	RAB2B	RAB2B	-0.230091546	0.002351659	-0.230091546	0.002351659
chr1;204556420;A;G	chr1;225788491;A;G	MDM4	SRP9	0.765049814	2.68E-14	0.30693786	9.05E-05
chr12;100627339;A;G	chr12;68851529;A;G	GAS2L3	CPM	1.15264853	1.87E-12	-0.23871377	0.125525849
chr7;73601791;A;G	chr7;99575277;A;G	MLXIPL	ZNF655;GS1-259H13.13	0.231221588	0.163760091	NA	NA
chr7;55455223;A;G	chr7;55455415;A;G	VOPP1	VOPP1	0.494405099	1.07E-05	0.494405099	1.07E-05
chr11;768386;A;G	chr11;8687278;A;G	PDDC1	RPL27A	NA	NA	0.461611286	0.001632494
chr3;197536678;A;G	chr3;197537166;A;G	BDH1	BDH1	-0.911578325	3.60E-07	-0.911578325	3.60E-07
chr11;93734814;A;G	chr11;93735478;A;G	TAF1D	TAF1D	0.645517373	2.04E-09	0.645517373	2.04E-09
chrX;2907034;A;G	chrX;2907083;A;G	ARSD	ARSD	-0.956995699	2.48E-12	-0.956995699	2.48E-12
chr12;27035125;A;G	chr12;27035169;A;G	MED21	MED21	-0.063019406	0.443557052	-0.063019406	0.443557052
chr19;41871516;A;G	chr19;41871556;A;G	RPS19	RPS19	0.87062989	6.00E-08	0.87062989	6.00E-08
chr2;200910051;A;G	chr2;99196380;A;G	ORC2	MRPL30;RP11-111H13.1	0.251601017	0.003522076	NA	NA
chr19;10930765;A;G	chr19;10932776;A;G	C19orf52	C19orf52	NA	NA	NA	NA
chr20;18487695;A;G	chr20;3869130;A;G	RBBP9	MAVS	-0.347641131	0.002283753	0.868400908	1.47E-21
chr2;202880448;A;G	chr2;27357393;A;G	WDR12	AC074117.10	0.300549881	5.40E-05	NA	NA
chr11;6434454;A;G	chr11;6435598;A;G	HPX	HPX	-1.74457014	4.81E-15	-1.74457014	4.81E-15
chr19;11146013;A;G	chr19;36445654;A;G	SPC24	ZNF566	3.501490973	1.14E-79	0.072034916	0.437307606
chr7;100622142;A;G	chr7;66096294;A;G	TFR2	AC068533.7	-1.041932605	1.43E-08	NA	NA
chr2;86025091;A;G	chr2;86025099;A;G	POLR1A	POLR1A	0.8045144	4.54E-28	0.8045144	4.54E-28
chr20;25447951;A;G	chr20;25448010;A;G	GINS1	GINS1	2.73359652	7.68E-49	2.73359652	7.68E-49
chr1;35601421;A;G	chr1;52823875;A;G	PSMB2	ZYG11B	0.01624363	0.86812027	-0.699056128	8.94E-11
chr1;85651508;A;G	chr1;85651509;A;G	ZNHIT6	ZNHIT6	0.011887423	0.895318258	0.011887423	0.895318258
chr15;41299144;A;G	chr15;89897989;A;G	OIP5-AS1	C15orf38-AP3S2;ARPIN	-0.325280795	0.000110029	NA	NA
chr2;201217945;A;G	chr2;37102095;A;G	CASP10	EIF2AK2	-0.121515479	0.183756004	-0.1454155	0.112998438
chr2;206122963;A;G	chr2;96249500;A;G	NDUFS1	TMEM127	-0.622317057	4.38E-14	-0.013463639	0.837250267
chr17;45142695;A;G	chr17;45142818;A;G	ACBD4	ACBD4	-0.793988531	1.33E-07	-0.793988531	1.33E-07
chr19;18366943;A;G	chr19;18368075;A;G	PGPEP1	PGPEP1	0.208564303	0.07450372	0.208564303	0.07450372
chr19;11913076;A;G	chr19;52032727;A;G	ZNF69	ZNF432	-0.048556494	0.788809779	0.748758215	5.71E-09
chr1;28498974;A;G	chr1;67409176;A;G	PHACTR4	SERBP1	-0.274400318	0.00058577	-0.250830265	0.00012232
chr11;16756409;A;G	chr11;16756722;A;G	C11orf58	C11orf58	-0.174029147	0.005183633	-0.174029147	0.005183633
chr1;52824180;A;G	chr1;99765439;A;G	ZYG11B	FRRS1	-0.699056128	8.94E-11	-0.442282037	0.000760853
chr19;52880092;A;G	chr19;52880159;A;G	ZNF320	ZNF320	1.450460064	3.69E-10	1.450460064	3.69E-10
chr17;64483415;A;G	chr17;64483970;A;G	POLG2	POLG2	1.058241238	1.87E-27	1.058241238	1.87E-27
chr4;38967028;A;G	chr4;38967095;A;G	TMEM156	TMEM156	1.011715387	0.001195699	1.011715387	0.001195699
chr1;156375951;A;G	chr1;156380508;A;G	RHBG	RHBG	2.671080118	1.61E-10	2.671080118	1.61E-10
chr3;126349536;A;G	chr3;155823646;A;G	KLF15	SLC33A1	0.002091092	0.990854125	0.274125938	0.0015137
chr8;30678933;A;G	chr8;47977099;A;G	GSR	MCM4	0.081923204	0.549671601	1.612191699	2.38E-30
chr12;118137494;A;G	chr12;98605037;A;G	PEBP1	SLC25A3	-0.718845974	1.85E-08	0.171726254	0.032856248
chr19;3758351;A;G	chr19;39490530;A;G	APBA3	TIMM50	0.328883228	2.44E-05	0.509409543	2.33E-07
chr12;64450354;A;G	chr12;64450369;A;G	XPOT	XPOT	0.541635834	5.05E-08	0.541635834	5.05E-08
chr19;39491979;A;G	chr19;48459443;A;G	TIMM50	KCNJ14	0.509409543	2.33E-07	0.987460924	6.18E-09
chr19;16550610;A;G	chr19;57845025;A;G	SLC35E1;CTD-3222D19.2	CTD-2583A14.10;ZNF587B	NA	NA	NA	NA
chr16;29670139;A;G	chr16;70376772;A;G	SPN;AC009133.22	ST3GAL2	NA	NA	0.183381717	0.02086427
chr17;5026659;A;G	chr17;5027209;A;G	KIF1C	KIF1C	0.030169264	0.787812727	0.030169264	0.787812727
chr3;15072846;A;G	chr3;57565551;A;G	RBSN	PDE12	0.03737537	0.583199045	-0.280542024	2.90E-05
chr22;39053087;A;G	chr22;39053535;A;G	APOBEC3F;APOBEC3G	APOBEC3F;APOBEC3G	NA	NA	NA	NA
chr3;155825039;A;G	chr3;38416161;A;G	SLC33A1	XYLB	0.274125938	0.0015137	-0.461569518	0.001128341
chr19;36445654;A;G	chr19;36445711;A;G	ZNF566	ZNF566	0.072034916	0.437307606	0.072034916	0.437307606
chr19;11450218;A;G	chr19;38868415;A;G	PRKCSH	RINL	0.254635578	0.000629407	0.32753408	0.032012366
chr12;49353391;A;G	chr12;49353393;A;G	DNAJC22	DNAJC22	-0.134557489	0.310864823	-0.134557489	0.310864823
chr1;179075045;A;G	chr1;35599928;A;G	FAM20B	PSMB2	0.627041842	3.14E-14	0.01624363	0.86812027
chr19;11450356;A;G	chr19;18367091;A;G	PRKCSH	PGPEP1	0.254635578	0.000629407	0.208564303	0.07450372
chr3;126115644;A;G	chr3;126116013;A;G	ALDH1L1	ALDH1L1	-0.60185943	0.032233074	-0.60185943	0.032233074
chr15;89832187;A;G	chr15;89832336;A;G	AP3S2	AP3S2	-0.170511179	0.073536355	-0.170511179	0.073536355
chr17;2417277;A;G	chr17;37515641;A;G	METTL16	SYNRG	0.137823516	0.188604828	-0.045855787	0.533115524
chr3;10151063;A;G	chr3;48750251;A;G	VHL	PRKAR2A	0.11265702	0.189408419	0.146030504	0.060613405
chr3;15072149;A;G	chr3;15072386;A;G	RBSN	RBSN	0.03737537	0.583199045	0.03737537	0.583199045
chr1;179074965;A;G	chr1;179074975;A;G	FAM20B	FAM20B	0.627041842	3.14E-14	0.627041842	3.14E-14
chr19;11913663;A;G	chr19;52880159;A;G	ZNF69	ZNF320	-0.048556494	0.788809779	1.450460064	3.69E-10
chr15;51914545;A;G	chr15;89832627;A;G	TMOD3	AP3S2	0.01270423	0.899556075	-0.170511179	0.073536355
chr1;52917060;A;G	chr1;52917099;A;G	ECHDC2	ECHDC2	-0.756506975	4.01E-07	-0.756506975	4.01E-07
chr19;57304785;A;G	chr19;57845025;A;G	CTC-444N24.11	CTD-2583A14.10;ZNF587B	NA	NA	NA	NA
chr2;113708487;A;G	chr2;200910051;A;G	SLC35F5	ORC2	-0.270448824	0.000864414	0.251601017	0.003522076
chr2;200910051;A;G	chr2;203304856;A;G	ORC2	CYP20A1	0.251601017	0.003522076	-0.393408454	2.72E-09
chr15;51913818;A;G	chr15;51915004;A;G	TMOD3	TMOD3	0.01270423	0.899556075	0.01270423	0.899556075
chr5;109335497;A;G	chr5;79685800;A;G	PJA2	PAPD4	-0.497923552	4.00E-08	NA	NA
chr13;21374356;A;G	chr13;21374363;A;G	ZDHHC20	ZDHHC20	-0.226893578	0.038505309	-0.226893578	0.038505309
chr17;66218844;A;G	chr17;78204379;A;G	APOH	AFMID	-1.017285561	4.25E-07	-0.221108873	0.059629523
chr1;3814226;A;G	chr1;89183644;A;G	CEP104	GBP4	-0.408869072	1.05E-05	-0.404900294	0.021834137
chr15;82843387;A;G	chr15;89899222;A;G	HOMER2	C15orf38-AP3S2;ARPIN	-0.50304141	0.008928421	NA	NA
chr3;40537506;A;G	chr3;48750241;A;G	ZNF621	PRKAR2A	0.402239997	2.16E-05	0.146030504	0.060613405
chr19;35283818;A;G	chr19;35284342;A;G	HAMP	HAMP	-3.602291183	6.26E-17	-3.602291183	6.26E-17
chr1;179073488;A;G	chr1;52824016;A;G	FAM20B	ZYG11B	0.627041842	3.14E-14	-0.699056128	8.94E-11
chr19;11913450;A;G	chr19;39427974;A;G	ZNF69	PLEKHG2	-0.048556494	0.788809779	1.125110122	1.08E-17
chr19;6702731;A;G	chr19;6709365;A;G	C3	C3	-0.988845697	1.00E-10	-0.988845697	1.00E-10
chr1;28498858;A;G	chr1;28498974;A;G	PHACTR4	PHACTR4	-0.274400318	0.00058577	-0.274400318	0.00058577
chr3;179325235;A;G	chr3;40537506;A;G	ZNF639	ZNF621	0.031822764	0.640219399	0.402239997	2.16E-05
chr1;100024063;A;G	chr1;89183779;A;G	SLC35A3	GBP4	-0.635869601	1.04E-08	-0.404900294	0.021834137
chr1;156375576;A;G	chr1;156380363;A;G	RHBG	RHBG	2.671080118	1.61E-10	2.671080118	1.61E-10
chr19;52880159;A;G	chr19;57844380;A;G	ZNF320	CTD-2583A14.10;ZNF587B	1.450460064	3.69E-10	NA	NA
chr7;44833578;A;G	chr7;44833623;A;G	H2AFV	H2AFV	NA	NA	NA	NA
chr15;82843275;A;G	chr15;89899374;A;G	HOMER2	C15orf38-AP3S2;ARPIN	-0.50304141	0.008928421	NA	NA
chr2;113708539;A;G	chr2;95145802;A;G	SLC35F5	MRPS5	-0.270448824	0.000864414	0.031689052	0.733305139
chr8;22412686;A;G	chr8;22413855;A;G	SLC39A14	SLC39A14	-1.659603501	2.55E-29	-1.659603501	2.55E-29
chr1;109064035;A;G	chr1;45699736;A;G	TAF13	IPP	-0.228166791	0.007365576	0.029320905	0.743656921
chr19;23339828;A;G	chr19;57844302;A;G	ZNF91	CTD-2583A14.10;ZNF587B	0.473257419	4.50E-06	NA	NA
chr19;18366899;A;G	chr19;18367091;A;G	PGPEP1	PGPEP1	0.208564303	0.07450372	0.208564303	0.07450372
chr1;156375960;A;G	chr1;9149019;A;G	RHBG	MIR34AHG	2.671080118	1.61E-10	1.824465183	2.80E-31
chr8;102829408;A;G	chr8;30678933;A;G	AZIN1	GSR	0.189858797	0.113248349	0.081923204	0.549671601
chr1;168251042;A;G	chr1;28498858;A;G	SFT2D2	PHACTR4	0.446490374	5.25E-08	-0.274400318	0.00058577
chr3;48750241;A;G	chr3;94060048;A;G	PRKAR2A	DHFRL1	0.146030504	0.060613405	NA	NA
chr3;126115643;A;G	chr3;126117534;A;G	ALDH1L1	ALDH1L1	-0.60185943	0.032233074	-0.60185943	0.032233074
chr6;42941618;A;G	chr6;42942480;A;G	RP3-475N16.1	RP3-475N16.1	NA	NA	NA	NA
chr19;38868415;A;G	chr19;45703767;A;G	RINL	QPCTL	0.32753408	0.032012366	0.558293296	1.62E-06
chr17;78204260;A;G	chr17;81561798;A;G	AFMID	NPLOC4	-0.221108873	0.059629523	0.852634663	1.33E-28
chr19;6703593;A;G	chr19;6705018;A;G	C3	C3	-0.988845697	1.00E-10	-0.988845697	1.00E-10
chr12;116714628;A;G	chr12;57458545;A;G	C12orf49	INHBE	NA	NA	-0.202589041	0.476927018
chr20;3869127;A;G	chr20;3869788;A;G	MAVS	MAVS	0.868400908	1.47E-21	0.868400908	1.47E-21
chr2;69461663;A;G	chr2;86024028;A;G	AAK1	POLR1A	0.610838575	2.34E-10	0.8045144	4.54E-28
chr16;31122802;A;G	chr16;4462261;A;G	RP11-196G11.5;KAT8	NMRAL1	NA	NA	0.187171758	0.311657199
chr12;116714628;A;G	chr12;49353963;A;G	C12orf49	DNAJC22	NA	NA	-0.134557489	0.310864823
chr2;32309769;A;G	chr2;86022839;A;G	YIPF4	POLR1A	-0.373894663	9.28E-08	0.8045144	4.54E-28
chr19;23257458;A;G	chr19;23257838;A;G	IPO5P1;RP11-15H20.7	IPO5P1;RP11-15H20.7	NA	NA	NA	NA
chr3;197536678;A;G	chr3;44749985;A;G	BDH1	KIAA1143	-0.911578325	3.60E-07	0.06643801	0.538694571
chr15;89832556;A;G	chr15;89897936;A;G	AP3S2	C15orf38-AP3S2;ARPIN	-0.170511179	0.073536355	NA	NA
chr17;31535320;A;G	chr17;50964816;A;G	RAB11FIP4	SPAG9	1.816083022	2.29E-29	-0.388581598	1.16E-05
chr3;155943021;A;G	chr3;40536194;A;G	GMPS	ZNF621	0.555662483	6.51E-13	0.402239997	2.16E-05
chr15;40662892;A;G	chr15;44733570;A;G	CASC5	TRIM69	NA	NA	-0.211051832	0.090836277
chr2;113710053;A;G	chr2;37100870;A;G	SLC35F5	EIF2AK2	-0.270448824	0.000864414	-0.1454155	0.112998438
chr19;52647541;A;G	chr19;52876991;A;G	ZNF83	ZNF320	1.400027765	1.15E-09	1.450460064	3.69E-10
chr1;225788496;A;G	chr1;26878733;A;G	SRP9	GPN2	0.30693786	9.05E-05	0.191146778	0.006548576
chr20;3870998;A;G	chr20;50118413;A;G	MAVS	TMEM189-UBE2V1;TMEM189	0.868400908	1.47E-21	NA	NA
chr19;13760186;A;G	chr19;45619544;A;G	CCDC130	EML2	NA	NA	0.51292434	3.82E-06
chr19;13759492;A;G	chr19;13760053;A;G	CCDC130	CCDC130	NA	NA	NA	NA
chr11;767979;A;G	chr11;8687278;A;G	PDDC1	RPL27A	NA	NA	0.461611286	0.001632494
chr5;34906442;A;G	chr5;37290464;A;G	RAD1	NUP155	0.576649277	5.71E-16	0.715658178	2.09E-18
chr12;118137436;A;G	chr12;118137444;A;G	PEBP1	PEBP1	-0.718845974	1.85E-08	-0.718845974	1.85E-08
chr10;119572679;A;G	chr10;119572681;A;G	TIAL1	TIAL1	-0.060806394	0.293071918	-0.060806394	0.293071918
chr15;82843275;A;G	chr15;89832187;A;G	HOMER2	AP3S2	-0.50304141	0.008928421	-0.170511179	0.073536355
chr19;10932938;A;G	chr19;19683067;A;G	C19orf52	ZNF101	NA	NA	0.563180547	2.98E-12
chr11;65777096;A;G	chr11;93735478;A;G	AP5B1	TAF1D	0.158263032	0.105780878	0.645517373	2.04E-09
chr5;79018257;A;G	chr5;79019760;A;G	DMGDH	DMGDH	-1.626162278	5.52E-15	-1.626162278	5.52E-15
chr1;200031364;A;G	chr1;6222164;A;G	NR5A2	ICMT	-0.457258246	0.002514993	-0.070116142	0.387147355
chr12;123517649;A;G	chr12;123518431;A;G	RILPL1	RILPL1	0.538807518	1.74E-08	0.538807518	1.74E-08
chr16;57774638;A;G	chr16;57774644;A;G	KIFC3	KIFC3	0.298877723	0.00732336	0.298877723	0.00732336
chr12;53296435;A;G	chr12;59784250;A;G	PFDN5	SLC16A7	0.969198826	7.37E-13	-0.398001356	0.090700933
chr2;203304856;A;G	chr2;27357393;A;G	CYP20A1	AC074117.10	-0.393408454	2.72E-09	NA	NA
chr19;4528451;A;G	chr19;6704165;A;G	PLIN5;CTB-50L17.14	C3	NA	NA	-0.988845697	1.00E-10
chr11;119007707;A;G	chr11;119022381;A;G	CCDC84	TRAPPC4	NA	NA	0.403915987	1.84E-05
chr1;10457596;A;G	chr1;45694997;A;G	DFFA	RP11-767N6.7;IPP	0.206276322	0.012057572	NA	NA
chr17;1749674;A;G	chr17;1750421;A;G	SERPINF2	SERPINF2	-1.276939584	6.21E-12	-1.276939584	6.21E-12
chr19;11835108;A;G	chr19;11912946;A;G	ZNF440	ZNF69	0.324026283	0.000295353	-0.048556494	0.788809779
chr1;150731276;A;G	chr1;6223200;A;G	CTSS	ICMT	-0.434913806	0.011122313	-0.070116142	0.387147355
chr19;45550082;A;G	chr19;45703767;A;G	OPA3	QPCTL	0.354080177	1.95E-05	0.558293296	1.62E-06
chr15;89897976;A;G	chr15;89897989;A;G	C15orf38-AP3S2;ARPIN	C15orf38-AP3S2;ARPIN	NA	NA	NA	NA
chr20;33646600;A;G	chr20;33647467;A;G	CBFA2T2	CBFA2T2	1.180260242	6.44E-36	1.180260242	6.44E-36
chr1;6222341;A;G	chr1;6223379;A;G	ICMT	ICMT	-0.070116142	0.387147355	-0.070116142	0.387147355
chr19;6705953;A;G	chr19;6709441;A;G	C3	C3	-0.988845697	1.00E-10	-0.988845697	1.00E-10
chr1;52824188;A;G	chr1;52824220;A;G	ZYG11B	ZYG11B	-0.699056128	8.94E-11	-0.699056128	8.94E-11
chr20;3220293;A;G	chr20;33647467;A;G	ITPA	CBFA2T2	0.685128089	2.68E-09	1.180260242	6.44E-36
chr20;3868559;A;G	chr20;3869544;A;G	MAVS	MAVS	0.868400908	1.47E-21	0.868400908	1.47E-21
chr17;1750472;A;G	chr17;1751328;A;G	SERPINF2	SERPINF2	-1.276939584	6.21E-12	-1.276939584	6.21E-12
chr5;43380635;A;G	chr5;43381462;A;G	CCL28	CCL28	0.882307253	0.000436718	0.882307253	0.000436718
chr1;161371016;A;G	chr1;161371030;A;G	SDHC	SDHC	0.037809152	0.701977861	0.037809152	0.701977861
chr19;57845110;A;G	chr19;6702731;A;G	CTD-2583A14.10;ZNF587B	C3	NA	NA	-0.988845697	1.00E-10
chr7;66078691;A;G	chr7;66079517;A;G	ASL	ASL	-0.532575738	0.002396857	-0.532575738	0.002396857
chr6;31672683;A;G	chr6;43029840;A;G	XXbac-BPG32J3.22;LY6G5B	RRP36	NA	NA	0.556559057	3.14E-12
chr20;36781911;A;G	chr20;36783501;A;G	SOGA1	SOGA1	1.489264786	8.68E-27	1.489264786	8.68E-27
chr12;123662050;A;G	chr12;50930475;A;G	GTF2H3	METTL7A	0.019854204	0.823252766	-0.953235374	5.65E-12
chr7;99969333;A;G	chr7;99970336;A;G	AZGP1	AZGP1	-1.580661632	4.51E-13	-1.580661632	4.51E-13
chr7;44832867;A;G	chr7;44833507;A;G	H2AFV	H2AFV	NA	NA	NA	NA
chr1;179073770;A;G	chr1;225984621;A;G	FAM20B	SDE2	0.627041842	3.14E-14	-0.125421467	0.25306405
chr17;81560409;A;G	chr17;81562924;A;G	NPLOC4	NPLOC4	0.852634663	1.33E-28	0.852634663	1.33E-28
chr2;130159569;A;G	chr2;130159594;A;G	SMPD4	SMPD4	0.524305524	1.69E-13	0.524305524	1.69E-13
chr19;10932938;A;G	chr19;52876991;A;G	C19orf52	ZNF320	NA	NA	1.450460064	3.69E-10
chr19;52064907;A;G	chr19;57845025;A;G	ZNF841;ZNF432	CTD-2583A14.10;ZNF587B	NA	NA	NA	NA
chr12;50930856;A;G	chr12;64450354;A;G	METTL7A	XPOT	-0.953235374	5.65E-12	0.541635834	5.05E-08
chr1;155132755;A;G	chr1;207097352;A;G	EFNA1	C4BPB	0.75084909	3.09E-07	-0.119269111	0.553550549
chr17;1749674;A;G	chr17;1780760;A;G	SERPINF2	SMYD4	-1.276939584	6.21E-12	-0.004517021	0.962275057
chr1;45695427;A;G	chr1;45697524;A;G	RP11-767N6.7;IPP	IPP	NA	NA	0.029320905	0.743656921
chr1;112699116;A;G	chr1;155734036;A;G	MOV10	DAP3	0.340325859	8.37E-05	0.713133692	5.33E-19
chr17;66218536;A;G	chr17;78204260;A;G	APOH	AFMID	-1.017285561	4.25E-07	-0.221108873	0.059629523
chr2;127844878;A;G	chr2;37102164;A;G	POLR2D	EIF2AK2	0.111347708	0.069546569	-0.1454155	0.112998438
chr19;16855928;A;G	chr19;34470616;A;G	SIN3B	UBA2	0.509062107	7.45E-13	0.260323241	0.001313124
chr19;36320641;A;G	chr19;52064837;A;G	LINC00665	ZNF841;ZNF432	2.777507643	3.03E-25	NA	NA
chr3;48750241;A;G	chr3;48750423;A;G	PRKAR2A	PRKAR2A	0.146030504	0.060613405	0.146030504	0.060613405
chr15;51915004;A;G	chr15;89897250;A;G	TMOD3	C15orf38-AP3S2;ARPIN	0.01270423	0.899556075	NA	NA
chr2;112576664;A;G	chr2;127844792;A;G	POLR1B	POLR2D	-0.270982547	0.000498553	0.111347708	0.069546569
chr2;200909877;A;G	chr2;206122875;A;G	ORC2	NDUFS1	0.251601017	0.003522076	-0.622317057	4.38E-14
chr4;38967028;A;G	chr4;39032694;A;G	TMEM156	TMEM156	1.011715387	0.001195699	1.011715387	0.001195699
chr19;11913663;A;G	chr19;57845110;A;G	ZNF69	CTD-2583A14.10;ZNF587B	-0.048556494	0.788809779	NA	NA
chr2;113710062;A;G	chr2;37102071;A;G	SLC35F5	EIF2AK2	-0.270448824	0.000864414	-0.1454155	0.112998438
chr12;49354418;A;G	chr12;49355927;A;G	DNAJC22	DNAJC22	-0.134557489	0.310864823	-0.134557489	0.310864823
chr1;156375576;A;G	chr1;156380953;A;G	RHBG	RHBG	2.671080118	1.61E-10	2.671080118	1.61E-10
chr17;64483988;A;G	chr17;68115091;A;G	POLG2	LINC00674	1.058241238	1.87E-27	-0.050372407	0.649993053
chr8;104386725;A;G	chr8;104386909;A;G	DPYS	DPYS	-1.23762622	1.12E-07	-1.23762622	1.12E-07
chr19;6683723;A;G	chr19;6704593;A;G	C3	C3	-0.988845697	1.00E-10	-0.988845697	1.00E-10
chr2;27357393;A;G	chr2;96249371;A;G	AC074117.10	TMEM127	NA	NA	-0.013463639	0.837250267
chr5;34906093;A;G	chr5;34906442;A;G	RAD1	RAD1	0.576649277	5.71E-16	0.576649277	5.71E-16
chr2;127844888;A;G	chr2;206122616;A;G	POLR2D	NDUFS1	0.111347708	0.069546569	-0.622317057	4.38E-14
chr8;120052876;A;G	chr8;120052885;A;G	RP11-760H22.2	RP11-760H22.2	NA	NA	NA	NA
chr19;10930619;A;G	chr19;18366519;A;G	C19orf52	PGPEP1	NA	NA	0.208564303	0.07450372
chr15;51914460;A;G	chr15;51915004;A;G	TMOD3	TMOD3	0.01270423	0.899556075	0.01270423	0.899556075
chr5;149983851;A;G	chr5;43381639;A;G	SLC26A2	CCL28	1.202282655	1.35E-22	0.882307253	0.000436718
chr20;3867511;A;G	chr20;3869130;A;G	MAVS	MAVS	0.868400908	1.47E-21	0.868400908	1.47E-21
chr19;6703351;A;G	chr19;6705953;A;G	C3	C3	-0.988845697	1.00E-10	-0.988845697	1.00E-10
chr17;1750103;A;G	chr17;1753167;A;G	SERPINF2	SERPINF2	-1.276939584	6.21E-12	-1.276939584	6.21E-12
chr19;52839344;A;G	chr19;52877024;A;G	ZNF468;ZNF28	ZNF320	NA	NA	1.450460064	3.69E-10
chr8;43023552;A;G	chr8;43023553;A;G	RP11-598P20.5;HOOK3	RP11-598P20.5;HOOK3	NA	NA	NA	NA
chr19;52839063;A;G	chr19;52880443;A;G	ZNF468;ZNF28	ZNF320	NA	NA	1.450460064	3.69E-10
chr11;16756476;A;G	chr11;8687235;A;G	C11orf58	RPL27A	-0.174029147	0.005183633	0.461611286	0.001632494
chr6;30592051;A;G	chr6;42942480;A;G	ABCF1	RP3-475N16.1	0.34185607	7.70E-06	NA	NA
chr1;10460475;A;G	chr1;179073770;A;G	DFFA	FAM20B	0.206276322	0.012057572	0.627041842	3.14E-14
chr13;21374877;A;G	chr13;98406374;A;G	ZDHHC20	FARP1	-0.226893578	0.038505309	-0.010161657	0.940456514
chr19;52644769;A;G	chr19;52647541;A;G	ZNF83	ZNF83	1.400027765	1.15E-09	1.400027765	1.15E-09
chr11;31431089;A;G	chr11;62738944;A;G	DNAJC24	TTC9C	-0.067025885	0.426370612	0.40670006	8.98E-13
chr19;19682971;A;G	chr19;39492826;A;G	ZNF101	TIMM50	0.563180547	2.98E-12	0.509409543	2.33E-07
chr1;156372896;A;G	chr1;156381025;A;G	RHBG	RHBG	2.671080118	1.61E-10	2.671080118	1.61E-10
chr1;113130950;A;G	chr1;204555284;A;G	LRIG2	MDM4	0.363126998	6.12E-06	0.765049814	2.68E-14
chr1;160998148;A;G	chr1;225984621;A;G	F11R;RP11-544M22.13	SDE2	NA	NA	-0.125421467	0.25306405
chr1;10457295;A;G	chr1;35602724;A;G	DFFA	PSMB2	0.206276322	0.012057572	0.01624363	0.86812027
chr19;47875040;A;G	chr19;47876718;A;G	SULT2A1	SULT2A1	-1.13588338	1.35E-05	-1.13588338	1.35E-05
chr12;79603024;A;G	chr12;79603237;A;G	PAWR	PAWR	-0.113564463	0.266655547	-0.113564463	0.266655547
chr19;3758397;A;G	chr19;45703767;A;G	APBA3	QPCTL	0.328883228	2.44E-05	0.558293296	1.62E-06
chr4;70817324;A;G	chr4;99880590;A;G	GRSF1	LAMTOR3	-0.296582541	2.10E-05	-0.262084164	0.000537008
chr19;12246202;A;G	chr19;57220747;A;G	ZNF44	ZNF264	0.075827806	0.41514469	-0.106744745	0.294185473
chr19;57845025;A;G	chr19;6702731;A;G	CTD-2583A14.10;ZNF587B	C3	NA	NA	-0.988845697	1.00E-10
chr2;206122504;A;G	chr2;206122875;A;G	NDUFS1	NDUFS1	-0.622317057	4.38E-14	-0.622317057	4.38E-14
chr22;18089964;A;G	chr22;36266351;A;G	PEX26	APOL1	0.047191451	0.521882075	-1.034974978	4.66E-12
chr1;10458213;A;G	chr1;52824016;A;G	DFFA	ZYG11B	0.206276322	0.012057572	-0.699056128	8.94E-11
chr19;18364413;A;G	chr19;18367009;A;G	PGPEP1	PGPEP1	0.208564303	0.07450372	0.208564303	0.07450372
chr11;64308127;A;G	chr11;93735478;A;G	ESRRA	TAF1D	0.199359646	0.042000423	0.645517373	2.04E-09
chr1;100024436;A;G	chr1;100024440;A;G	SLC35A3	SLC35A3	-0.635869601	1.04E-08	-0.635869601	1.04E-08
chr1;200031679;A;G	chr1;225788491;A;G	NR5A2	SRP9	-0.457258246	0.002514993	0.30693786	9.05E-05
chr1;28498954;A;G	chr1;9101186;A;G	PHACTR4	GPR157	-0.274400318	0.00058577	-0.156009176	0.243284887
chr16;31122966;A;G	chr16;31123343;A;G	RP11-196G11.5;KAT8	RP11-196G11.5;KAT8	NA	NA	NA	NA
chr15;75353355;A;G	chr15;82842432;A;G	NEIL1	HOMER2	0.154633099	0.268650898	-0.50304141	0.008928421
chr15;75353486;A;G	chr15;75353500;A;G	NEIL1	NEIL1	0.154633099	0.268650898	0.154633099	0.268650898
chr12;50930844;A;G	chr12;68851529;A;G	METTL7A	CPM	-0.953235374	5.65E-12	-0.23871377	0.125525849
chr3;49423553;A;G	chr3;49424140;A;G	NICN1	NICN1	NA	NA	NA	NA
chr8;143655481;A;G	chr8;143655546;A;G	ZNF623	ZNF623	0.826118125	5.77E-18	0.826118125	5.77E-18
chr1;28498954;A;G	chr1;45697919;A;G	PHACTR4	IPP	-0.274400318	0.00058577	0.029320905	0.743656921
chr1;52823875;A;G	chr1;77877044;A;G	ZYG11B	FAM73A	-0.699056128	8.94E-11	NA	NA
chr5;79018145;A;G	chr5;79019763;A;G	DMGDH	DMGDH	-1.626162278	5.52E-15	-1.626162278	5.52E-15
chr19;57222095;A;G	chr19;57845110;A;G	ZNF264	CTD-2583A14.10;ZNF587B	-0.106744745	0.294185473	NA	NA
chr17;81561162;A;G	chr17;81561618;A;G	NPLOC4	NPLOC4	0.852634663	1.33E-28	0.852634663	1.33E-28
chr17;66222216;A;G	chr17;81561798;A;G	APOH	NPLOC4	-1.017285561	4.25E-07	0.852634663	1.33E-28
chr19;4526264;A;G	chr19;6683724;A;G	PLIN5	C3	-0.059950925	0.753526795	-0.988845697	1.00E-10
chr9;112685238;A;G	chr9;112685300;A;G	INIP	INIP	-0.221663918	0.003416413	-0.221663918	0.003416413
chr19;40934448;A;G	chr19;40938253;A;G	CYP2B7P	CYP2B7P	-0.452290942	0.267219301	-0.452290942	0.267219301
chr7;44574723;A;G	chr7;99365270;A;G	DDX56	ARPC1A	0.309372685	0.000241385	0.743499974	1.32E-07
chr19;23255740;A;G	chr19;52839063;A;G	IPO5P1	ZNF468;ZNF28	0.721994935	2.92E-05	NA	NA
chr6;33005392;A;G	chr6;33005854;A;G	HLA-DOA	HLA-DOA	-0.586704704	0.008999157	-0.586704704	0.008999157
chr20;33646600;A;G	chr20;3869130;A;G	CBFA2T2	MAVS	1.180260242	6.44E-36	0.868400908	1.47E-21
chr5;34906553;A;G	chr5;34906556;A;G	RAD1	RAD1	0.576649277	5.71E-16	0.576649277	5.71E-16
chr11;16756409;A;G	chr11;768609;A;G	C11orf58	PDDC1	-0.174029147	0.005183633	NA	NA
chr9;37510105;A;G	chr9;37510108;A;G	RP11-613M10.6	RP11-613M10.6	NA	NA	NA	NA
chr3;48750251;A;G	chr3;58322952;A;G	PRKAR2A	RPP14	0.146030504	0.060613405	-0.545586856	6.18E-10
chr1;113130950;A;G	chr1;204555822;A;G	LRIG2	MDM4	0.363126998	6.12E-06	0.765049814	2.68E-14
chr19;6705867;A;G	chr19;6708234;A;G	C3	C3	-0.988845697	1.00E-10	-0.988845697	1.00E-10
chr11;46733954;A;G	chr11;46736397;A;G	F2	F2	-0.989402904	5.34E-08	-0.989402904	5.34E-08
chr11;62738827;A;G	chr11;65777096;A;G	TTC9C	AP5B1	0.40670006	8.98E-13	0.158263032	0.105780878
chr1;179357143;A;G	chr1;52824220;A;G	SOAT1	ZYG11B	0.041834036	0.696382997	-0.699056128	8.94E-11
chr6;33005247;A;G	chr6;33005250;A;G	HLA-DOA	HLA-DOA	-0.586704704	0.008999157	-0.586704704	0.008999157
chr11;58702349;A;G	chr11;58702359;A;G	GLYAT	GLYAT	-1.981293634	2.55E-09	-1.981293634	2.55E-09
chr7;55454658;A;G	chr7;55454773;A;G	VOPP1	VOPP1	0.494405099	1.07E-05	0.494405099	1.07E-05
chr3;15072386;A;G	chr3;38416161;A;G	RBSN	XYLB	0.03737537	0.583199045	-0.461569518	0.001128341
chr7;128654076;A;G	chr7;99574504;A;G	RP11-274B21.3	ZNF655;GS1-259H13.13	NA	NA	NA	NA
chr5;79018085;A;G	chr5;79018194;A;G	DMGDH	DMGDH	-1.626162278	5.52E-15	-1.626162278	5.52E-15
chr3;52209414;A;G	chr3;52210513;A;G	ALAS1	ALAS1	-1.264066694	1.43E-12	-1.264066694	1.43E-12
chr1;201517959;A;G	chr1;52824014;A;G	RP11-134G8.7	ZYG11B	NA	NA	-0.699056128	8.94E-11
chr3;40537352;A;G	chr3;40537506;A;G	ZNF621	ZNF621	0.402239997	2.16E-05	0.402239997	2.16E-05
chr19;36320717;A;G	chr19;52032727;A;G	LINC00665	ZNF432	2.777507643	3.03E-25	0.748758215	5.71E-09
chr19;11913450;A;G	chr19;11913528;A;G	ZNF69	ZNF69	-0.048556494	0.788809779	-0.048556494	0.788809779
chr7;17344813;A;G	chr7;17344903;A;G	AHR	AHR	-0.698520913	5.51E-07	-0.698520913	5.51E-07
chr1;6522293;A;G	chr1;9984079;A;G	NOL9	RP11-807G9.2;NMNAT1	0.047780016	0.566973363	NA	NA
chr1;155171193;A;G	chr1;90032190;A;G	KRTCAP2;RP11-201K10.3	ZNF326	NA	NA	-0.396038407	2.48E-07
chr19;34470662;A;G	chr19;40031400;A;G	UBA2	ZNF780B	0.260323241	0.001313124	0.162458588	0.210442398
chr12;95975475;A;G	chr12;95981561;A;G	HAL	HAL	-0.74507692	0.017595227	-0.74507692	0.017595227
chr5;34906057;A;G	chr5;34906553;A;G	RAD1	RAD1	0.576649277	5.71E-16	0.576649277	5.71E-16
chr7;101091593;A;G	chr7;44832874;A;G	TRIM56	H2AFV	0.391282063	5.37E-07	NA	NA
chr2;61049713;A;G	chr2;61050190;A;G	PEX13	PEX13	-0.813449667	3.32E-35	-0.813449667	3.32E-35
chr8;43016327;A;G	chr8;43027009;A;G	HOOK3	RP11-598P20.5;HOOK3	0.140456291	0.313344257	NA	NA
chr3;155825415;A;G	chr3;40466070;A;G	SLC33A1	RPL14	0.274125938	0.0015137	0.525432627	0.000100183
chr19;52880443;A;G	chr19;57304785;A;G	ZNF320	CTC-444N24.11	1.450460064	3.69E-10	NA	NA
chr19;11913663;A;G	chr19;57845025;A;G	ZNF69	CTD-2583A14.10;ZNF587B	-0.048556494	0.788809779	NA	NA
chr12;123661590;A;G	chr12;98548865;A;G	GTF2H3	TMPO	0.019854204	0.823252766	0.282945756	0.005206681
chr15;75352884;A;G	chr15;75353280;A;G	NEIL1	NEIL1	0.154633099	0.268650898	0.154633099	0.268650898
chr2;200910051;A;G	chr2;37102071;A;G	ORC2	EIF2AK2	0.251601017	0.003522076	-0.1454155	0.112998438
chr3;40536194;A;G	chr3;48750423;A;G	ZNF621	PRKAR2A	0.402239997	2.16E-05	0.146030504	0.060613405
chr3;15072386;A;G	chr3;15072979;A;G	RBSN	RBSN	0.03737537	0.583199045	0.03737537	0.583199045
chr20;25447712;A;G	chr20;35713770;A;G	GINS1	RBM39	2.73359652	7.68E-49	0.340647645	9.54E-09
chr19;36337924;A;G	chr19;53356375;A;G	ZFP14	ZNF525	0.59747604	2.66E-08	0.873453715	8.51E-05
chr19;20539251;A;G	chr19;36320687;A;G	ZNF737	LINC00665	0.836589141	8.27E-05	2.777507643	3.03E-25
chrX;74225527;A;G	chrX;74266318;A;G	RP3-368A4.5;FTX	FTX	NA	NA	0.521533536	4.18E-05
chr12;49353963;A;G	chr12;64449074;A;G	DNAJC22	XPOT	-0.134557489	0.310864823	0.541635834	5.05E-08
chr19;49306109;A;G	chr19;52063423;A;G	SLC6A16	CTC-471J1.2;ZNF432	-0.734332973	3.07E-05	NA	NA
chr1;156375531;A;G	chr1;156376782;A;G	RHBG	RHBG	2.671080118	1.61E-10	2.671080118	1.61E-10
chr19;11450051;A;G	chr19;16550610;A;G	PRKCSH	SLC35E1;CTD-3222D19.2	0.254635578	0.000629407	NA	NA
chr19;39491907;A;G	chr19;52032727;A;G	TIMM50	ZNF432	0.509409543	2.33E-07	0.748758215	5.71E-09
chr17;1750113;A;G	chr17;1750472;A;G	SERPINF2	SERPINF2	-1.276939584	6.21E-12	-1.276939584	6.21E-12
chr1;155736493;A;G	chr1;155736669;A;G	DAP3	DAP3	0.713133692	5.33E-19	0.713133692	5.33E-19
chr22;18097082;A;G	chr22;45194478;A;G	PEX26	KIAA0930	0.047191451	0.521882075	0.095107812	0.468070425
chr2;127846086;A;G	chr2;127846196;A;G	POLR2D	POLR2D	0.111347708	0.069546569	0.111347708	0.069546569
chr6;109463124;A;G	chr6;42888438;A;G	ZBTB24;MICAL1	RPL7L1	NA	NA	0.041862423	0.590457621
chr12;123518431;A;G	chr12;68766820;A;G	RILPL1	SLC35E3	0.538807518	1.74E-08	0.303444534	0.000150832
chr19;34470662;A;G	chr19;38868415;A;G	UBA2	RINL	0.260323241	0.001313124	0.32753408	0.032012366
chr19;52031835;A;G	chr19;57222095;A;G	ZNF432	ZNF264	0.748758215	5.71E-09	-0.106744745	0.294185473
chr20;33646262;A;G	chr20;3869130;A;G	CBFA2T2	MAVS	1.180260242	6.44E-36	0.868400908	1.47E-21
chr17;18271944;A;G	chr17;38849586;A;G	TOP3A	RPL23	-0.024552914	0.795127596	0.495953939	7.78E-05
chr16;15412355;A;G	chr16;15412375;A;G	MPV17L;RP11-1021N1.1	MPV17L;RP11-1021N1.1	NA	NA	NA	NA
chr17;66218433;A;G	chr17;66218447;A;G	APOH	APOH	-1.017285561	4.25E-07	-1.017285561	4.25E-07
chr1;10460201;A;G	chr1;28498954;A;G	DFFA	PHACTR4	0.206276322	0.012057572	-0.274400318	0.00058577
chr2;32310623;A;G	chr2;99196434;A;G	YIPF4	MRPL30;RP11-111H13.1	-0.373894663	9.28E-08	NA	NA
chr19;15661141;A;G	chr19;15661151;A;G	CYP4F3	CYP4F3	-0.891179737	1.73E-06	-0.891179737	1.73E-06
chr20;45079068;A;G	chr20;5194893;A;G	STK4	CDS2	-0.032568476	0.674206456	0.088701978	0.299685672
chr19;18366519;A;G	chr19;18366527;A;G	PGPEP1	PGPEP1	0.208564303	0.07450372	0.208564303	0.07450372
chr19;11913458;A;G	chr19;11913528;A;G	ZNF69	ZNF69	-0.048556494	0.788809779	-0.048556494	0.788809779
chr2;200909670;A;G	chr2;86024028;A;G	ORC2	POLR1A	0.251601017	0.003522076	0.8045144	4.54E-28
chr3;126116013;A;G	chr3;126116085;A;G	ALDH1L1	ALDH1L1	-0.60185943	0.032233074	-0.60185943	0.032233074
chr3;197536840;A;G	chr3;197537275;A;G	BDH1	BDH1	-0.911578325	3.60E-07	-0.911578325	3.60E-07
chr11;31431288;A;G	chr11;31431721;A;G	DNAJC24	DNAJC24	-0.067025885	0.426370612	-0.067025885	0.426370612
chr7;128503458;A;G	chr7;156970054;A;G	METTL2B	NOM1	0.260756947	0.001614371	0.054633966	0.483714683
chr2;201219195;A;G	chr2;95145931;A;G	CASP10	MRPS5	-0.121515479	0.183756004	0.031689052	0.733305139
chr1;150731018;A;G	chr1;28498262;A;G	CTSS	PHACTR4	-0.434913806	0.011122313	-0.274400318	0.00058577
chr19;21806237;A;G	chr19;52876991;A;G	ZNF43	ZNF320	1.318352213	5.35E-10	1.450460064	3.69E-10
chr19;18366898;A;G	chr19;18368012;A;G	PGPEP1	PGPEP1	0.208564303	0.07450372	0.208564303	0.07450372
chr2;99196394;A;G	chr2;99196434;A;G	MRPL30;RP11-111H13.1	MRPL30;RP11-111H13.1	NA	NA	NA	NA
chr12;95974884;A;G	chr12;95981561;A;G	HAL	HAL	-0.74507692	0.017595227	-0.74507692	0.017595227
chr13;49913344;A;G	chr13;49913721;A;G	SPRYD7	SPRYD7	-0.248904927	0.023205844	-0.248904927	0.023205844
chr2;113708460;A;G	chr2;200909877;A;G	SLC35F5	ORC2	-0.270448824	0.000864414	0.251601017	0.003522076
chr15;82842432;A;G	chr15;82842433;A;G	HOMER2	HOMER2	-0.50304141	0.008928421	-0.50304141	0.008928421
chr1;207097026;A;G	chr1;207097340;A;G	C4BPB	C4BPB	-0.119269111	0.553550549	-0.119269111	0.553550549
chr1;10458213;A;G	chr1;52824268;A;G	DFFA	ZYG11B	0.206276322	0.012057572	-0.699056128	8.94E-11
chr1;1318564;A;G	chr1;214351223;A;G	CPSF3L;RP5-890O3.9	RP11-176D17.3;PTPN14	NA	NA	NA	NA
chr11;31431203;A;G	chr11;62739166;A;G	DNAJC24	TTC9C	-0.067025885	0.426370612	0.40670006	8.98E-13
chr1;225788288;A;G	chr1;26878733;A;G	SRP9	GPN2	0.30693786	9.05E-05	0.191146778	0.006548576
chr1;10457507;A;G	chr1;9928633;A;G	DFFA	LZIC	0.206276322	0.012057572	0.023057448	0.79238459
chr22;25725683;A;G	chr22;36488818;A;G	ADRBK2	FOXRED2	NA	NA	0.708845525	1.32E-07
chr3;197885396;A;G	chr3;197885397;A;G	LRCH3	LRCH3	0.017250348	0.802470892	0.017250348	0.802470892
chr1;1316251;A;G	chr1;155132770;A;G	CPSF3L	EFNA1	NA	NA	0.75084909	3.09E-07
chr2;27357393;A;G	chr2;99197718;A;G	AC074117.10	RP11-111H13.1	NA	NA	NA	NA
chr1;28498974;A;G	chr1;28499248;A;G	PHACTR4	PHACTR4	-0.274400318	0.00058577	-0.274400318	0.00058577
chr1;225787484;A;G	chr1;225788496;A;G	SRP9	SRP9	0.30693786	9.05E-05	0.30693786	9.05E-05
chr1;7918212;A;G	chr1;7918640;A;G	TNFRSF9	TNFRSF9	1.344832655	6.22E-06	1.344832655	6.22E-06
chr1;179075045;A;G	chr1;9928633;A;G	FAM20B	LZIC	0.627041842	3.14E-14	0.023057448	0.79238459
chr20;25447951;A;G	chr20;50118409;A;G	GINS1	TMEM189-UBE2V1;TMEM189	2.73359652	7.68E-49	NA	NA
chr6;167786349;A;G	chr6;167786355;A;G	LINC01558	LINC01558	-0.386810595	0.082301418	-0.386810595	0.082301418
chr19;12080807;A;G	chr19;36952261;A;G	ZNF844	ZNF568	0.086699276	0.707872528	0.27245048	0.182861198
chr11;62738944;A;G	chr11;62739518;A;G	TTC9C	TTC9C	0.40670006	8.98E-13	0.40670006	8.98E-13
chr4;176331087;A;G	chr4;56460096;A;G	SPCS3	PAICS	-0.390002079	4.56E-06	-0.180997462	0.025438747
chr13;49913337;A;G	chr13;49913344;A;G	SPRYD7	SPRYD7	-0.248904927	0.023205844	-0.248904927	0.023205844
chr22;39032722;A;G	chr22;39053116;A;G	APOBEC3D	APOBEC3F;APOBEC3G	NA	NA	NA	NA
chr1;156376006;A;G	chr1;156376782;A;G	RHBG	RHBG	2.671080118	1.61E-10	2.671080118	1.61E-10
chr3;49423553;A;G	chr3;49423656;A;G	NICN1	NICN1	NA	NA	NA	NA
chr1;204556616;A;G	chr1;204557503;A;G	MDM4	MDM4	0.765049814	2.68E-14	0.765049814	2.68E-14
chr19;36320717;A;G	chr19;52618252;A;G	LINC00665	ZNF83	2.777507643	3.03E-25	1.400027765	1.15E-09
chr19;39427974;A;G	chr19;52063423;A;G	PLEKHG2	CTC-471J1.2;ZNF432	1.125110122	1.08E-17	NA	NA
chr11;767979;A;G	chr11;768609;A;G	PDDC1	PDDC1	NA	NA	NA	NA
chrX;24075756;A;G	chrX;24075956;A;G	EIF2S3	EIF2S3	0.27022494	0.00038716	0.27022494	0.00038716
chr16;23465205;A;G	chr16;23465858;A;G	GGA2	GGA2	0.408939172	8.59E-07	0.408939172	8.59E-07
chr5;79018194;A;G	chr5;79018257;A;G	DMGDH	DMGDH	-1.626162278	5.52E-15	-1.626162278	5.52E-15
chr20;33646262;A;G	chr20;33646600;A;G	CBFA2T2	CBFA2T2	1.180260242	6.44E-36	1.180260242	6.44E-36
chr12;100626890;A;G	chr12;98549107;A;G	GAS2L3	TMPO	1.15264853	1.87E-12	0.282945756	0.005206681
chr19;39491790;A;G	chr19;52031898;A;G	TIMM50	ZNF432	0.509409543	2.33E-07	0.748758215	5.71E-09
chr19;4526350;A;G	chr19;6703441;A;G	PLIN5	C3	-0.059950925	0.753526795	-0.988845697	1.00E-10
chr10;28525726;A;G	chr10;96166514;A;G	WAC-AS1	ZNF518A	0.28663106	0.000901078	0.39551846	0.000937553
chr1;179860449;A;G	chr1;179860460;A;G	TOR1AIP2	TOR1AIP2	0.226269624	0.047150215	0.226269624	0.047150215
chr1;37862028;A;G	chr1;9149464;A;G	INPP5B	MIR34AHG	-0.719255174	8.49E-14	1.824465183	2.80E-31
chr15;51915004;A;G	chr15;89901476;A;G	TMOD3	C15orf38-AP3S2;ARPIN	0.01270423	0.899556075	NA	NA
chr19;18364535;A;G	chr19;18367049;A;G	PGPEP1	PGPEP1	0.208564303	0.07450372	0.208564303	0.07450372
chr19;13760012;A;G	chr19;52880443;A;G	CCDC130	ZNF320	NA	NA	1.450460064	3.69E-10
chr1;156373320;A;G	chr1;156380561;A;G	RHBG	RHBG	2.671080118	1.61E-10	2.671080118	1.61E-10
chr17;67339236;A;G	chr17;75889858;A;G	PSMD12	TRIM65	-0.240900756	0.000307776	1.045888917	8.11E-27
chr2;32309326;A;G	chr2;37100891;A;G	YIPF4	EIF2AK2	-0.373894663	9.28E-08	-0.1454155	0.112998438
chr19;11834934;A;G	chr19;11912947;A;G	ZNF440	ZNF69	0.324026283	0.000295353	-0.048556494	0.788809779
chr10;68287077;A;G	chr10;68288026;A;G	PBLD	PBLD	-1.778074755	1.01E-21	-1.778074755	1.01E-21
chr15;82842390;A;G	chr15;82842551;A;G	HOMER2	HOMER2	-0.50304141	0.008928421	-0.50304141	0.008928421
chr7;73605461;A;G	chr7;99968808;A;G	MLXIPL	AZGP1	0.231221588	0.163760091	-1.580661632	4.51E-13
chr3;126117123;A;G	chr3;50207346;A;G	ALDH1L1	SLC38A3	-0.60185943	0.032233074	-0.421233673	0.036615124
chr1;1316160;A;G	chr1;1316230;A;G	CPSF3L	CPSF3L	NA	NA	NA	NA
chr4;39032694;A;G	chr4;39032899;A;G	TMEM156	TMEM156	1.011715387	0.001195699	1.011715387	0.001195699
chr3;15072335;A;G	chr3;15072846;A;G	RBSN	RBSN	0.03737537	0.583199045	0.03737537	0.583199045
chr2;128194192;A;G	chr2;32310314;A;G	UGGT1	YIPF4	0.585392625	1.18E-08	-0.373894663	9.28E-08
chr14;20367119;A;G	chr14;21460885;A;G	TEP1	RAB2B	-0.080933542	0.427458848	-0.230091546	0.002351659
chr17;66218447;A;G	chr17;66222170;A;G	APOH	APOH	-1.017285561	4.25E-07	-1.017285561	4.25E-07
chr2;113707778;A;G	chr2;200909618;A;G	SLC35F5	ORC2	-0.270448824	0.000864414	0.251601017	0.003522076
chr10;72234025;A;G	chr10;72234282;A;G	ANAPC16	ANAPC16	-0.339368735	1.16E-06	-0.339368735	1.16E-06
chr2;200909670;A;G	chr2;201217945;A;G	ORC2	CASP10	0.251601017	0.003522076	-0.121515479	0.183756004
chr2;216501792;A;G	chr2;99197718;A;G	RPL37A	RP11-111H13.1	0.48905565	0.000952834	NA	NA
chr7;156971486;A;G	chr7;44801920;A;G	NOM1	PPIA	0.054633966	0.483714683	0.669012369	3.45E-14
chr19;36546272;A;G	chr19;57220747;A;G	ZNF529	ZNF264	0.316346392	0.00255233	-0.106744745	0.294185473
chr1;10457507;A;G	chr1;26447791;A;G	DFFA	DHDDS	0.206276322	0.012057572	0.096892744	0.284497496
chr15;60422224;A;G	chr15;89832336;A;G	ICE2	AP3S2	-0.173689847	0.020108981	-0.170511179	0.073536355
chr11;58702286;A;G	chr11;58702288;A;G	GLYAT	GLYAT	-1.981293634	2.55E-09	-1.981293634	2.55E-09
chr19;39490528;A;G	chr19;57845025;A;G	TIMM50	CTD-2583A14.10;ZNF587B	0.509409543	2.33E-07	NA	NA
chr19;52878454;A;G	chr19;52880159;A;G	ZNF320	ZNF320	1.450460064	3.69E-10	1.450460064	3.69E-10
chr2;206122875;A;G	chr2;86024028;A;G	NDUFS1	POLR1A	-0.622317057	4.38E-14	0.8045144	4.54E-28
chr7;44833263;A;G	chr7;44833264;A;G	H2AFV	H2AFV	NA	NA	NA	NA
chr2;197490574;A;G	chr2;197491427;A;G	HSPD1	HSPD1	0.098259309	0.297706061	0.098259309	0.297706061
chr17;1704371;A;G	chr17;1706260;A;G	TLCD2	TLCD2	-0.030092194	0.875861758	-0.030092194	0.875861758
chr17;66222170;A;G	chr17;81247729;A;G	APOH	SLC38A10	-1.017285561	4.25E-07	0.044714403	0.671964257
chr11;768123;A;G	chr11;769403;A;G	PDDC1	PDDC1	NA	NA	NA	NA
chr17;1750103;A;G	chr17;81247729;A;G	SERPINF2	SLC38A10	-1.276939584	6.21E-12	0.044714403	0.671964257
chr19;52642500;A;G	chr19;53495691;A;G	ZNF83	ZNF813	1.400027765	1.15E-09	0.988475185	1.46E-05
chr1;160995497;A;G	chr1;220058064;A;G	F11R	BPNT1	0.27061799	0.058379483	0.319863334	7.86E-05
chr15;89832187;A;G	chr15;89832361;A;G	AP3S2	AP3S2	-0.170511179	0.073536355	-0.170511179	0.073536355
chr19;38947329;A;G	chr19;38947401;A;G	FBXO17;CTC-360G5.8	FBXO17;CTC-360G5.8	NA	NA	NA	NA
chr12;118137494;A;G	chr12;118137743;A;G	PEBP1	PEBP1	-0.718845974	1.85E-08	-0.718845974	1.85E-08
chr2;113710053;A;G	chr2;99196380;A;G	SLC35F5	MRPL30;RP11-111H13.1	-0.270448824	0.000864414	NA	NA
chr4;38966873;A;G	chr4;38966940;A;G	TMEM156	TMEM156	1.011715387	0.001195699	1.011715387	0.001195699
chr2;200909462;A;G	chr2;200909877;A;G	ORC2	ORC2	0.251601017	0.003522076	0.251601017	0.003522076
chr19;40031494;A;G	chr19;58127338;A;G	ZNF780B	ZNF329	0.162458588	0.210442398	0.090390584	0.495923956
chr19;36337924;A;G	chr19;4528573;A;G	ZFP14	PLIN5;CTB-50L17.14	0.59747604	2.66E-08	NA	NA
chr3;48750241;A;G	chr3;57565250;A;G	PRKAR2A	PDE12	0.146030504	0.060613405	-0.280542024	2.90E-05
chr8;120055141;A;G	chr8;143655481;A;G	RP11-760H22.2	ZNF623	NA	NA	0.826118125	5.77E-18
chr1;155734266;A;G	chr1;200031432;A;G	DAP3	NR5A2	0.713133692	5.33E-19	-0.457258246	0.002514993
chr7;38724686;A;G	chr7;44833453;A;G	VPS41	H2AFV	0.091656522	0.298070965	NA	NA
chr4;777590;A;G	chr4;777683;A;G	RP11-440L14.1	RP11-440L14.1	NA	NA	NA	NA
chr19;45703767;A;G	chr19;58127338;A;G	QPCTL	ZNF329	0.558293296	1.62E-06	0.090390584	0.495923956
chr11;61525087;A;G	chr11;6435598;A;G	SYT7	HPX	-0.714189781	0.014870922	-1.74457014	4.81E-15
chr2;27505076;A;G	chr2;27505249;A;G	GCKR	GCKR	-1.130842623	2.92E-09	-1.130842623	2.92E-09
chr12;100627460;A;G	chr12;68766757;A;G	GAS2L3	SLC35E3	1.15264853	1.87E-12	0.303444534	0.000150832
chr9;129510618;A;G	chr9;129510705;A;G	RP11-492E3.51;LINC00963	RP11-492E3.51;LINC00963	NA	NA	NA	NA
chr19;52063423;A;G	chr19;52647481;A;G	CTC-471J1.2;ZNF432	ZNF83	NA	NA	1.400027765	1.15E-09
chr1;20774876;A;G	chr1;225788496;A;G	HP1BP3	SRP9	-0.01729691	0.838156665	0.30693786	9.05E-05
chr19;6705799;A;G	chr19;6705867;A;G	C3	C3	-0.988845697	1.00E-10	-0.988845697	1.00E-10
chr19;18366519;A;G	chr19;57843190;A;G	PGPEP1	CTD-2583A14.10;ZNF587B	0.208564303	0.07450372	NA	NA
chr19;57305556;A;G	chr19;6704165;A;G	CTC-444N24.11	C3	NA	NA	-0.988845697	1.00E-10
chr6;33005238;A;G	chr6;33005250;A;G	HLA-DOA	HLA-DOA	-0.586704704	0.008999157	-0.586704704	0.008999157
chr3;197537166;A;G	chr3;197538534;A;G	BDH1	BDH1	-0.911578325	3.60E-07	-0.911578325	3.60E-07
chr1;1317343;A;G	chr1;1318564;A;G	CPSF3L	CPSF3L;RP5-890O3.9	NA	NA	NA	NA
chr2;113205444;A;G	chr2;206122616;A;G	PSD4	NDUFS1	-0.639871403	1.20E-09	-0.622317057	4.38E-14
chr11;61849774;A;G	chr11;61849848;A;G	FADS2	FADS2	0.360132974	0.173303371	0.360132974	0.173303371
chr4;40753377;A;G	chr4;778692;A;G	NSUN7	RP11-440L14.1	NA	NA	NA	NA
chr11;62739518;A;G	chr11;94417250;A;G	TTC9C	MRE11A	0.40670006	8.98E-13	NA	NA
chr15;82843278;A;G	chr15;82843315;A;G	HOMER2	HOMER2	-0.50304141	0.008928421	-0.50304141	0.008928421
chr1;52824087;A;G	chr1;89183779;A;G	ZYG11B	GBP4	-0.699056128	8.94E-11	-0.404900294	0.021834137
chr22;35660685;A;G	chr22;35660703;A;G	APOL6	APOL6	-1.127989096	5.41E-17	-1.127989096	5.41E-17
chr19;18366899;A;G	chr19;38868415;A;G	PGPEP1	RINL	0.208564303	0.07450372	0.32753408	0.032012366
chr3;15072340;A;G	chr3;155825124;A;G	RBSN	SLC33A1	0.03737537	0.583199045	0.274125938	0.0015137
chr19;39427577;A;G	chr19;48459513;A;G	PLEKHG2	KCNJ14	1.125110122	1.08E-17	0.987460924	6.18E-09
chr7;66078807;A;G	chr7;66081419;A;G	ASL	ASL	-0.532575738	0.002396857	-0.532575738	0.002396857
chr17;1752239;A;G	chr17;66218536;A;G	SERPINF2	APOH	-1.276939584	6.21E-12	-1.017285561	4.25E-07
chr3;197536743;A;G	chr3;197537166;A;G	BDH1	BDH1	-0.911578325	3.60E-07	-0.911578325	3.60E-07
chr2;206122616;A;G	chr2;206122837;A;G	NDUFS1	NDUFS1	-0.622317057	4.38E-14	-0.622317057	4.38E-14
chr1;35600014;A;G	chr1;35601164;A;G	PSMB2	PSMB2	0.01624363	0.86812027	0.01624363	0.86812027
chr2;197492001;A;G	chr2;197492465;A;G	HSPD1	HSPD1	0.098259309	0.297706061	0.098259309	0.297706061
chr17;66218433;A;G	chr17;81561798;A;G	APOH	NPLOC4	-1.017285561	4.25E-07	0.852634663	1.33E-28
chr1;28335320;A;G	chr1;45509827;A;G	MED18	MMACHC	-0.141319916	0.103131073	-0.676683943	1.52E-10
chr19;19682268;A;G	chr19;57845025;A;G	ZNF101	CTD-2583A14.10;ZNF587B	0.563180547	2.98E-12	NA	NA
chr12;68766820;A;G	chr12;98604576;A;G	SLC35E3	SLC25A3	0.303444534	0.000150832	0.171726254	0.032856248
chr1;45698170;A;G	chr1;45699736;A;G	IPP	IPP	0.029320905	0.743656921	0.029320905	0.743656921
chr16;46914941;A;G	chr16;46923666;A;G	GPT2	GPT2	-0.806759176	0.000145019	-0.806759176	0.000145019
chr1;204556616;A;G	chr1;28498974;A;G	MDM4	PHACTR4	0.765049814	2.68E-14	-0.274400318	0.00058577
chr15;40662427;A;G	chr15;40663201;A;G	CASC5	CASC5	NA	NA	NA	NA
chr12;49354478;A;G	chr12;49355335;A;G	DNAJC22	DNAJC22	-0.134557489	0.310864823	-0.134557489	0.310864823
chr2;113708623;A;G	chr2;39477004;A;G	SLC35F5	AC007246.3	-0.270448824	0.000864414	NA	NA
chr12;56731396;A;G	chr12;56731397;A;G	NACA	NACA	0.312349198	0.001274894	0.312349198	0.001274894
chr20;35630035;A;G	chr20;63943379;A;G	CPNE1	UCKL1	0.67092003	9.61E-09	0.520350374	1.09E-09
chr2;206122546;A;G	chr2;216501990;A;G	NDUFS1	RPL37A	-0.622317057	4.38E-14	0.48905565	0.000952834
chr16;15700334;A;G	chr16;15700607;A;G	NDE1	NDE1	0.625586156	2.28E-08	0.625586156	2.28E-08
chr11;62739166;A;G	chr11;65776910;A;G	TTC9C	AP5B1	0.40670006	8.98E-13	0.158263032	0.105780878
chr1;47048138;A;G	chr1;47048188;A;G	CYP4X1	CYP4X1	-0.787310573	0.00042563	-0.787310573	0.00042563
chr1;154482076;A;G	chr1;154483889;A;G	SHE	SHE	-0.037493582	0.838600207	-0.037493582	0.838600207
chr15;50704186;A;G	chr15;82843278;A;G	SPPL2A	HOMER2	-0.221320061	0.00996967	-0.50304141	0.008928421
chr1;200031364;A;G	chr1;207769883;A;G	NR5A2	CD46	-0.457258246	0.002514993	0.447466779	9.16E-06
chr7;139047445;A;G	chr7;44833578;A;G	ZC3HAV1	H2AFV	0.130923345	0.077832533	NA	NA
chr17;62450395;A;G	chr17;81561243;A;G	METTL2A	NPLOC4	0.28702428	0.000503533	0.852634663	1.33E-28
chr19;12080807;A;G	chr19;58126926;A;G	ZNF844	ZNF329	0.086699276	0.707872528	0.090390584	0.495923956
chr2;200910051;A;G	chr2;27357393;A;G	ORC2	AC074117.10	0.251601017	0.003522076	NA	NA
chr19;52642500;A;G	chr19;52647527;A;G	ZNF83	ZNF83	1.400027765	1.15E-09	1.400027765	1.15E-09
chrX;71057739;A;G	chrX;74201772;A;G	SNX12	RP3-368A4.5;FTX	0.259326836	0.000635728	NA	NA
chr19;19683066;A;G	chr19;52647481;A;G	ZNF101	ZNF83	0.563180547	2.98E-12	1.400027765	1.15E-09
chr1;225787484;A;G	chr1;225788618;A;G	SRP9	SRP9	0.30693786	9.05E-05	0.30693786	9.05E-05
chr12;50930601;A;G	chr12;50931812;A;G	METTL7A	METTL7A	-0.953235374	5.65E-12	-0.953235374	5.65E-12
chr11;768977;A;G	chr11;768979;A;G	PDDC1	PDDC1	NA	NA	NA	NA
chr7;66078807;A;G	chr7;66085924;A;G	ASL	ASL	-0.532575738	0.002396857	-0.532575738	0.002396857
chr5;43381559;A;G	chr5;43381639;A;G	CCL28	CCL28	0.882307253	0.000436718	0.882307253	0.000436718
chr2;37100891;A;G	chr2;86024028;A;G	EIF2AK2	POLR1A	-0.1454155	0.112998438	0.8045144	4.54E-28
chr1;156372896;A;G	chr1;156380363;A;G	RHBG	RHBG	2.671080118	1.61E-10	2.671080118	1.61E-10
chr11;58702293;A;G	chr11;58702359;A;G	GLYAT	GLYAT	-1.981293634	2.55E-09	-1.981293634	2.55E-09
chr2;113708487;A;G	chr2;27357380;A;G	SLC35F5	AC074117.10	-0.270448824	0.000864414	NA	NA
chr1;10460321;A;G	chr1;9983469;A;G	DFFA	RP11-807G9.2;NMNAT1	0.206276322	0.012057572	NA	NA
chrX;77828120;A;G	chrX;85090880;A;G	MAGT1	APOOL	-0.087558052	0.351578539	-0.208795804	0.084633652
chr19;6702710;A;G	chr19;6702731;A;G	C3	C3	-0.988845697	1.00E-10	-0.988845697	1.00E-10
chr16;4462350;A;G	chr16;4462809;A;G	NMRAL1	NMRAL1	0.187171758	0.311657199	0.187171758	0.311657199
chr1;28499738;A;G	chr1;35601421;A;G	PHACTR4	PSMB2	-0.274400318	0.00058577	0.01624363	0.86812027
chr17;81561798;A;G	chr17;81563510;A;G	NPLOC4	NPLOC4	0.852634663	1.33E-28	0.852634663	1.33E-28
chr19;57305556;A;G	chr19;57305637;A;G	CTC-444N24.11	CTC-444N24.11	NA	NA	NA	NA
chr17;66218924;A;G	chr17;66222216;A;G	APOH	APOH	-1.017285561	4.25E-07	-1.017285561	4.25E-07
chr4;38966940;A;G	chr4;38967028;A;G	TMEM156	TMEM156	1.011715387	0.001195699	1.011715387	0.001195699
chr1;10457596;A;G	chr1;28499248;A;G	DFFA	PHACTR4	0.206276322	0.012057572	-0.274400318	0.00058577
chr12;120964321;A;G	chr12;98605210;A;G	HNF1A-AS1	SLC25A3	0.851405278	8.23E-08	0.171726254	0.032856248
chr8;120053996;A;G	chr8;120053997;A;G	RP11-760H22.2	RP11-760H22.2	NA	NA	NA	NA
chr4;39533027;A;G	chr4;780286;A;G	UGDH-AS1	RP11-440L14.1	-0.346263996	0.007896358	NA	NA
chr19;52031835;A;G	chr19;52880159;A;G	ZNF432	ZNF320	0.748758215	5.71E-09	1.450460064	3.69E-10
chr17;66218844;A;G	chr17;81561798;A;G	APOH	NPLOC4	-1.017285561	4.25E-07	0.852634663	1.33E-28
chr1;156375212;A;G	chr1;179860253;A;G	RHBG	TOR1AIP2	2.671080118	1.61E-10	0.226269624	0.047150215
chr11;68378776;A;G	chr11;768123;A;G	LRP5	PDDC1	-0.31988447	0.009400275	NA	NA
chr12;120972597;A;G	chr12;53174245;A;G	HNF1A-AS1	CSAD	0.851405278	8.23E-08	-0.854487416	1.04E-07
chr1;155132755;A;G	chr1;155132770;A;G	EFNA1	EFNA1	0.75084909	3.09E-07	0.75084909	3.09E-07
chr17;66218447;A;G	chr17;78204379;A;G	APOH	AFMID	-1.017285561	4.25E-07	-0.221108873	0.059629523
chr1;52824016;A;G	chr1;9929562;A;G	ZYG11B	LZIC	-0.699056128	8.94E-11	0.023057448	0.79238459
chr1;156373208;A;G	chr1;156376782;A;G	RHBG	RHBG	2.671080118	1.61E-10	2.671080118	1.61E-10
chr19;3758397;A;G	chr19;57305637;A;G	APBA3	CTC-444N24.11	0.328883228	2.44E-05	NA	NA
chr12;120460751;A;G	chr12;98548865;A;G	GATC	TMPO	0.081173568	0.292558928	0.282945756	0.005206681
chr19;6702731;A;G	chr19;6708316;A;G	C3	C3	-0.988845697	1.00E-10	-0.988845697	1.00E-10
chr2;203304856;A;G	chr2;203304861;A;G	CYP20A1	CYP20A1	-0.393408454	2.72E-09	-0.393408454	2.72E-09
chr1;100024063;A;G	chr1;52824014;A;G	SLC35A3	ZYG11B	-0.635869601	1.04E-08	-0.699056128	8.94E-11
chr9;112685300;A;G	chr9;128331963;A;G	INIP	COQ4	-0.221663918	0.003416413	-0.268912322	0.009029888
chr1;52351019;A;G	chr1;52351020;A;G	CC2D1B	CC2D1B	0.40588207	1.04E-09	0.40588207	1.04E-09
chrX;15782853;A;G	chrX;15784171;A;G	CA5B	CA5B	1.113486286	6.26E-09	1.113486286	6.26E-09
chr19;6703441;A;G	chr19;6708234;A;G	C3	C3	-0.988845697	1.00E-10	-0.988845697	1.00E-10
chr20;33647467;A;G	chr20;33705050;A;G	CBFA2T2	PXMP4	1.180260242	6.44E-36	0.657032838	1.35E-09
chr6;89634921;A;G	chr6;89634987;A;G	LYRM2	LYRM2	0.079758485	0.31857438	0.079758485	0.31857438
chr12;100033607;A;G	chr12;64449075;A;G	RP11-135F9.3;UHRF1BP1L	XPOT	NA	NA	0.541635834	5.05E-08
chr2;207754926;A;G	chr2;207754938;A;G	CCNYL1	CCNYL1	-0.019838788	0.8463367	-0.019838788	0.8463367
chr17;1749278;A;G	chr17;1751500;A;G	SERPINF2	SERPINF2	-1.276939584	6.21E-12	-1.276939584	6.21E-12
chr17;1703981;A;G	chr17;1704975;A;G	TLCD2	TLCD2	-0.030092194	0.875861758	-0.030092194	0.875861758
chr2;127845576;A;G	chr2;27357393;A;G	POLR2D	AC074117.10	0.111347708	0.069546569	NA	NA
chr19;11912946;A;G	chr19;52878858;A;G	ZNF69	ZNF320	-0.048556494	0.788809779	1.450460064	3.69E-10
chr17;30636278;A;G	chr17;37477526;A;G	LRRC37BP1;AC005562.1	TADA2A	NA	NA	0.201693711	0.0063118
chr1;155132770;A;G	chr1;225788618;A;G	EFNA1	SRP9	0.75084909	3.09E-07	0.30693786	9.05E-05
chr1;204555822;A;G	chr1;92397269;A;G	MDM4	RPAP2	0.765049814	2.68E-14	0.14863544	0.036775106
chrX;123909293;A;G	chrX;123909305;A;G	XIAP	XIAP	-0.130053052	0.156922344	-0.130053052	0.156922344
chr2;207754755;A;G	chr2;37100891;A;G	CCNYL1	EIF2AK2	-0.019838788	0.8463367	-0.1454155	0.112998438
chr10;68481051;A;G	chr10;68481052;A;G	SLC25A16	SLC25A16	-0.627189505	1.22E-10	-0.627189505	1.22E-10
chr19;4528537;A;G	chr19;4528573;A;G	PLIN5;CTB-50L17.14	PLIN5;CTB-50L17.14	NA	NA	NA	NA
chr1;10457596;A;G	chr1;200031364;A;G	DFFA	NR5A2	0.206276322	0.012057572	-0.457258246	0.002514993
chr1;1318564;A;G	chr1;155736493;A;G	CPSF3L;RP5-890O3.9	DAP3	NA	NA	0.713133692	5.33E-19
chr19;13760186;A;G	chr19;36338624;A;G	CCDC130	ZFP14	NA	NA	0.59747604	2.66E-08
chr19;10932776;A;G	chr19;10932938;A;G	C19orf52	C19orf52	NA	NA	NA	NA
chr1;1316251;A;G	chr1;155171193;A;G	CPSF3L	KRTCAP2;RP11-201K10.3	NA	NA	NA	NA
chrX;2907078;A;G	chrX;85091232;A;G	ARSD	APOOL	-0.956995699	2.48E-12	-0.208795804	0.084633652
chr17;1749211;A;G	chr17;81561798;A;G	SERPINF2	NPLOC4	-1.276939584	6.21E-12	0.852634663	1.33E-28
chr2;127846037;A;G	chr2;223756172;A;G	POLR2D	AP1S3	0.111347708	0.069546569	0.510422438	0.000427455
chr19;23258461;A;G	chr19;40930906;A;G	RP11-15H20.7	CYP2B7P	NA	NA	-0.452290942	0.267219301
chr11;16756722;A;G	chr11;768321;A;G	C11orf58	PDDC1	-0.174029147	0.005183633	NA	NA
chr1;156376599;A;G	chr1;156376782;A;G	RHBG	RHBG	2.671080118	1.61E-10	2.671080118	1.61E-10
chr19;6683850;A;G	chr19;6683977;A;G	C3	C3	-0.988845697	1.00E-10	-0.988845697	1.00E-10
chr19;4527831;A;G	chr19;6704593;A;G	PLIN5	C3	-0.059950925	0.753526795	-0.988845697	1.00E-10
chr2;222559604;A;G	chr2;39496248;A;G	SGPP2	AC007246.3	1.640278529	5.70E-06	NA	NA
chr17;1751273;A;G	chr17;78204260;A;G	SERPINF2	AFMID	-1.276939584	6.21E-12	-0.221108873	0.059629523
chr1;28499738;A;G	chr1;62162737;A;G	PHACTR4	INADL	-0.274400318	0.00058577	NA	NA
chr19;10932776;A;G	chr19;57844321;A;G	C19orf52	CTD-2583A14.10;ZNF587B	NA	NA	NA	NA
chr12;53296435;A;G	chr12;64450281;A;G	PFDN5	XPOT	0.969198826	7.37E-13	0.541635834	5.05E-08
chr11;61849974;A;G	chr11;61850392;A;G	FADS2	FADS2	0.360132974	0.173303371	0.360132974	0.173303371
chr10;68519070;A;G	chr10;68523331;A;G	SLC25A16	SLC25A16	-0.627189505	1.22E-10	-0.627189505	1.22E-10
chr12;113403218;A;G	chr12;95975475;A;G	SDS	HAL	-0.75685017	0.053234576	-0.74507692	0.017595227
chr1;156376482;A;G	chr1;156380561;A;G	RHBG	RHBG	2.671080118	1.61E-10	2.671080118	1.61E-10
chr3;155823646;A;G	chr3;155825124;A;G	SLC33A1	SLC33A1	0.274125938	0.0015137	0.274125938	0.0015137
chr19;13760012;A;G	chr19;18365366;A;G	CCDC130	PGPEP1	NA	NA	0.208564303	0.07450372
chr19;19682971;A;G	chr19;52031763;A;G	ZNF101	ZNF432	0.563180547	2.98E-12	0.748758215	5.71E-09
chr3;126349536;A;G	chr3;40537506;A;G	KLF15	ZNF621	0.002091092	0.990854125	0.402239997	2.16E-05
chr20;33704358;A;G	chr20;33705748;A;G	PXMP4	PXMP4	0.657032838	1.35E-09	0.657032838	1.35E-09
chr19;18366651;A;G	chr19;18366943;A;G	PGPEP1	PGPEP1	0.208564303	0.07450372	0.208564303	0.07450372
chr5;37291344;A;G	chr5;37291516;A;G	NUP155	NUP155	0.715658178	2.09E-18	0.715658178	2.09E-18
chr19;36337924;A;G	chr19;52878858;A;G	ZFP14	ZNF320	0.59747604	2.66E-08	1.450460064	3.69E-10
chr7;128503458;A;G	chr7;44833507;A;G	METTL2B	H2AFV	0.260756947	0.001614371	NA	NA
chr1;1316251;A;G	chr1;23382114;A;G	CPSF3L	TCEA3	NA	NA	-0.381698483	0.004667183
chr1;168251042;A;G	chr1;89183686;A;G	SFT2D2	GBP4	0.446490374	5.25E-08	-0.404900294	0.021834137
chr5;115830603;A;G	chr5;157478492;A;G	ATG12	ADAM19	0.178171535	0.007995755	-0.337147662	0.016448006
chr19;6683724;A;G	chr19;6702731;A;G	C3	C3	-0.988845697	1.00E-10	-0.988845697	1.00E-10
chr5;34953391;A;G	chr5;34953400;A;G	DNAJC21	DNAJC21	0.044436556	0.51266278	0.044436556	0.51266278
chr19;18367049;A;G	chr19;4526264;A;G	PGPEP1	PLIN5	0.208564303	0.07450372	-0.059950925	0.753526795
chr17;1703977;A;G	chr17;1703981;A;G	TLCD2	TLCD2	-0.030092194	0.875861758	-0.030092194	0.875861758
chr2;201217945;A;G	chr2;206122873;A;G	CASP10	NDUFS1	-0.121515479	0.183756004	-0.622317057	4.38E-14
chr15;44733504;A;G	chr15;44733505;A;G	TRIM69	TRIM69	-0.211051832	0.090836277	-0.211051832	0.090836277
chr19;11913574;A;G	chr19;23339828;A;G	ZNF69	ZNF91	-0.048556494	0.788809779	0.473257419	4.50E-06
chr19;4526500;A;G	chr19;4526651;A;G	PLIN5	PLIN5	-0.059950925	0.753526795	-0.059950925	0.753526795
chr1;35601421;A;G	chr1;3814226;A;G	PSMB2	CEP104	0.01624363	0.86812027	-0.408869072	1.05E-05
chr2;127844792;A;G	chr2;206122837;A;G	POLR2D	NDUFS1	0.111347708	0.069546569	-0.622317057	4.38E-14
chr12;106886627;A;G	chr12;116714628;A;G	RIC8B	C12orf49	0.053757726	0.64868924	NA	NA
chr20;18487707;A;G	chr20;33705050;A;G	RBBP9	PXMP4	-0.347641131	0.002283753	0.657032838	1.35E-09
chr19;18366519;A;G	chr19;57305637;A;G	PGPEP1	CTC-444N24.11	0.208564303	0.07450372	NA	NA
chr1;156372896;A;G	chr1;156380508;A;G	RHBG	RHBG	2.671080118	1.61E-10	2.671080118	1.61E-10
chr1;100024279;A;G	chr1;45695364;A;G	SLC35A3	RP11-767N6.7;IPP	-0.635869601	1.04E-08	NA	NA
chr19;19682268;A;G	chr19;34470209;A;G	ZNF101	UBA2	0.563180547	2.98E-12	0.260323241	0.001313124
chr3;52414903;A;G	chr3;52415245;A;G	PHF7	PHF7	0.108219396	0.375918733	0.108219396	0.375918733
chr14;55367730;A;G	chr14;55368341;A;G	ATG14	ATG14	0.318979622	6.93E-06	0.318979622	6.93E-06
chr12;100627460;A;G	chr12;50930856;A;G	GAS2L3	METTL7A	1.15264853	1.87E-12	-0.953235374	5.65E-12
chr19;47878298;A;G	chr19;6704165;A;G	SULT2A1	C3	-1.13588338	1.35E-05	-0.988845697	1.00E-10
chr2;37102164;A;G	chr2;99196434;A;G	EIF2AK2	MRPL30;RP11-111H13.1	-0.1454155	0.112998438	NA	NA
chr2;201217945;A;G	chr2;98623012;A;G	CASP10	MGAT4A	-0.121515479	0.183756004	0.150480708	0.184962086
chr19;3758397;A;G	chr19;52154310;A;G	APBA3	CTC-471J1.8;ZNF836	0.328883228	2.44E-05	NA	NA
chr19;53495690;A;G	chr19;53495691;A;G	ZNF813	ZNF813	0.988475185	1.46E-05	0.988475185	1.46E-05
chr7;7246188;A;G	chr7;7246205;A;G	C1GALT1	C1GALT1	-0.019562279	0.869832116	-0.019562279	0.869832116
chr16;46910672;A;G	chr16;46915146;A;G	GPT2	GPT2	-0.806759176	0.000145019	-0.806759176	0.000145019
chr1;150731018;A;G	chr1;150732068;A;G	CTSS	CTSS	-0.434913806	0.011122313	-0.434913806	0.011122313
chr19;19683067;A;G	chr19;52031898;A;G	ZNF101	ZNF432	0.563180547	2.98E-12	0.748758215	5.71E-09
chr1;155736493;A;G	chr1;225788496;A;G	DAP3	SRP9	0.713133692	5.33E-19	0.30693786	9.05E-05
chr7;66079854;A;G	chr7;66080195;A;G	ASL	ASL	-0.532575738	0.002396857	-0.532575738	0.002396857
chr7;17344813;A;G	chr7;44832704;A;G	AHR	H2AFV	-0.698520913	5.51E-07	NA	NA
chr1;160026664;A;G	chr1;77877044;A;G	RP11-226L15.5	FAM73A	NA	NA	NA	NA
chr1;156376006;A;G	chr1;156380302;A;G	RHBG	RHBG	2.671080118	1.61E-10	2.671080118	1.61E-10
chr1;1317369;A;G	chr1;1318564;A;G	CPSF3L	CPSF3L;RP5-890O3.9	NA	NA	NA	NA
chr7;138509448;A;G	chr7;97971501;A;G	TRIM24	AC004967.7	0.51252093	3.87E-06	NA	NA
chr1;204556616;A;G	chr1;204557582;A;G	MDM4	MDM4	0.765049814	2.68E-14	0.765049814	2.68E-14
chr19;35283391;A;G	chr19;35284280;A;G	HAMP	HAMP	-3.602291183	6.26E-17	-3.602291183	6.26E-17
chr1;225787484;A;G	chr1;6525272;A;G	SRP9	NOL9	0.30693786	9.05E-05	0.047780016	0.566973363
chr5;34952895;A;G	chr5;37291344;A;G	DNAJC21	NUP155	0.044436556	0.51266278	0.715658178	2.09E-18
chr1;77877044;A;G	chr1;9929562;A;G	FAM73A	LZIC	NA	NA	0.023057448	0.79238459
chr19;36546279;A;G	chr19;57305637;A;G	ZNF529	CTC-444N24.11	0.316346392	0.00255233	NA	NA
chr19;6683977;A;G	chr19;6709267;A;G	C3	C3	-0.988845697	1.00E-10	-0.988845697	1.00E-10
chr17;80320743;A;G	chr17;80320942;A;G	RNF213	RNF213	0.821503136	4.64E-14	0.821503136	4.64E-14
chr1;156375960;A;G	chr1;179860253;A;G	RHBG	TOR1AIP2	2.671080118	1.61E-10	0.226269624	0.047150215
chr19;19683066;A;G	chr19;57845025;A;G	ZNF101	CTD-2583A14.10;ZNF587B	0.563180547	2.98E-12	NA	NA
chr1;150996146;A;G	chr1;45698883;A;G	FAM63A	IPP	NA	NA	0.029320905	0.743656921
chr11;768609;A;G	chr11;768844;A;G	PDDC1	PDDC1	NA	NA	NA	NA
chr17;1750185;A;G	chr17;50964855;A;G	SERPINF2	SPAG9	-1.276939584	6.21E-12	-0.388581598	1.16E-05
chr2;200909877;A;G	chr2;53849197;A;G	ORC2	MIR3682;GPR75-ASB3	0.251601017	0.003522076	NA	NA
chr1;52823875;A;G	chr1;89183644;A;G	ZYG11B	GBP4	-0.699056128	8.94E-11	-0.404900294	0.021834137
chr3;40537506;A;G	chr3;48749609;A;G	ZNF621	PRKAR2A	0.402239997	2.16E-05	0.146030504	0.060613405
chr17;37515641;A;G	chr17;81248096;A;G	SYNRG	SLC38A10	-0.045855787	0.533115524	0.044714403	0.671964257
chr17;1750103;A;G	chr17;1751577;A;G	SERPINF2	SERPINF2	-1.276939584	6.21E-12	-1.276939584	6.21E-12
chr1;45696615;A;G	chr1;52824220;A;G	RP11-767N6.7;IPP	ZYG11B	NA	NA	-0.699056128	8.94E-11
chr1;155132755;A;G	chr1;52917099;A;G	EFNA1	ECHDC2	0.75084909	3.09E-07	-0.756506975	4.01E-07
chr20;3870981;A;G	chr20;3870998;A;G	MAVS	MAVS	0.868400908	1.47E-21	0.868400908	1.47E-21
chr22;36266825;A;G	chr22;40931456;A;G	APOL1	XPNPEP3	-1.034974978	4.66E-12	-0.180647128	0.029503891
chr17;45142625;A;G	chr17;66213720;A;G	ACBD4	APOH	-0.793988531	1.33E-07	-1.017285561	4.25E-07
chrX;123909211;A;G	chrX;123909214;A;G	XIAP	XIAP	-0.130053052	0.156922344	-0.130053052	0.156922344
chr2;27357380;A;G	chr2;37102204;A;G	AC074117.10	EIF2AK2	NA	NA	-0.1454155	0.112998438
chr1;89183696;A;G	chr1;89183779;A;G	GBP4	GBP4	-0.404900294	0.021834137	-0.404900294	0.021834137
chr19;11913076;A;G	chr19;52880339;A;G	ZNF69	ZNF320	-0.048556494	0.788809779	1.450460064	3.69E-10
chr19;36320113;A;G	chr19;3758383;A;G	LINC00665	APBA3	2.777507643	3.03E-25	0.328883228	2.44E-05
chr20;18488493;A;G	chr20;18488498;A;G	RBBP9	RBBP9	-0.347641131	0.002283753	-0.347641131	0.002283753
chr19;57305637;A;G	chr19;57845110;A;G	CTC-444N24.11	CTD-2583A14.10;ZNF587B	NA	NA	NA	NA
chr1;156375951;A;G	chr1;156376573;A;G	RHBG	RHBG	2.671080118	1.61E-10	2.671080118	1.61E-10
chr1;10460321;A;G	chr1;9100952;A;G	DFFA	GPR157	0.206276322	0.012057572	-0.156009176	0.243284887
chr19;57304929;A;G	chr19;57844302;A;G	CTC-444N24.11	CTD-2583A14.10;ZNF587B	NA	NA	NA	NA
chr2;127844888;A;G	chr2;200909877;A;G	POLR2D	ORC2	0.111347708	0.069546569	0.251601017	0.003522076
chr1;156375212;A;G	chr1;156376006;A;G	RHBG	RHBG	2.671080118	1.61E-10	2.671080118	1.61E-10
chr16;70376778;A;G	chr16;70377380;A;G	ST3GAL2	ST3GAL2	0.183381717	0.02086427	0.183381717	0.02086427
chr7;17344813;A;G	chr7;17344816;A;G	AHR	AHR	-0.698520913	5.51E-07	-0.698520913	5.51E-07
chr19;19682971;A;G	chr19;19682972;A;G	ZNF101	ZNF101	0.563180547	2.98E-12	0.563180547	2.98E-12
chr7;156971436;A;G	chr7;156971486;A;G	NOM1	NOM1	0.054633966	0.483714683	0.054633966	0.483714683
chr2;203305382;A;G	chr2;216501792;A;G	CYP20A1	RPL37A	-0.393408454	2.72E-09	0.48905565	0.000952834
chr2;37102204;A;G	chr2;99196434;A;G	EIF2AK2	MRPL30;RP11-111H13.1	-0.1454155	0.112998438	NA	NA
chr2;127844792;A;G	chr2;200910052;A;G	POLR2D	ORC2	0.111347708	0.069546569	0.251601017	0.003522076
chr1;155736493;A;G	chr1;155736556;A;G	DAP3	DAP3	0.713133692	5.33E-19	0.713133692	5.33E-19
chr6;13788021;A;G	chr6;13789354;A;G	MCUR1	MCUR1	0.322512694	0.00234504	0.322512694	0.00234504
chr17;1749416;A;G	chr17;5025441;A;G	SERPINF2	KIF1C	-1.276939584	6.21E-12	0.030169264	0.787812727
chr17;81560409;A;G	chr17;81561798;A;G	NPLOC4	NPLOC4	0.852634663	1.33E-28	0.852634663	1.33E-28
chrX;2907034;A;G	chrX;2907078;A;G	ARSD	ARSD	-0.956995699	2.48E-12	-0.956995699	2.48E-12
chr19;32970767;A;G	chr19;40841725;A;G	CEP89	CTC-490E21.11;CTC-490E21.12	0.810284504	8.18E-19	NA	NA
chr1;100024279;A;G	chr1;100024651;A;G	SLC35A3	SLC35A3	-0.635869601	1.04E-08	-0.635869601	1.04E-08
chr19;52618122;A;G	chr19;52618534;A;G	ZNF83	ZNF83	1.400027765	1.15E-09	1.400027765	1.15E-09
chr19;3759153;A;G	chr19;52647481;A;G	APBA3	ZNF83	0.328883228	2.44E-05	1.400027765	1.15E-09
chr17;1750113;A;G	chr17;1750249;A;G	SERPINF2	SERPINF2	-1.276939584	6.21E-12	-1.276939584	6.21E-12
chr6;42942385;A;G	chr6;42943148;A;G	RP3-475N16.1	RP3-475N16.1	NA	NA	NA	NA
chr12;100626890;A;G	chr12;100627339;A;G	GAS2L3	GAS2L3	1.15264853	1.87E-12	1.15264853	1.87E-12
chr2;112576664;A;G	chr2;201217945;A;G	POLR1B	CASP10	-0.270982547	0.000498553	-0.121515479	0.183756004
chr12;7097375;A;G	chr12;7097521;A;G	C1RL	C1RL	-1.66423279	2.42E-41	-1.66423279	2.42E-41
chr7;128470014;A;G	chr7;128470213;A;G	RP11-212P7.3	RP11-212P7.3	NA	NA	NA	NA
chr20;18487867;A;G	chr20;33705050;A;G	RBBP9	PXMP4	-0.347641131	0.002283753	0.657032838	1.35E-09
chr10;68479942;A;G	chr10;73776941;A;G	SLC25A16	FUT11	-0.627189505	1.22E-10	-0.075391866	0.447855981
chr2;203304856;A;G	chr2;203305382;A;G	CYP20A1	CYP20A1	-0.393408454	2.72E-09	-0.393408454	2.72E-09
chr12;49353963;A;G	chr12;49354339;A;G	DNAJC22	DNAJC22	-0.134557489	0.310864823	-0.134557489	0.310864823
chr17;19446143;A;G	chr17;38776242;A;G	RPS2P46;AC004448.5	PIP4K2B	NA	NA	0.547112667	7.91E-15
chr2;27504497;A;G	chr2;27504916;A;G	GCKR	GCKR	-1.130842623	2.92E-09	-1.130842623	2.92E-09
chr17;80320664;A;G	chr17;80320889;A;G	RNF213	RNF213	0.821503136	4.64E-14	0.821503136	4.64E-14
chr5;34906595;A;G	chr5;37291344;A;G	RAD1	NUP155	0.576649277	5.71E-16	0.715658178	2.09E-18
chr19;3758351;A;G	chr19;38868415;A;G	APBA3	RINL	0.328883228	2.44E-05	0.32753408	0.032012366
chr9;128305828;A;G	chr9;128307701;A;G	TRUB2	TRUB2	-0.385745757	6.01E-05	-0.385745757	6.01E-05
chr1;220057921;A;G	chr1;220057933;A;G	BPNT1	BPNT1	0.319863334	7.86E-05	0.319863334	7.86E-05
chr2;206122837;A;G	chr2;99196434;A;G	NDUFS1	MRPL30;RP11-111H13.1	-0.622317057	4.38E-14	NA	NA
chr7;130944865;A;G	chr7;130944867;A;G	LINC-PINT	LINC-PINT	-0.083390336	0.56557811	-0.083390336	0.56557811
chr19;12080807;A;G	chr19;36337924;A;G	ZNF844	ZFP14	0.086699276	0.707872528	0.59747604	2.66E-08
chr12;120461365;A;G	chr12;50930762;A;G	GATC	METTL7A	0.081173568	0.292558928	-0.953235374	5.65E-12
chr14;95186643;A;G	chr14;95186689;A;G	CLMN	CLMN	-0.148846076	0.277116817	-0.148846076	0.277116817
chr17;64483415;A;G	chr17;78422758;A;G	POLG2	PGS1	1.058241238	1.87E-27	0.688460702	2.15E-20
chrX;77901971;A;G	chrX;85091107;A;G	COX7B	APOOL	0.308203079	0.012955128	-0.208795804	0.084633652
chr7;4770280;A;G	chr7;55454658;A;G	FOXK1	VOPP1	1.2115157	1.54E-29	0.494405099	1.07E-05
chr15;64142083;A;G	chr15;89897989;A;G	SNX1	C15orf38-AP3S2;ARPIN	-0.180009172	0.015436472	NA	NA
chr19;36337924;A;G	chr19;52880473;A;G	ZFP14	ZNF320	0.59747604	2.66E-08	1.450460064	3.69E-10
chr20;3869544;A;G	chr20;63943379;A;G	MAVS	UCKL1	0.868400908	1.47E-21	0.520350374	1.09E-09
chr4;17801160;A;G	chr4;17801267;A;G	DCAF16	DCAF16	0.740222417	7.53E-11	0.740222417	7.53E-11
chr1;156372896;A;G	chr1;156375772;A;G	RHBG	RHBG	2.671080118	1.61E-10	2.671080118	1.61E-10
chr11;16756722;A;G	chr11;16756723;A;G	C11orf58	C11orf58	-0.174029147	0.005183633	-0.174029147	0.005183633
chr2;32309326;A;G	chr2;32309964;A;G	YIPF4	YIPF4	-0.373894663	9.28E-08	-0.373894663	9.28E-08
chr14;95184994;A;G	chr14;95186633;A;G	CLMN	CLMN	-0.148846076	0.277116817	-0.148846076	0.277116817
chr17;1751699;A;G	chr17;1752324;A;G	SERPINF2	SERPINF2	-1.276939584	6.21E-12	-1.276939584	6.21E-12
chrX;85091107;A;G	chrX;85091232;A;G	APOOL	APOOL	-0.208795804	0.084633652	-0.208795804	0.084633652
chr5;134900439;A;G	chr5;180835080;A;G	TXNDC15	LINC00847	-0.063445204	0.377042224	0.503317674	1.28E-06
chr19;43974809;A;G	chr19;57844321;A;G	ZNF155	CTD-2583A14.10;ZNF587B	0.003663665	0.982906216	NA	NA
chr16;12661106;A;G	chr16;70249181;A;G	CPPED1	EXOSC6	0.279290729	0.025841737	-0.470698042	2.86E-08
chr7;55454394;A;G	chr7;55454658;A;G	VOPP1	VOPP1	0.494405099	1.07E-05	0.494405099	1.07E-05
chr1;179075045;A;G	chr1;52824014;A;G	FAM20B	ZYG11B	0.627041842	3.14E-14	-0.699056128	8.94E-11
chr7;44833264;A;G	chr7;5622561;A;G	H2AFV	RNF216	NA	NA	0.475978345	7.04E-12
chr22;26525285;A;G	chr22;35659793;A;G	TPST2	APOL6	-0.425131706	8.52E-05	-1.127989096	5.41E-17
chr4;2839593;A;G	chr4;2839964;A;G	SH3BP2	SH3BP2	-0.084211226	0.519990225	-0.084211226	0.519990225
chr11;58701381;A;G	chr11;58702349;A;G	GLYAT	GLYAT	-1.981293634	2.55E-09	-1.981293634	2.55E-09
chr6;149725296;A;G	chr6;149725550;A;G	NUP43	NUP43	0.548828969	4.55E-11	0.548828969	4.55E-11
chr4;17801225;A;G	chr4;17801981;A;G	DCAF16	DCAF16	0.740222417	7.53E-11	0.740222417	7.53E-11
chr7;90389817;A;G	chr7;90389980;A;G	GTPBP10;CLDN12	GTPBP10;CLDN12	NA	NA	NA	NA
chr1;6223200;A;G	chr1;89183696;A;G	ICMT	GBP4	-0.070116142	0.387147355	-0.404900294	0.021834137
chr1;45697524;A;G	chr1;45697919;A;G	IPP	IPP	0.029320905	0.743656921	0.029320905	0.743656921
chr15;51913775;A;G	chr15;51915004;A;G	TMOD3	TMOD3	0.01270423	0.899556075	0.01270423	0.899556075
chr2;27357393;A;G	chr2;37102071;A;G	AC074117.10	EIF2AK2	NA	NA	-0.1454155	0.112998438
chr3;126116013;A;G	chr3;126117534;A;G	ALDH1L1	ALDH1L1	-0.60185943	0.032233074	-0.60185943	0.032233074
chr1;168251042;A;G	chr1;6223245;A;G	SFT2D2	ICMT	0.446490374	5.25E-08	-0.070116142	0.387147355
chr2;113710062;A;G	chr2;37100891;A;G	SLC35F5	EIF2AK2	-0.270448824	0.000864414	-0.1454155	0.112998438
chr16;12661106;A;G	chr16;88660818;A;G	CPPED1	MVD	0.279290729	0.025841737	0.943514935	1.17E-07
chrX;16763152;A;G	chrX;16763564;A;G	SYAP1	SYAP1	-0.535378328	2.78E-09	-0.535378328	2.78E-09
chr9;128113026;A;G	chr9;128113086;A;G	SLC25A25-AS1	SLC25A25-AS1	0.716592829	1.45E-05	0.716592829	1.45E-05
chr19;11450287;A;G	chr19;41871516;A;G	PRKCSH	RPS19	0.254635578	0.000629407	0.87062989	6.00E-08
chr20;35713770;A;G	chr20;3868710;A;G	RBM39	MAVS	0.340647645	9.54E-09	0.868400908	1.47E-21
chr2;113710053;A;G	chr2;85546665;A;G	SLC35F5	GGCX	-0.270448824	0.000864414	-0.531944399	4.26E-07
chrX;123909211;A;G	chrX;74197444;A;G	XIAP	FTX	-0.130053052	0.156922344	0.521533536	4.18E-05
chr1;1316230;A;G	chr1;155736669;A;G	CPSF3L	DAP3	NA	NA	0.713133692	5.33E-19
chr7;38723551;A;G	chr7;66716803;A;G	VPS41	KCTD7;RABGEF1	0.091656522	0.298070965	NA	NA
chr19;35057157;A;G	chr19;6683977;A;G	HPN	C3	-0.663824399	9.91E-06	-0.988845697	1.00E-10
chr6;149724651;A;G	chr6;149724652;A;G	NUP43	NUP43	0.548828969	4.55E-11	0.548828969	4.55E-11
chr1;150996146;A;G	chr1;35601421;A;G	FAM63A	PSMB2	NA	NA	0.01624363	0.86812027
chr2;113707778;A;G	chr2;95145802;A;G	SLC35F5	MRPS5	-0.270448824	0.000864414	0.031689052	0.733305139
chr19;23258578;A;G	chr19;39491748;A;G	RP11-15H20.7	TIMM50	NA	NA	0.509409543	2.33E-07
chr4;70816319;A;G	chr4;70817370;A;G	GRSF1	GRSF1	-0.296582541	2.10E-05	-0.296582541	2.10E-05
chr17;30636241;A;G	chr17;49296740;A;G	LRRC37BP1;AC005562.1	ZNF652	NA	NA	0.171944971	0.036292748
chr19;18367091;A;G	chr19;4526827;A;G	PGPEP1	PLIN5	0.208564303	0.07450372	-0.059950925	0.753526795
chr17;2417357;A;G	chr17;38849586;A;G	METTL16	RPL23	0.137823516	0.188604828	0.495953939	7.78E-05
chr1;10460475;A;G	chr1;9928311;A;G	DFFA	LZIC	0.206276322	0.012057572	0.023057448	0.79238459
chr2;113710062;A;G	chr2;127845557;A;G	SLC35F5	POLR2D	-0.270448824	0.000864414	0.111347708	0.069546569
chr2;197491946;A;G	chr2;197492074;A;G	HSPD1	HSPD1	0.098259309	0.297706061	0.098259309	0.297706061
chr1;160996561;A;G	chr1;160996562;A;G	F11R	F11R	0.27061799	0.058379483	0.27061799	0.058379483
chr19;32970767;A;G	chr19;57902884;A;G	CEP89	CTD-2583A14.9;ZNF417	0.810284504	8.18E-19	NA	NA
chr20;25447911;A;G	chr20;25447951;A;G	GINS1	GINS1	2.73359652	7.68E-49	2.73359652	7.68E-49
chr12;113403218;A;G	chr12;95975486;A;G	SDS	HAL	-0.75685017	0.053234576	-0.74507692	0.017595227
chr12;64192343;A;G	chr12;98604787;A;G	C12orf66	SLC25A3	NA	NA	0.171726254	0.032856248
chr19;4527247;A;G	chr19;4527417;A;G	PLIN5	PLIN5	-0.059950925	0.753526795	-0.059950925	0.753526795
chr8;102829408;A;G	chr8;30678893;A;G	AZIN1	GSR	0.189858797	0.113248349	0.081923204	0.549671601
chr1;3813836;A;G	chr1;6223200;A;G	CEP104	ICMT	-0.408869072	1.05E-05	-0.070116142	0.387147355
chr12;49354343;A;G	chr12;98604522;A;G	DNAJC22	SLC25A3	-0.134557489	0.310864823	0.171726254	0.032856248
chr15;51914288;A;G	chr15;89901476;A;G	TMOD3	C15orf38-AP3S2;ARPIN	0.01270423	0.899556075	NA	NA
chr22;24518122;A;G	chr22;43949925;A;G	AP000355.2;UPB1	PNPLA3	NA	NA	-0.464441813	0.006991167
chr2;197492469;A;G	chr2;206122928;A;G	HSPD1	NDUFS1	0.098259309	0.297706061	-0.622317057	4.38E-14
chr1;156376638;A;G	chr1;156380508;A;G	RHBG	RHBG	2.671080118	1.61E-10	2.671080118	1.61E-10
chr17;1749278;A;G	chr17;1749674;A;G	SERPINF2	SERPINF2	-1.276939584	6.21E-12	-1.276939584	6.21E-12
chr2;27504510;A;G	chr2;27504916;A;G	GCKR	GCKR	-1.130842623	2.92E-09	-1.130842623	2.92E-09
chr19;11146013;A;G	chr19;52647481;A;G	SPC24	ZNF83	3.501490973	1.14E-79	1.400027765	1.15E-09
chr8;43021575;A;G	chr8;43028273;A;G	RP11-598P20.5;HOOK3	RP11-598P20.5;HOOK3	NA	NA	NA	NA
chr3;40537506;A;G	chr3;48750129;A;G	ZNF621	PRKAR2A	0.402239997	2.16E-05	0.146030504	0.060613405
chr2;113707833;A;G	chr2;27357380;A;G	SLC35F5	AC074117.10	-0.270448824	0.000864414	NA	NA
chr1;150731936;A;G	chr1;150731937;A;G	CTSS	CTSS	-0.434913806	0.011122313	-0.434913806	0.011122313
chr1;52824280;A;G	chr1;66985112;A;G	ZYG11B	MIER1	-0.699056128	8.94E-11	-0.83659679	3.53E-25
chr1;3813836;A;G	chr1;6222164;A;G	CEP104	ICMT	-0.408869072	1.05E-05	-0.070116142	0.387147355
chr19;45550009;A;G	chr19;45550082;A;G	OPA3	OPA3	0.354080177	1.95E-05	0.354080177	1.95E-05
chr17;80320744;A;G	chr17;80320942;A;G	RNF213	RNF213	0.821503136	4.64E-14	0.821503136	4.64E-14
chr3;15072386;A;G	chr3;48749609;A;G	RBSN	PRKAR2A	0.03737537	0.583199045	0.146030504	0.060613405
chr17;1750185;A;G	chr17;81561798;A;G	SERPINF2	NPLOC4	-1.276939584	6.21E-12	0.852634663	1.33E-28
chr6;33005300;A;G	chr6;33005309;A;G	HLA-DOA	HLA-DOA	-0.586704704	0.008999157	-0.586704704	0.008999157
chr13;52032898;A;G	chr13;94406738;A;G	UTP14C	GPC6	NA	NA	-0.471675175	0.011274048
chr22;25724940;A;G	chr22;25725683;A;G	ADRBK2	ADRBK2	NA	NA	NA	NA
chr19;35800396;A;G	chr19;49521798;A;G	PRODH2	FCGRT	-1.045215801	4.87E-06	-0.860128685	2.21E-13
chr3;126116085;A;G	chr3;126117600;A;G	ALDH1L1	ALDH1L1	-0.60185943	0.032233074	-0.60185943	0.032233074
chr5;69521503;A;G	chr5;69521524;A;G	OCLN	OCLN	0.118507997	0.544400559	0.118507997	0.544400559
chr2;27357393;A;G	chr2;32309326;A;G	AC074117.10	YIPF4	NA	NA	-0.373894663	9.28E-08
chr2;206122873;A;G	chr2;27357380;A;G	NDUFS1	AC074117.10	-0.622317057	4.38E-14	NA	NA
chr17;39907500;A;G	chr17;66213720;A;G	GSDMB	APOH	0.834636671	4.40E-07	-1.017285561	4.25E-07
chr17;5027723;A;G	chr17;5027724;A;G	KIF1C	KIF1C	0.030169264	0.787812727	0.030169264	0.787812727
chr17;78203750;A;G	chr17;78204260;A;G	AFMID	AFMID	-0.221108873	0.059629523	-0.221108873	0.059629523
chrX;108078334;A;G	chrX;108078572;A;G	VSIG1	VSIG1	3.777594243	1.88E-20	3.777594243	1.88E-20
chr1;207094285;A;G	chr1;225788618;A;G	C4BPB	SRP9	-0.119269111	0.553550549	0.30693786	9.05E-05
chr3;15072148;A;G	chr3;40537340;A;G	RBSN	ZNF621	0.03737537	0.583199045	0.402239997	2.16E-05
chr5;149983829;A;G	chr5;149983851;A;G	SLC26A2	SLC26A2	1.202282655	1.35E-22	1.202282655	1.35E-22
chr19;2835132;A;G	chr19;57222095;A;G	ZNF554	ZNF264	0.39040476	5.57E-05	-0.106744745	0.294185473
chr1;156381025;A;G	chr1;207094285;A;G	RHBG	C4BPB	2.671080118	1.61E-10	-0.119269111	0.553550549
chr7;156971486;A;G	chr7;38724686;A;G	NOM1	VPS41	0.054633966	0.483714683	0.091656522	0.298070965
chr16;15412762;A;G	chr16;15412787;A;G	MPV17L;RP11-1021N1.1	MPV17L;RP11-1021N1.1	NA	NA	NA	NA
chr1;6525271;A;G	chr1;6525272;A;G	NOL9	NOL9	0.047780016	0.566973363	0.047780016	0.566973363
chrX;2907034;A;G	chrX;2907035;A;G	ARSD	ARSD	-0.956995699	2.48E-12	-0.956995699	2.48E-12
chr15;64155103;A;G	chr15;64155288;A;G	SNX22	SNX22	2.101133731	2.72E-17	2.101133731	2.72E-17
chr1;147095768;A;G	chr1;147095830;A;G	NBPF13P	NBPF13P	-1.152478583	3.46E-05	-1.152478583	3.46E-05
chr22;18097082;A;G	chr22;37028143;A;G	PEX26	MPST	0.047191451	0.521882075	-0.208919436	0.146039784
chr1;179357143;A;G	chr1;179357364;A;G	SOAT1	SOAT1	0.041834036	0.696382997	0.041834036	0.696382997
chr19;52642991;A;G	chr19;52647541;A;G	ZNF83	ZNF83	1.400027765	1.15E-09	1.400027765	1.15E-09
chr12;7097375;A;G	chr12;7097577;A;G	C1RL	C1RL	-1.66423279	2.42E-41	-1.66423279	2.42E-41
chr19;13760186;A;G	chr19;57845025;A;G	CCDC130	CTD-2583A14.10;ZNF587B	NA	NA	NA	NA
chr2;175924645;A;G	chr2;39497243;A;G	KIAA1715	AC007246.3	NA	NA	NA	NA
chr2;113710564;A;G	chr2;98623012;A;G	SLC35F5	MGAT4A	-0.270448824	0.000864414	0.150480708	0.184962086
chr19;4526346;A;G	chr19;4526350;A;G	PLIN5	PLIN5	-0.059950925	0.753526795	-0.059950925	0.753526795
chr8;143655481;A;G	chr8;143655493;A;G	ZNF623	ZNF623	0.826118125	5.77E-18	0.826118125	5.77E-18
chr2;127844792;A;G	chr2;127844878;A;G	POLR2D	POLR2D	0.111347708	0.069546569	0.111347708	0.069546569
chr17;67338686;A;G	chr17;67339236;A;G	PSMD12	PSMD12	-0.240900756	0.000307776	-0.240900756	0.000307776
chr16;29695855;A;G	chr16;29696696;A;G	QPRT	QPRT	-0.35300971	0.013196511	-0.35300971	0.013196511
chr7;38724758;A;G	chr7;72995873;A;G	VPS41	STAG3L3	0.091656522	0.298070965	0.600380961	1.27E-06
chr19;52154228;A;G	chr19;52154310;A;G	CTC-471J1.8;ZNF836	CTC-471J1.8;ZNF836	NA	NA	NA	NA
chr5;126542429;A;G	chr5;126542556;A;G	ALDH7A1	ALDH7A1	-0.501701451	0.000546672	-0.501701451	0.000546672
chr11;61849774;A;G	chr11;61849894;A;G	FADS2	FADS2	0.360132974	0.173303371	0.360132974	0.173303371
chr2;197491946;A;G	chr2;197492001;A;G	HSPD1	HSPD1	0.098259309	0.297706061	0.098259309	0.297706061
chr19;52839344;A;G	chr19;52876609;A;G	ZNF468;ZNF28	ZNF320	NA	NA	1.450460064	3.69E-10
chr1;156375630;A;G	chr1;156376006;A;G	RHBG	RHBG	2.671080118	1.61E-10	2.671080118	1.61E-10
chr19;18368012;A;G	chr19;23257036;A;G	PGPEP1	IPO5P1	0.208564303	0.07450372	0.721994935	2.92E-05
chr1;52824016;A;G	chr1;52824518;A;G	ZYG11B	ZYG11B	-0.699056128	8.94E-11	-0.699056128	8.94E-11
chr3;197536678;A;G	chr3;197536743;A;G	BDH1	BDH1	-0.911578325	3.60E-07	-0.911578325	3.60E-07
chr12;71702343;A;G	chr12;71702345;A;G	TMEM19	TMEM19	0.188977709	0.083796003	0.188977709	0.083796003
chr5;79018145;A;G	chr5;79018254;A;G	DMGDH	DMGDH	-1.626162278	5.52E-15	-1.626162278	5.52E-15
chr3;101768580;A;G	chr3;48750129;A;G	CEP97	PRKAR2A	0.331297783	0.002918274	0.146030504	0.060613405
chr19;39491991;A;G	chr19;52878858;A;G	TIMM50	ZNF320	0.509409543	2.33E-07	1.450460064	3.69E-10
chr19;52032551;A;G	chr19;57845025;A;G	ZNF432	CTD-2583A14.10;ZNF587B	0.748758215	5.71E-09	NA	NA
chr19;3758296;A;G	chr19;45703767;A;G	APBA3	QPCTL	0.328883228	2.44E-05	0.558293296	1.62E-06
chr17;81561857;A;G	chr17;81562487;A;G	NPLOC4	NPLOC4	0.852634663	1.33E-28	0.852634663	1.33E-28
chr2;113710467;A;G	chr2;32309326;A;G	SLC35F5	YIPF4	-0.270448824	0.000864414	-0.373894663	9.28E-08
chr2;32310767;A;G	chr2;37102204;A;G	YIPF4	EIF2AK2	-0.373894663	9.28E-08	-0.1454155	0.112998438
chr3;58321001;A;G	chr3;58321002;A;G	RPP14	RPP14	-0.545586856	6.18E-10	-0.545586856	6.18E-10
chr16;75446009;A;G	chr16;75446112;A;G	RP11-77K12.1;TMEM170A	RP11-77K12.1;TMEM170A	NA	NA	NA	NA
chr11;768609;A;G	chr11;78069071;A;G	PDDC1	NDUFC2-KCTD14;NDUFC2	NA	NA	NA	NA
chr1;52823875;A;G	chr1;6223380;A;G	ZYG11B	ICMT	-0.699056128	8.94E-11	-0.070116142	0.387147355
chr10;68521434;A;G	chr10;68523331;A;G	SLC25A16	SLC25A16	-0.627189505	1.22E-10	-0.627189505	1.22E-10
chr1;201517913;A;G	chr1;201517959;A;G	RP11-134G8.7	RP11-134G8.7	NA	NA	NA	NA
chr19;15660772;A;G	chr19;4527456;A;G	CYP4F3	PLIN5	-0.891179737	1.73E-06	-0.059950925	0.753526795
chr19;11913665;A;G	chr19;20641828;A;G	ZNF69	ZNF626;CTC-513N18.7	-0.048556494	0.788809779	NA	NA
chr16;31122966;A;G	chr16;31123240;A;G	RP11-196G11.5;KAT8	RP11-196G11.5;KAT8	NA	NA	NA	NA
chr19;6684101;A;G	chr19;6704165;A;G	C3	C3	-0.988845697	1.00E-10	-0.988845697	1.00E-10
chr3;50111481;A;G	chr3;50113122;A;G	RBM5	RBM5	0.313919085	2.23E-06	0.313919085	2.23E-06
chr3;126349536;A;G	chr3;197536743;A;G	KLF15	BDH1	0.002091092	0.990854125	-0.911578325	3.60E-07
chr5;134900439;A;G	chr5;134900596;A;G	TXNDC15	TXNDC15	-0.063445204	0.377042224	-0.063445204	0.377042224
chr2;200909945;A;G	chr2;99196434;A;G	ORC2	MRPL30;RP11-111H13.1	0.251601017	0.003522076	NA	NA
chr16;31123530;A;G	chr16;31123560;A;G	RP11-196G11.5;KAT8	RP11-196G11.5;KAT8	NA	NA	NA	NA
chr19;57757017;A;G	chr19;57757104;A;G	ZNF776	ZNF776	-0.251989034	0.010811036	-0.251989034	0.010811036
chr20;25447951;A;G	chr20;35713269;A;G	GINS1	RBM39	2.73359652	7.68E-49	0.340647645	9.54E-09
chr19;36337924;A;G	chr19;52876889;A;G	ZFP14	ZNF320	0.59747604	2.66E-08	1.450460064	3.69E-10
chr7;44831055;A;G	chr7;44833623;A;G	H2AFV	H2AFV	NA	NA	NA	NA
chr2;39477125;A;G	chr2;95145802;A;G	AC007246.3	MRPS5	NA	NA	0.031689052	0.733305139
chr11;46733413;A;G	chr11;46736397;A;G	F2	F2	-0.989402904	5.34E-08	-0.989402904	5.34E-08
chr2;127845576;A;G	chr2;201218007;A;G	POLR2D	CASP10	0.111347708	0.069546569	-0.121515479	0.183756004
chr17;45142625;A;G	chr17;66218433;A;G	ACBD4	APOH	-0.793988531	1.33E-07	-1.017285561	4.25E-07
chr11;16756647;A;G	chr11;16756722;A;G	C11orf58	C11orf58	-0.174029147	0.005183633	-0.174029147	0.005183633
chr19;37328183;A;G	chr19;57305648;A;G	HKR1	CTC-444N24.11	NA	NA	NA	NA
chr3;155942148;A;G	chr3;50111451;A;G	GMPS	RBM5	0.555662483	6.51E-13	0.313919085	2.23E-06
chr19;5909772;A;G	chr19;6709267;A;G	VMAC;AC104532.2	C3	NA	NA	-0.988845697	1.00E-10
chr15;62070328;A;G	chr15;62070430;A;G	C2CD4A	C2CD4A	-0.416770973	0.285175872	-0.416770973	0.285175872
chr12;113396928;A;G	chr12;113403218;A;G	SDS	SDS	-0.75685017	0.053234576	-0.75685017	0.053234576
chr15;82843275;A;G	chr15;89897976;A;G	HOMER2	C15orf38-AP3S2;ARPIN	-0.50304141	0.008928421	NA	NA
chr17;1749278;A;G	chr17;66222170;A;G	SERPINF2	APOH	-1.276939584	6.21E-12	-1.017285561	4.25E-07
chr4;17801267;A;G	chr4;39533027;A;G	DCAF16	UGDH-AS1	0.740222417	7.53E-11	-0.346263996	0.007896358
chr19;18367091;A;G	chr19;23255734;A;G	PGPEP1	IPO5P1	0.208564303	0.07450372	0.721994935	2.92E-05
chr17;66213816;A;G	chr17;66218433;A;G	APOH	APOH	-1.017285561	4.25E-07	-1.017285561	4.25E-07
chr1;28498993;A;G	chr1;52351019;A;G	PHACTR4	CC2D1B	-0.274400318	0.00058577	0.40588207	1.04E-09
chr2;27357393;A;G	chr2;86025099;A;G	AC074117.10	POLR1A	NA	NA	0.8045144	4.54E-28
chr20;3867578;A;G	chr20;3869674;A;G	MAVS	MAVS	0.868400908	1.47E-21	0.868400908	1.47E-21
chr19;52646454;A;G	chr19;52647541;A;G	ZNF83	ZNF83	1.400027765	1.15E-09	1.400027765	1.15E-09
chr1;179073770;A;G	chr1;52824087;A;G	FAM20B	ZYG11B	0.627041842	3.14E-14	-0.699056128	8.94E-11
chr20;3220745;A;G	chr20;3220830;A;G	ITPA	ITPA	0.685128089	2.68E-09	0.685128089	2.68E-09
chr1;52824014;A;G	chr1;52824268;A;G	ZYG11B	ZYG11B	-0.699056128	8.94E-11	-0.699056128	8.94E-11
chr2;113709956;A;G	chr2;37102204;A;G	SLC35F5	EIF2AK2	-0.270448824	0.000864414	-0.1454155	0.112998438
chr9;129508356;A;G	chr9;129510827;A;G	RP11-492E3.51;LINC00963	RP11-492E3.51;LINC00963	NA	NA	NA	NA
chr14;21460692;A;G	chr14;55367730;A;G	RAB2B	ATG14	-0.230091546	0.002351659	0.318979622	6.93E-06
chr7;66078691;A;G	chr7;66081419;A;G	ASL	ASL	-0.532575738	0.002396857	-0.532575738	0.002396857
chr15;64155103;A;G	chr15;64155237;A;G	SNX22	SNX22	2.101133731	2.72E-17	2.101133731	2.72E-17
chr9;129507534;A;G	chr9;129508356;A;G	RP11-492E3.51;LINC00963	RP11-492E3.51;LINC00963	NA	NA	NA	NA
chr20;33646262;A;G	chr20;3868559;A;G	CBFA2T2	MAVS	1.180260242	6.44E-36	0.868400908	1.47E-21
chr1;155132770;A;G	chr1;66985112;A;G	EFNA1	MIER1	0.75084909	3.09E-07	-0.83659679	3.53E-25
chr16;15410236;A;G	chr16;15411455;A;G	MPV17L;RP11-1021N1.1	MPV17L;RP11-1021N1.1	NA	NA	NA	NA
chr4;779216;A;G	chr4;779544;A;G	RP11-440L14.1	RP11-440L14.1	NA	NA	NA	NA
chr1;225983639;A;G	chr1;77877044;A;G	SDE2	FAM73A	-0.125421467	0.25306405	NA	NA
chr2;201218007;A;G	chr2;37102164;A;G	CASP10	EIF2AK2	-0.121515479	0.183756004	-0.1454155	0.112998438
chr3;126115643;A;G	chr3;52210513;A;G	ALDH1L1	ALAS1	-0.60185943	0.032233074	-1.264066694	1.43E-12
chr17;1746256;A;G	chr17;1752239;A;G	SERPINF2	SERPINF2	-1.276939584	6.21E-12	-1.276939584	6.21E-12
chr1;156375212;A;G	chr1;156380964;A;G	RHBG	RHBG	2.671080118	1.61E-10	2.671080118	1.61E-10
chr3;126117437;A;G	chr3;126117534;A;G	ALDH1L1	ALDH1L1	-0.60185943	0.032233074	-0.60185943	0.032233074
chr19;11913663;A;G	chr19;39491790;A;G	ZNF69	TIMM50	-0.048556494	0.788809779	0.509409543	2.33E-07
chr14;55367578;A;G	chr14;55367658;A;G	ATG14	ATG14	0.318979622	6.93E-06	0.318979622	6.93E-06
chr19;23257838;A;G	chr19;23258541;A;G	IPO5P1;RP11-15H20.7	RP11-15H20.7	NA	NA	NA	NA
chr21;42909760;A;G	chr21;42909937;A;G	NDUFV3	NDUFV3	-0.11724158	0.253722187	-0.11724158	0.253722187
chr19;52876991;A;G	chr19;53495691;A;G	ZNF320	ZNF813	1.450460064	3.69E-10	0.988475185	1.46E-05
chr4;17801266;A;G	chr4;2839826;A;G	DCAF16	SH3BP2	0.740222417	7.53E-11	-0.084211226	0.519990225
chr1;52824087;A;G	chr1;89183696;A;G	ZYG11B	GBP4	-0.699056128	8.94E-11	-0.404900294	0.021834137
chr1;225787484;A;G	chr1;52824268;A;G	SRP9	ZYG11B	0.30693786	9.05E-05	-0.699056128	8.94E-11
chr1;6223200;A;G	chr1;89183866;A;G	ICMT	GBP4	-0.070116142	0.387147355	-0.404900294	0.021834137
chr8;22412688;A;G	chr8;22413855;A;G	SLC39A14	SLC39A14	-1.659603501	2.55E-29	-1.659603501	2.55E-29
chr5;69521561;A;G	chr5;69521609;A;G	OCLN	OCLN	0.118507997	0.544400559	0.118507997	0.544400559
chr19;52880159;A;G	chr19;57220693;A;G	ZNF320	ZNF264	1.450460064	3.69E-10	-0.106744745	0.294185473
chr22;24515714;A;G	chr22;43949925;A;G	UPB1	PNPLA3	-0.960853246	4.29E-05	-0.464441813	0.006991167
chr1;1316802;A;G	chr1;225788288;A;G	CPSF3L	SRP9	NA	NA	0.30693786	9.05E-05
chr5;43377440;A;G	chr5;43381498;A;G	CCL28	CCL28	0.882307253	0.000436718	0.882307253	0.000436718
chr19;18781979;A;G	chr19;2835518;A;G	CRTC1	ZNF554	0.41368951	5.16E-06	0.39040476	5.57E-05
chr17;81560595;A;G	chr17;81561243;A;G	NPLOC4	NPLOC4	0.852634663	1.33E-28	0.852634663	1.33E-28
chr19;6704165;A;G	chr19;6705953;A;G	C3	C3	-0.988845697	1.00E-10	-0.988845697	1.00E-10
chr7;99968887;A;G	chr7;99970392;A;G	AZGP1	AZGP1	-1.580661632	4.51E-13	-1.580661632	4.51E-13
chr5;34906057;A;G	chr5;37290464;A;G	RAD1	NUP155	0.576649277	5.71E-16	0.715658178	2.09E-18
chr16;15410236;A;G	chr16;15411207;A;G	MPV17L;RP11-1021N1.1	MPV17L;RP11-1021N1.1	NA	NA	NA	NA
chr14;74735609;A;G	chr14;74736031;A;G	FCF1	FCF1	-0.255945058	0.00018012	-0.255945058	0.00018012
chr2;127846196;A;G	chr2;37102204;A;G	POLR2D	EIF2AK2	0.111347708	0.069546569	-0.1454155	0.112998438
chr3;197537127;A;G	chr3;50111481;A;G	BDH1	RBM5	-0.911578325	3.60E-07	0.313919085	2.23E-06
chr2;127846086;A;G	chr2;39477004;A;G	POLR2D	AC007246.3	0.111347708	0.069546569	NA	NA
chr20;3867578;A;G	chr20;3869788;A;G	MAVS	MAVS	0.868400908	1.47E-21	0.868400908	1.47E-21
chr19;39492612;A;G	chr19;52031835;A;G	TIMM50	ZNF432	0.509409543	2.33E-07	0.748758215	5.71E-09
chr17;1749674;A;G	chr17;81561798;A;G	SERPINF2	NPLOC4	-1.276939584	6.21E-12	0.852634663	1.33E-28
chr2;112576664;A;G	chr2;202879552;A;G	POLR1B	WDR12	-0.270982547	0.000498553	0.300549881	5.40E-05
chr4;38967028;A;G	chr4;39032818;A;G	TMEM156	TMEM156	1.011715387	0.001195699	1.011715387	0.001195699
chr2;206122616;A;G	chr2;86022839;A;G	NDUFS1	POLR1A	-0.622317057	4.38E-14	0.8045144	4.54E-28
chr17;10673230;A;G	chr17;18272248;A;G	SCO1	TOP3A	-0.449826978	3.35E-07	-0.024552914	0.795127596
chr19;18366732;A;G	chr19;18367049;A;G	PGPEP1	PGPEP1	0.208564303	0.07450372	0.208564303	0.07450372
chr10;28525595;A;G	chr10;87244693;A;G	WAC-AS1	NUTM2A-AS1	0.28663106	0.000901078	0.130146574	0.194468367
chr7;101091477;A;G	chr7;156971436;A;G	TRIM56	NOM1	0.391282063	5.37E-07	0.054633966	0.483714683
chr2;175924645;A;G	chr2;96249500;A;G	KIAA1715	TMEM127	NA	NA	-0.013463639	0.837250267
chr20;33647414;A;G	chr20;33647467;A;G	CBFA2T2	CBFA2T2	1.180260242	6.44E-36	1.180260242	6.44E-36
chr1;1316230;A;G	chr1;1316251;A;G	CPSF3L	CPSF3L	NA	NA	NA	NA
chr11;68378776;A;G	chr11;68378862;A;G	LRP5	LRP5	-0.31988447	0.009400275	-0.31988447	0.009400275
chr19;40841725;A;G	chr19;52031835;A;G	CTC-490E21.11;CTC-490E21.12	ZNF432	NA	NA	0.748758215	5.71E-09
chr12;120963304;A;G	chr12;120972597;A;G	HNF1A-AS1	HNF1A-AS1	0.851405278	8.23E-08	0.851405278	8.23E-08
chr14;50325958;A;G	chr14;55367700;A;G	ATP5S	ATG14	NA	NA	0.318979622	6.93E-06
chr19;18366898;A;G	chr19;57843190;A;G	PGPEP1	CTD-2583A14.10;ZNF587B	0.208564303	0.07450372	NA	NA
chr7;55455279;A;G	chr7;55455407;A;G	VOPP1	VOPP1	0.494405099	1.07E-05	0.494405099	1.07E-05
chr1;156376573;A;G	chr1;156380561;A;G	RHBG	RHBG	2.671080118	1.61E-10	2.671080118	1.61E-10
chrX;85088838;A;G	chrX;85090404;A;G	APOOL	APOOL	-0.208795804	0.084633652	-0.208795804	0.084633652
chr2;113707793;A;G	chr2;200909618;A;G	SLC35F5	ORC2	-0.270448824	0.000864414	0.251601017	0.003522076
chr11;31431672;A;G	chr11;62739166;A;G	DNAJC24	TTC9C	-0.067025885	0.426370612	0.40670006	8.98E-13
chr17;2417192;A;G	chr17;2417277;A;G	METTL16	METTL16	0.137823516	0.188604828	0.137823516	0.188604828
chr19;52876609;A;G	chr19;52876723;A;G	ZNF320	ZNF320	1.450460064	3.69E-10	1.450460064	3.69E-10
chr1;179073481;A;G	chr1;52824220;A;G	FAM20B	ZYG11B	0.627041842	3.14E-14	-0.699056128	8.94E-11
chr11;68378776;A;G	chr11;68378861;A;G	LRP5	LRP5	-0.31988447	0.009400275	-0.31988447	0.009400275
chr2;130159594;A;G	chr2;37102095;A;G	SMPD4	EIF2AK2	0.524305524	1.69E-13	-0.1454155	0.112998438
chr3;10151674;A;G	chr3;14944891;A;G	VHL	FGD5-AS1	0.11265702	0.189408419	-0.026683737	0.772138329
chr7;66078774;A;G	chr7;99574504;A;G	ASL	ZNF655;GS1-259H13.13	-0.532575738	0.002396857	NA	NA
chr2;127844792;A;G	chr2;206122546;A;G	POLR2D	NDUFS1	0.111347708	0.069546569	-0.622317057	4.38E-14
chr17;1750472;A;G	chr17;1752239;A;G	SERPINF2	SERPINF2	-1.276939584	6.21E-12	-1.276939584	6.21E-12
chr17;66218447;A;G	chr17;66222216;A;G	APOH	APOH	-1.017285561	4.25E-07	-1.017285561	4.25E-07
chr19;45703697;A;G	chr19;52031956;A;G	QPCTL	ZNF432	0.558293296	1.62E-06	0.748758215	5.71E-09
chr19;6702710;A;G	chr19;6704593;A;G	C3	C3	-0.988845697	1.00E-10	-0.988845697	1.00E-10
chr3;155822344;A;G	chr3;155822462;A;G	SLC33A1	SLC33A1	0.274125938	0.0015137	0.274125938	0.0015137
chr10;16437386;A;G	chr10;73776319;A;G	PTER	FUT11	-0.300573112	0.017103552	-0.075391866	0.447855981
chr14;20366980;A;G	chr14;21460751;A;G	TEP1	RAB2B	-0.080933542	0.427458848	-0.230091546	0.002351659
chr11;59130622;A;G	chr11;59131549;A;G	AP001258.4	AP001258.4	NA	NA	NA	NA
chr1;35601421;A;G	chr1;52824016;A;G	PSMB2	ZYG11B	0.01624363	0.86812027	-0.699056128	8.94E-11
chr1;156380508;A;G	chr1;156380953;A;G	RHBG	RHBG	2.671080118	1.61E-10	2.671080118	1.61E-10
chr19;13760012;A;G	chr19;52568227;A;G	CCDC130	ZNF701	NA	NA	0.515050741	0.005786419
chr7;66079854;A;G	chr7;66079892;A;G	ASL	ASL	-0.532575738	0.002396857	-0.532575738	0.002396857
chr3;197536840;A;G	chr3;38416161;A;G	BDH1	XYLB	-0.911578325	3.60E-07	-0.461569518	0.001128341
chr5;126625755;A;G	chr5;134901062;A;G	PHAX	TXNDC15	0.194753084	0.004538551	-0.063445204	0.377042224
chr9;128307054;A;G	chr9;129510767;A;G	TRUB2	RP11-492E3.51;LINC00963	-0.385745757	6.01E-05	NA	NA
chr16;46910260;A;G	chr16;46910672;A;G	GPT2	GPT2	-0.806759176	0.000145019	-0.806759176	0.000145019
chr19;18366651;A;G	chr19;39490530;A;G	PGPEP1	TIMM50	0.208564303	0.07450372	0.509409543	2.33E-07
chr20;3867521;A;G	chr20;3867578;A;G	MAVS	MAVS	0.868400908	1.47E-21	0.868400908	1.47E-21
chr19;21806291;A;G	chr19;58127449;A;G	ZNF43	ZNF329	1.318352213	5.35E-10	0.090390584	0.495923956
chr12;64449075;A;G	chr12;64450281;A;G	XPOT	XPOT	0.541635834	5.05E-08	0.541635834	5.05E-08
chr1;45695364;A;G	chr1;52824014;A;G	RP11-767N6.7;IPP	ZYG11B	NA	NA	-0.699056128	8.94E-11
chr19;36952261;A;G	chr19;57845025;A;G	ZNF568	CTD-2583A14.10;ZNF587B	0.27245048	0.182861198	NA	NA
chr19;6704165;A;G	chr19;6704593;A;G	C3	C3	-0.988845697	1.00E-10	-0.988845697	1.00E-10
chr19;52031898;A;G	chr19;53494890;A;G	ZNF432	ZNF813	0.748758215	5.71E-09	0.988475185	1.46E-05
chr1;1317343;A;G	chr1;207769980;A;G	CPSF3L	CD46	NA	NA	0.447466779	9.16E-06
chr1;147095995;A;G	chr1;147096014;A;G	NBPF13P	NBPF13P	-1.152478583	3.46E-05	-1.152478583	3.46E-05
chrX;74197128;A;G	chrX;74197224;A;G	FTX	FTX	0.521533536	4.18E-05	0.521533536	4.18E-05
chr7;66096278;A;G	chr7;66096294;A;G	AC068533.7	AC068533.7	NA	NA	NA	NA
chr3;15072786;A;G	chr3;48750129;A;G	RBSN	PRKAR2A	0.03737537	0.583199045	0.146030504	0.060613405
chr16;29695855;A;G	chr16;29696325;A;G	QPRT	QPRT	-0.35300971	0.013196511	-0.35300971	0.013196511
chr22;37027130;A;G	chr22;40955334;A;G	MPST	RBX1	-0.208919436	0.146039784	0.290613494	0.001480019
chr19;11913518;A;G	chr19;18366519;A;G	ZNF69	PGPEP1	-0.048556494	0.788809779	0.208564303	0.07450372
chr3;15072209;A;G	chr3;48750129;A;G	RBSN	PRKAR2A	0.03737537	0.583199045	0.146030504	0.060613405
chr1;9101078;A;G	chr1;9101083;A;G	GPR157	GPR157	-0.156009176	0.243284887	-0.156009176	0.243284887
chr10;80435169;A;G	chr10;80435724;A;G	FAM213A	FAM213A	NA	NA	NA	NA
chr20;45884824;A;G	chr20;45884825;A;G	ZSWIM1	ZSWIM1	0.704538335	7.84E-18	0.704538335	7.84E-18
chr19;52618122;A;G	chr19;6683724;A;G	ZNF83	C3	1.400027765	1.15E-09	-0.988845697	1.00E-10
chr16;28956653;A;G	chr16;664940;A;G	NFATC2IP	MSLN;WDR90	0.427157979	8.82E-08	NA	NA
chr6;109463124;A;G	chr6;111278449;A;G	ZBTB24;MICAL1	RP5-1112D6.4	NA	NA	NA	NA
chr12;98549107;A;G	chr12;98549108;A;G	TMPO	TMPO	0.282945756	0.005206681	0.282945756	0.005206681
chr11;8687235;A;G	chr11;8687238;A;G	RPL27A	RPL27A	0.461611286	0.001632494	0.461611286	0.001632494
chr19;52642991;A;G	chr19;52646454;A;G	ZNF83	ZNF83	1.400027765	1.15E-09	1.400027765	1.15E-09
chr1;149847987;A;G	chr1;94167535;A;G	HIST2H2BE;RP11-196G18.22	ARHGAP29	NA	NA	-0.403422782	0.001250006
chr6;42079616;A;G	chr6;42079688;A;G	TAF8	TAF8	0.04246684	0.64648252	0.04246684	0.64648252
chr5;34048509;A;G	chr5;34049352;A;G	C1QTNF3-AMACR	C1QTNF3-AMACR	NA	NA	NA	NA
chr1;179075045;A;G	chr1;52824087;A;G	FAM20B	ZYG11B	0.627041842	3.14E-14	-0.699056128	8.94E-11
chr19;45703495;A;G	chr19;45703511;A;G	QPCTL	QPCTL	0.558293296	1.62E-06	0.558293296	1.62E-06
chr20;3867578;A;G	chr20;3869127;A;G	MAVS	MAVS	0.868400908	1.47E-21	0.868400908	1.47E-21
chr1;173898524;A;G	chr1;204552422;A;G	ZBTB37	MDM4	0.479394252	2.89E-07	0.765049814	2.68E-14
chr3;52209414;A;G	chr3;52210694;A;G	ALAS1	ALAS1	-1.264066694	1.43E-12	-1.264066694	1.43E-12
chr1;28499248;A;G	chr1;9100952;A;G	PHACTR4	GPR157	-0.274400318	0.00058577	-0.156009176	0.243284887
chr11;62739644;A;G	chr11;62739891;A;G	TTC9C	TTC9C	0.40670006	8.98E-13	0.40670006	8.98E-13
chr1;26878733;A;G	chr1;28498819;A;G	GPN2	PHACTR4	0.191146778	0.006548576	-0.274400318	0.00058577
chr17;1749211;A;G	chr17;1780760;A;G	SERPINF2	SMYD4	-1.276939584	6.21E-12	-0.004517021	0.962275057
chr22;41600157;A;G	chr22;41600160;A;G	DESI1	DESI1	-0.179837281	0.062555766	-0.179837281	0.062555766
chr19;23255734;A;G	chr19;4526350;A;G	IPO5P1	PLIN5	0.721994935	2.92E-05	-0.059950925	0.753526795
chr1;113130148;A;G	chr1;225788491;A;G	LRIG2	SRP9	0.363126998	6.12E-06	0.30693786	9.05E-05
chr11;59130622;A;G	chr11;77025600;A;G	AP001258.4	ACER3	NA	NA	0.058967042	0.593647857
chr2;32309326;A;G	chr2;3543851;A;G	YIPF4	RP13-512J5.1	-0.373894663	9.28E-08	NA	NA
chr19;52877024;A;G	chr19;53495731;A;G	ZNF320	ZNF813	1.450460064	3.69E-10	0.988475185	1.46E-05
chr22;39018767;A;G	chr22;39053543;A;G	APOBEC3C;APOBEC3D	APOBEC3F;APOBEC3G	NA	NA	NA	NA
chr4;38966940;A;G	chr4;39032754;A;G	TMEM156	TMEM156	1.011715387	0.001195699	1.011715387	0.001195699
chr8;22413855;A;G	chr8;22413962;A;G	SLC39A14	SLC39A14	-1.659603501	2.55E-29	-1.659603501	2.55E-29
chrX;85091107;A;G	chrX;85091231;A;G	APOOL	APOOL	-0.208795804	0.084633652	-0.208795804	0.084633652
chr9;128306771;A;G	chr9;128307157;A;G	TRUB2	TRUB2	-0.385745757	6.01E-05	-0.385745757	6.01E-05
chr22;24574574;A;G	chr22;24574597;A;G	SNRPD3	SNRPD3	0.116121521	0.207341289	0.116121521	0.207341289
chr19;19513172;A;G	chr19;39492724;A;G	TSSK6	TIMM50	1.377102872	7.66E-29	0.509409543	2.33E-07
chr17;1751175;A;G	chr17;1751273;A;G	SERPINF2	SERPINF2	-1.276939584	6.21E-12	-1.276939584	6.21E-12
chr19;11450106;A;G	chr19;3758351;A;G	PRKCSH	APBA3	0.254635578	0.000629407	0.328883228	2.44E-05
chr15;51913892;A;G	chr15;51914287;A;G	TMOD3	TMOD3	0.01270423	0.899556075	0.01270423	0.899556075
chr4;38966940;A;G	chr4;39032899;A;G	TMEM156	TMEM156	1.011715387	0.001195699	1.011715387	0.001195699
chr2;113710567;A;G	chr2;32309964;A;G	SLC35F5	YIPF4	-0.270448824	0.000864414	-0.373894663	9.28E-08
chr1;52824014;A;G	chr1;52917099;A;G	ZYG11B	ECHDC2	-0.699056128	8.94E-11	-0.756506975	4.01E-07
chr17;66213783;A;G	chr17;66218844;A;G	APOH	APOH	-1.017285561	4.25E-07	-1.017285561	4.25E-07
chr1;10457510;A;G	chr1;9928633;A;G	DFFA	LZIC	0.206276322	0.012057572	0.023057448	0.79238459
chr20;25447951;A;G	chr20;33705050;A;G	GINS1	PXMP4	2.73359652	7.68E-49	0.657032838	1.35E-09
chr2;127846037;A;G	chr2;27357393;A;G	POLR2D	AC074117.10	0.111347708	0.069546569	NA	NA
chr1;100024279;A;G	chr1;52824180;A;G	SLC35A3	ZYG11B	-0.635869601	1.04E-08	-0.699056128	8.94E-11
chr5;43377409;A;G	chr5;43380680;A;G	CCL28	CCL28	0.882307253	0.000436718	0.882307253	0.000436718
chr1;6223380;A;G	chr1;89183779;A;G	ICMT	GBP4	-0.070116142	0.387147355	-0.404900294	0.021834137
chr19;18366899;A;G	chr19;18368012;A;G	PGPEP1	PGPEP1	0.208564303	0.07450372	0.208564303	0.07450372
chr20;3867511;A;G	chr20;3869785;A;G	MAVS	MAVS	0.868400908	1.47E-21	0.868400908	1.47E-21
chr1;156376482;A;G	chr1;156380953;A;G	RHBG	RHBG	2.671080118	1.61E-10	2.671080118	1.61E-10
chr19;36445654;A;G	chr19;52064907;A;G	ZNF566	ZNF841;ZNF432	0.072034916	0.437307606	NA	NA
chr1;156380362;A;G	chr1;156380363;A;G	RHBG	RHBG	2.671080118	1.61E-10	2.671080118	1.61E-10
chr9;111591284;A;G	chr9;111591446;A;G	PTGR1	PTGR1	-0.544196589	0.011797309	-0.544196589	0.011797309
chr20;3869744;A;G	chr20;3870998;A;G	MAVS	MAVS	0.868400908	1.47E-21	0.868400908	1.47E-21
chr1;10458213;A;G	chr1;204556816;A;G	DFFA	MDM4	0.206276322	0.012057572	0.765049814	2.68E-14
chr1;6223246;A;G	chr1;9927426;A;G	ICMT	LZIC	-0.070116142	0.387147355	0.023057448	0.79238459
chr3;15072846;A;G	chr3;48750423;A;G	RBSN	PRKAR2A	0.03737537	0.583199045	0.146030504	0.060613405
chr12;113396022;A;G	chr12;113396930;A;G	SDS	SDS	-0.75685017	0.053234576	-0.75685017	0.053234576
chr1;52824594;A;G	chr1;52919935;A;G	ZYG11B	ECHDC2	-0.699056128	8.94E-11	-0.756506975	4.01E-07
chr2;37102071;A;G	chr2;37102118;A;G	EIF2AK2	EIF2AK2	-0.1454155	0.112998438	-0.1454155	0.112998438
chr11;119010099;A;G	chr11;93735478;A;G	CCDC84	TAF1D	NA	NA	0.645517373	2.04E-09
chr2;37100891;A;G	chr2;37102071;A;G	EIF2AK2	EIF2AK2	-0.1454155	0.112998438	-0.1454155	0.112998438
chr12;123518431;A;G	chr12;50930856;A;G	RILPL1	METTL7A	0.538807518	1.74E-08	-0.953235374	5.65E-12
chr11;62739166;A;G	chr11;8687278;A;G	TTC9C	RPL27A	0.40670006	8.98E-13	0.461611286	0.001632494
chr3;149496279;A;G	chr3;40537506;A;G	TM4SF4	ZNF621	0.256827081	0.180699979	0.402239997	2.16E-05
chr2;127844792;A;G	chr2;95145802;A;G	POLR2D	MRPS5	0.111347708	0.069546569	0.031689052	0.733305139
chr19;19682971;A;G	chr19;57220693;A;G	ZNF101	ZNF264	0.563180547	2.98E-12	-0.106744745	0.294185473
chr16;16164171;A;G	chr16;16164172;A;G	ABCC6	ABCC6	-0.681255919	3.10E-06	-0.681255919	3.10E-06
chr14;52643014;A;G	chr14;57414156;A;G	ERO1A	NAA30	0.116417536	0.283463258	-0.432803272	4.82E-10
chr1;10458213;A;G	chr1;77877044;A;G	DFFA	FAM73A	0.206276322	0.012057572	NA	NA
chr19;35284220;A;G	chr19;35284280;A;G	HAMP	HAMP	-3.602291183	6.26E-17	-3.602291183	6.26E-17
chr17;64483988;A;G	chr17;81561243;A;G	POLG2	NPLOC4	1.058241238	1.87E-27	0.852634663	1.33E-28
chr2;216501792;A;G	chr2;37102071;A;G	RPL37A	EIF2AK2	0.48905565	0.000952834	-0.1454155	0.112998438
chr17;81560519;A;G	chr17;81562924;A;G	NPLOC4	NPLOC4	0.852634663	1.33E-28	0.852634663	1.33E-28
chr4;38966873;A;G	chr4;38967095;A;G	TMEM156	TMEM156	1.011715387	0.001195699	1.011715387	0.001195699
chr7;44833453;A;G	chr7;44833623;A;G	H2AFV	H2AFV	NA	NA	NA	NA
chr3;155825223;A;G	chr3;40537506;A;G	SLC33A1	ZNF621	0.274125938	0.0015137	0.402239997	2.16E-05
chr5;34906491;A;G	chr5;34952895;A;G	RAD1	DNAJC21	0.576649277	5.71E-16	0.044436556	0.51266278
chr2;206122873;A;G	chr2;216501990;A;G	NDUFS1	RPL37A	-0.622317057	4.38E-14	0.48905565	0.000952834
chr1;179073347;A;G	chr1;225788618;A;G	FAM20B	SRP9	0.627041842	3.14E-14	0.30693786	9.05E-05
chr20;3867578;A;G	chr20;3869744;A;G	MAVS	MAVS	0.868400908	1.47E-21	0.868400908	1.47E-21
chr2;32309326;A;G	chr2;37104607;A;G	YIPF4	EIF2AK2	-0.373894663	9.28E-08	-0.1454155	0.112998438
chr2;113708539;A;G	chr2;206122616;A;G	SLC35F5	NDUFS1	-0.270448824	0.000864414	-0.622317057	4.38E-14
chr20;20390867;A;G	chr20;33704358;A;G	RALGAPA2	PXMP4	-0.269339603	0.028737557	0.657032838	1.35E-09
chr20;3868559;A;G	chr20;3869127;A;G	MAVS	MAVS	0.868400908	1.47E-21	0.868400908	1.47E-21
chr4;17801225;A;G	chr4;17801307;A;G	DCAF16	DCAF16	0.740222417	7.53E-11	0.740222417	7.53E-11
chr1;150731937;A;G	chr1;150731942;A;G	CTSS	CTSS	-0.434913806	0.011122313	-0.434913806	0.011122313
chr19;11913146;A;G	chr19;12080077;A;G	ZNF69	ZNF844	-0.048556494	0.788809779	0.086699276	0.707872528
chr19;21539551;A;G	chr19;23257036;A;G	ZNF429	IPO5P1	-0.556895289	6.43E-07	0.721994935	2.92E-05
chr8;102829408;A;G	chr8;47977554;A;G	AZIN1	MCM4	0.189858797	0.113248349	1.612191699	2.38E-30
chr19;52556196;A;G	chr19;52563905;A;G	ZNF808;ZNF701	ZNF808;ZNF701	NA	NA	NA	NA
chr3;15072811;A;G	chr3;48750241;A;G	RBSN	PRKAR2A	0.03737537	0.583199045	0.146030504	0.060613405
chrX;123912839;A;G	chrX;123912845;A;G	XIAP	XIAP	-0.130053052	0.156922344	-0.130053052	0.156922344
chr19;52876889;A;G	chr19;52880159;A;G	ZNF320	ZNF320	1.450460064	3.69E-10	1.450460064	3.69E-10
chr1;178035843;A;G	chr1;207097306;A;G	RP11-568K15.1;RP4-798P15.3	C4BPB	NA	NA	-0.119269111	0.553550549
chr16;12661106;A;G	chr16;89687638;A;G	CPPED1	CDK10	0.279290729	0.025841737	0.01537885	0.888935327
chr11;61849894;A;G	chr11;61849977;A;G	FADS2	FADS2	0.360132974	0.173303371	0.360132974	0.173303371
chr1;225788331;A;G	chr1;225788491;A;G	SRP9	SRP9	0.30693786	9.05E-05	0.30693786	9.05E-05
chr20;3219347;A;G	chr20;3869130;A;G	ITPA	MAVS	0.685128089	2.68E-09	0.868400908	1.47E-21
chr12;49355335;A;G	chr12;71702590;A;G	DNAJC22	TMEM19	-0.134557489	0.310864823	0.188977709	0.083796003
chr17;1752239;A;G	chr17;7105584;A;G	SERPINF2	ASGR2	-1.276939584	6.21E-12	-0.812702605	4.22E-06
chr17;1749674;A;G	chr17;31535320;A;G	SERPINF2	RAB11FIP4	-1.276939584	6.21E-12	1.816083022	2.29E-29
chr12;120974243;A;G	chr12;120975794;A;G	HNF1A-AS1	HNF1A-AS1	0.851405278	8.23E-08	0.851405278	8.23E-08
chr19;4527417;A;G	chr19;6702710;A;G	PLIN5	C3	-0.059950925	0.753526795	-0.988845697	1.00E-10
chr2;200910051;A;G	chr2;37100891;A;G	ORC2	EIF2AK2	0.251601017	0.003522076	-0.1454155	0.112998438
chr1;35601421;A;G	chr1;52824518;A;G	PSMB2	ZYG11B	0.01624363	0.86812027	-0.699056128	8.94E-11
chr3;15072386;A;G	chr3;94127966;A;G	RBSN	NSUN3	0.03737537	0.583199045	-0.020739269	0.761548452
chr19;23339828;A;G	chr19;9647729;A;G	ZNF91	ZNF562	0.473257419	4.50E-06	0.210096452	0.00866389
chr1;156376782;A;G	chr1;156380953;A;G	RHBG	RHBG	2.671080118	1.61E-10	2.671080118	1.61E-10
chr2;27357380;A;G	chr2;37100891;A;G	AC074117.10	EIF2AK2	NA	NA	-0.1454155	0.112998438
chr5;80627510;A;G	chr5;80628171;A;G	DHFR	DHFR	-0.316829579	0.016670068	-0.316829579	0.016670068
chr2;127844878;A;G	chr2;206122873;A;G	POLR2D	NDUFS1	0.111347708	0.069546569	-0.622317057	4.38E-14
chr19;57305648;A;G	chr19;57844302;A;G	CTC-444N24.11	CTD-2583A14.10;ZNF587B	NA	NA	NA	NA
chr5;79018318;A;G	chr5;79019760;A;G	DMGDH	DMGDH	-1.626162278	5.52E-15	-1.626162278	5.52E-15
chr7;44833453;A;G	chr7;99574503;A;G	H2AFV	ZNF655;GS1-259H13.13	NA	NA	NA	NA
chr1;52823875;A;G	chr1;52824087;A;G	ZYG11B	ZYG11B	-0.699056128	8.94E-11	-0.699056128	8.94E-11
chr1;154964343;A;G	chr1;207768991;A;G	SHC1	CD46	0.845827254	6.64E-14	0.447466779	9.16E-06
chr19;3758538;A;G	chr19;52647541;A;G	APBA3	ZNF83	0.328883228	2.44E-05	1.400027765	1.15E-09
chr11;58702452;A;G	chr11;58708183;A;G	GLYAT	GLYAT	-1.981293634	2.55E-09	-1.981293634	2.55E-09
chr1;100024279;A;G	chr1;52824268;A;G	SLC35A3	ZYG11B	-0.635869601	1.04E-08	-0.699056128	8.94E-11
chr20;33647467;A;G	chr20;3869130;A;G	CBFA2T2	MAVS	1.180260242	6.44E-36	0.868400908	1.47E-21
chr11;16756722;A;G	chr11;77025680;A;G	C11orf58	ACER3	-0.174029147	0.005183633	0.058967042	0.593647857
chr19;47875472;A;G	chr19;47878298;A;G	SULT2A1	SULT2A1	-1.13588338	1.35E-05	-1.13588338	1.35E-05
chr1;156373208;A;G	chr1;179860253;A;G	RHBG	TOR1AIP2	2.671080118	1.61E-10	0.226269624	0.047150215
chr15;51914409;A;G	chr15;89899222;A;G	TMOD3	C15orf38-AP3S2;ARPIN	0.01270423	0.899556075	NA	NA
chr20;35713270;A;G	chr20;35713770;A;G	RBM39	RBM39	0.340647645	9.54E-09	0.340647645	9.54E-09
chr15;75353060;A;G	chr15;75353415;A;G	NEIL1	NEIL1	0.154633099	0.268650898	0.154633099	0.268650898
chr19;6683724;A;G	chr19;6704165;A;G	C3	C3	-0.988845697	1.00E-10	-0.988845697	1.00E-10
chr5;126542407;A;G	chr5;126542570;A;G	ALDH7A1	ALDH7A1	-0.501701451	0.000546672	-0.501701451	0.000546672
chr5;34048640;A;G	chr5;34048644;A;G	C1QTNF3-AMACR	C1QTNF3-AMACR	NA	NA	NA	NA
chr19;9562878;A;G	chr19;9562996;A;G	ZNF121	ZNF121	0.190123297	0.043339471	0.190123297	0.043339471
chr17;1751328;A;G	chr17;66218882;A;G	SERPINF2	APOH	-1.276939584	6.21E-12	-1.017285561	4.25E-07
chr22;43949925;A;G	chr22;43949997;A;G	PNPLA3	PNPLA3	-0.464441813	0.006991167	-0.464441813	0.006991167
chr17;1750103;A;G	chr17;81561798;A;G	SERPINF2	NPLOC4	-1.276939584	6.21E-12	0.852634663	1.33E-28
chr19;11449718;A;G	chr19;3466397;A;G	PRKCSH	NFIC	0.254635578	0.000629407	-0.317644815	0.005364139
chr1;100024063;A;G	chr1;52824087;A;G	SLC35A3	ZYG11B	-0.635869601	1.04E-08	-0.699056128	8.94E-11
chr3;15072846;A;G	chr3;161073083;A;G	RBSN	PPM1L	0.03737537	0.583199045	0.009655851	0.956290254
chr2;127846080;A;G	chr2;127846086;A;G	POLR2D	POLR2D	0.111347708	0.069546569	0.111347708	0.069546569
chr2;113710608;A;G	chr2;32309223;A;G	SLC35F5	YIPF4	-0.270448824	0.000864414	-0.373894663	9.28E-08
chr2;39477004;A;G	chr2;39477015;A;G	AC007246.3	AC007246.3	NA	NA	NA	NA
chr1;113130950;A;G	chr1;154964693;A;G	LRIG2	SHC1	0.363126998	6.12E-06	0.845827254	6.64E-14
chr19;9524537;A;G	chr19;9525963;A;G	ZNF426	ZNF426	0.371075597	0.022165348	0.371075597	0.022165348
chr2;201218007;A;G	chr2;201218013;A;G	CASP10	CASP10	-0.121515479	0.183756004	-0.121515479	0.183756004
chr3;38416161;A;G	chr3;40537506;A;G	XYLB	ZNF621	-0.461569518	0.001128341	0.402239997	2.16E-05
chr12;124783311;A;G	chr12;124783316;A;G	SCARB1	SCARB1	0.032044869	0.8216973	0.032044869	0.8216973
chr7;128503458;A;G	chr7;38724758;A;G	METTL2B	VPS41	0.260756947	0.001614371	0.091656522	0.298070965
chr4;39032694;A;G	chr4;39032818;A;G	TMEM156	TMEM156	1.011715387	0.001195699	1.011715387	0.001195699
chr3;197536678;A;G	chr3;197537031;A;G	BDH1	BDH1	-0.911578325	3.60E-07	-0.911578325	3.60E-07
chr19;10932938;A;G	chr19;19683066;A;G	C19orf52	ZNF101	NA	NA	0.563180547	2.98E-12
chr5;157477823;A;G	chr5;157477845;A;G	ADAM19	ADAM19	-0.337147662	0.016448006	-0.337147662	0.016448006
chr4;127838077;A;G	chr4;127839315;A;G	HSPA4L	HSPA4L	-0.154784695	0.386492034	-0.154784695	0.386492034
chr7;44833264;A;G	chr7;44833578;A;G	H2AFV	H2AFV	NA	NA	NA	NA
chr19;11913528;A;G	chr19;52154310;A;G	ZNF69	CTC-471J1.8;ZNF836	-0.048556494	0.788809779	NA	NA
chr3;126115643;A;G	chr3;126117600;A;G	ALDH1L1	ALDH1L1	-0.60185943	0.032233074	-0.60185943	0.032233074
chr19;12245852;A;G	chr19;12246128;A;G	ZNF44	ZNF44	0.075827806	0.41514469	0.075827806	0.41514469
chr19;3758351;A;G	chr19;3758505;A;G	APBA3	APBA3	0.328883228	2.44E-05	0.328883228	2.44E-05
chr10;20286904;A;G	chr10;73776319;A;G	PLXDC2	FUT11	-0.033073633	0.885739486	-0.075391866	0.447855981
chr17;1749674;A;G	chr17;1750103;A;G	SERPINF2	SERPINF2	-1.276939584	6.21E-12	-1.276939584	6.21E-12
chr2;200909670;A;G	chr2;203305318;A;G	ORC2	CYP20A1	0.251601017	0.003522076	-0.393408454	2.72E-09
chr15;65149663;A;G	chr15;89832336;A;G	CLPX	AP3S2	-0.90681215	2.82E-27	-0.170511179	0.073536355
chr19;52839063;A;G	chr19;52876889;A;G	ZNF468;ZNF28	ZNF320	NA	NA	1.450460064	3.69E-10
chr16;72027366;A;G	chr16;72027374;A;G	DHODH	DHODH	-1.779931036	1.49E-23	-1.779931036	1.49E-23
chr22;46670706;A;G	chr22;46671293;A;G	GRAMD4	GRAMD4	-0.185395853	0.382226015	-0.185395853	0.382226015
chr16;46915146;A;G	chr16;46923666;A;G	GPT2	GPT2	-0.806759176	0.000145019	-0.806759176	0.000145019
chr22;26523850;A;G	chr22;26525283;A;G	TPST2	TPST2	-0.425131706	8.52E-05	-0.425131706	8.52E-05
chr1;156376638;A;G	chr1;156376782;A;G	RHBG	RHBG	2.671080118	1.61E-10	2.671080118	1.61E-10
chr1;200031499;A;G	chr1;45699736;A;G	NR5A2	IPP	-0.457258246	0.002514993	0.029320905	0.743656921
chr1;52824268;A;G	chr1;52917139;A;G	ZYG11B	ECHDC2	-0.699056128	8.94E-11	-0.756506975	4.01E-07
chr3;197536684;A;G	chr3;197537166;A;G	BDH1	BDH1	-0.911578325	3.60E-07	-0.911578325	3.60E-07
chr16;15700607;A;G	chr16;15701100;A;G	NDE1	NDE1	0.625586156	2.28E-08	0.625586156	2.28E-08
chr2;37102071;A;G	chr2;37102095;A;G	EIF2AK2	EIF2AK2	-0.1454155	0.112998438	-0.1454155	0.112998438
chr19;11913663;A;G	chr19;19683066;A;G	ZNF69	ZNF101	-0.048556494	0.788809779	0.563180547	2.98E-12
chr7;17344813;A;G	chr7;17345208;A;G	AHR	AHR	-0.698520913	5.51E-07	-0.698520913	5.51E-07
chr3;141950080;A;G	chr3;15072148;A;G	TFDP2	RBSN	0.046699288	0.595240444	0.03737537	0.583199045
chr15;41298823;A;G	chr15;65149597;A;G	OIP5-AS1	CLPX	-0.325280795	0.000110029	-0.90681215	2.82E-27
chr19;36337924;A;G	chr19;56580754;A;G	ZFP14	ZNF470	0.59747604	2.66E-08	-0.711583341	5.61E-05
chr2;113710681;A;G	chr2;37102204;A;G	SLC35F5	EIF2AK2	-0.270448824	0.000864414	-0.1454155	0.112998438
chr17;66213783;A;G	chr17;78206482;A;G	APOH	AFMID	-1.017285561	4.25E-07	-0.221108873	0.059629523
chr1;10459925;A;G	chr1;9927962;A;G	DFFA	LZIC	0.206276322	0.012057572	0.023057448	0.79238459
chr1;225788491;A;G	chr1;28498974;A;G	SRP9	PHACTR4	0.30693786	9.05E-05	-0.274400318	0.00058577
chr3;155943021;A;G	chr3;57565551;A;G	GMPS	PDE12	0.555662483	6.51E-13	-0.280542024	2.90E-05
chr2;32310623;A;G	chr2;37102204;A;G	YIPF4	EIF2AK2	-0.373894663	9.28E-08	-0.1454155	0.112998438
chr12;123661590;A;G	chr12;123662050;A;G	GTF2H3	GTF2H3	0.019854204	0.823252766	0.019854204	0.823252766
chr2;113205444;A;G	chr2;216501818;A;G	PSD4	RPL37A	-0.639871403	1.20E-09	0.48905565	0.000952834
chr19;13760053;A;G	chr19;13760054;A;G	CCDC130	CCDC130	NA	NA	NA	NA
chr2;113710567;A;G	chr2;32307656;A;G	SLC35F5	YIPF4	-0.270448824	0.000864414	-0.373894663	9.28E-08
chr1;156380561;A;G	chr1;156380681;A;G	RHBG	RHBG	2.671080118	1.61E-10	2.671080118	1.61E-10
chr3;126115643;A;G	chr3;126116013;A;G	ALDH1L1	ALDH1L1	-0.60185943	0.032233074	-0.60185943	0.032233074
chr2;113710062;A;G	chr2;86024028;A;G	SLC35F5	POLR1A	-0.270448824	0.000864414	0.8045144	4.54E-28
chr6;149725296;A;G	chr6;149725359;A;G	NUP43	NUP43	0.548828969	4.55E-11	0.548828969	4.55E-11
chr19;19683067;A;G	chr19;3758397;A;G	ZNF101	APBA3	0.563180547	2.98E-12	0.328883228	2.44E-05
chr19;11913528;A;G	chr19;11914273;A;G	ZNF69	ZNF69	-0.048556494	0.788809779	-0.048556494	0.788809779
chr19;52031763;A;G	chr19;57305556;A;G	ZNF432	CTC-444N24.11	0.748758215	5.71E-09	NA	NA
chr20;33705262;A;G	chr20;33705263;A;G	PXMP4	PXMP4	0.657032838	1.35E-09	0.657032838	1.35E-09
chr20;3867578;A;G	chr20;3869636;A;G	MAVS	MAVS	0.868400908	1.47E-21	0.868400908	1.47E-21
chr20;45884624;A;G	chr20;45884755;A;G	ZSWIM1	ZSWIM1	0.704538335	7.84E-18	0.704538335	7.84E-18
chr2;61050828;A;G	chr2;95145802;A;G	PEX13	MRPS5	-0.813449667	3.32E-35	0.031689052	0.733305139
chr1;179074965;A;G	chr1;28498954;A;G	FAM20B	PHACTR4	0.627041842	3.14E-14	-0.274400318	0.00058577
chr17;78423038;A;G	chr17;81561857;A;G	PGS1	NPLOC4	0.688460702	2.15E-20	0.852634663	1.33E-28
chr1;28498262;A;G	chr1;77877044;A;G	PHACTR4	FAM73A	-0.274400318	0.00058577	NA	NA
chr1;207094220;A;G	chr1;207097352;A;G	C4BPB	C4BPB	-0.119269111	0.553550549	-0.119269111	0.553550549
chr12;132721879;A;G	chr12;98548865;A;G	PGAM5	TMPO	-0.022693142	0.805288636	0.282945756	0.005206681
chr1;156375951;A;G	chr1;156381025;A;G	RHBG	RHBG	2.671080118	1.61E-10	2.671080118	1.61E-10
chr1;6222176;A;G	chr1;9927756;A;G	ICMT	LZIC	-0.070116142	0.387147355	0.023057448	0.79238459
chr17;1749211;A;G	chr17;66218882;A;G	SERPINF2	APOH	-1.276939584	6.21E-12	-1.017285561	4.25E-07
chr2;113707724;A;G	chr2;175926454;A;G	SLC35F5	KIAA1715	-0.270448824	0.000864414	NA	NA
chr2;32309769;A;G	chr2;37102204;A;G	YIPF4	EIF2AK2	-0.373894663	9.28E-08	-0.1454155	0.112998438
chr12;123518431;A;G	chr12;64450281;A;G	RILPL1	XPOT	0.538807518	1.74E-08	0.541635834	5.05E-08
chr20;3868801;A;G	chr20;3869788;A;G	MAVS	MAVS	0.868400908	1.47E-21	0.868400908	1.47E-21
chr19;4527417;A;G	chr19;5911351;A;G	PLIN5	AC104532.2	-0.059950925	0.753526795	NA	NA
chr10;132330600;A;G	chr10;132330618;A;G	STK32C	STK32C	0.372213511	0.008492104	0.372213511	0.008492104
chr20;25448010;A;G	chr20;3869127;A;G	GINS1	MAVS	2.73359652	7.68E-49	0.868400908	1.47E-21
chr16;57774644;A;G	chr16;70249286;A;G	KIFC3	EXOSC6	0.298877723	0.00732336	-0.470698042	2.86E-08
chr2;172597160;A;G	chr2;69462638;A;G	PDK1	AAK1	0.436455996	0.006050398	0.610838575	2.34E-10
chr17;66218433;A;G	chr17;81560409;A;G	APOH	NPLOC4	-1.017285561	4.25E-07	0.852634663	1.33E-28
chr1;10458213;A;G	chr1;6222527;A;G	DFFA	ICMT	0.206276322	0.012057572	-0.070116142	0.387147355
chr19;4526346;A;G	chr19;6709267;A;G	PLIN5	C3	-0.059950925	0.753526795	-0.988845697	1.00E-10
chr7;100625296;A;G	chr7;100625332;A;G	TFR2	TFR2	-1.041932605	1.43E-08	-1.041932605	1.43E-08
chr19;4527457;A;G	chr19;6704165;A;G	PLIN5	C3	-0.059950925	0.753526795	-0.988845697	1.00E-10
chr1;100024063;A;G	chr1;52917099;A;G	SLC35A3	ECHDC2	-0.635869601	1.04E-08	-0.756506975	4.01E-07
chr6;159669623;A;G	chr6;159670286;A;G	SOD2	SOD2	-0.591308736	0.000641928	-0.591308736	0.000641928
chr3;15072852;A;G	chr3;48750241;A;G	RBSN	PRKAR2A	0.03737537	0.583199045	0.146030504	0.060613405
chr17;1750103;A;G	chr17;1751273;A;G	SERPINF2	SERPINF2	-1.276939584	6.21E-12	-1.276939584	6.21E-12
chr12;100626890;A;G	chr12;116714628;A;G	GAS2L3	C12orf49	1.15264853	1.87E-12	NA	NA
chr7;66078735;A;G	chr7;66079854;A;G	ASL	ASL	-0.532575738	0.002396857	-0.532575738	0.002396857
chr1;52824014;A;G	chr1;77877044;A;G	ZYG11B	FAM73A	-0.699056128	8.94E-11	NA	NA
chr5;37291344;A;G	chr5;69281964;A;G	NUP155	CCDC125	0.715658178	2.09E-18	-0.138548478	0.137283507
chr2;127844878;A;G	chr2;69462567;A;G	POLR2D	AAK1	0.111347708	0.069546569	0.610838575	2.34E-10
chr17;66218536;A;G	chr17;81561798;A;G	APOH	NPLOC4	-1.017285561	4.25E-07	0.852634663	1.33E-28
chr11;47168659;A;G	chr11;769388;A;G	ARFGAP2;RP11-390K5.6	PDDC1	NA	NA	NA	NA
chr2;200910051;A;G	chr2;201218007;A;G	ORC2	CASP10	0.251601017	0.003522076	-0.121515479	0.183756004
chr2;215943719;A;G	chr2;69463445;A;G	MREG	AAK1	0.378500467	0.002436186	0.610838575	2.34E-10
chrX;2906875;A;G	chrX;85090829;A;G	ARSD	APOOL	-0.956995699	2.48E-12	-0.208795804	0.084633652
chr11;65777032;A;G	chr11;65777096;A;G	AP5B1	AP5B1	0.158263032	0.105780878	0.158263032	0.105780878
chr16;70248674;A;G	chr16;70377231;A;G	EXOSC6	ST3GAL2	-0.470698042	2.86E-08	0.183381717	0.02086427
chr19;39490451;A;G	chr19;39490528;A;G	TIMM50	TIMM50	0.509409543	2.33E-07	0.509409543	2.33E-07
chr17;81561185;A;G	chr17;81561618;A;G	NPLOC4	NPLOC4	0.852634663	1.33E-28	0.852634663	1.33E-28
chr11;16756722;A;G	chr11;62739644;A;G	C11orf58	TTC9C	-0.174029147	0.005183633	0.40670006	8.98E-13
chr6;33005380;A;G	chr6;33005392;A;G	HLA-DOA	HLA-DOA	-0.586704704	0.008999157	-0.586704704	0.008999157
chr3;142184753;A;G	chr3;155942976;A;G	GK5	GMPS	0.64523106	1.92E-09	0.555662483	6.51E-13
chr15;51913892;A;G	chr15;51914409;A;G	TMOD3	TMOD3	0.01270423	0.899556075	0.01270423	0.899556075
chr19;6703593;A;G	chr19;6704230;A;G	C3	C3	-0.988845697	1.00E-10	-0.988845697	1.00E-10
chr2;113205444;A;G	chr2;113707778;A;G	PSD4	SLC35F5	-0.639871403	1.20E-09	-0.270448824	0.000864414
chr4;152977245;A;G	chr4;70817370;A;G	FHDC1	GRSF1	1.985987624	9.32E-16	-0.296582541	2.10E-05
chr5;122027180;A;G	chr5;131202581;A;G	SRFBP1	LYRM7	0.105567009	0.300713197	-0.314219088	0.000211272
chr1;207094285;A;G	chr1;62162423;A;G	C4BPB	INADL	-0.119269111	0.553550549	NA	NA
chr4;70817324;A;G	chr4;73057732;A;G	GRSF1	COX18	-0.296582541	2.10E-05	-0.67069475	3.62E-13
chr19;36338624;A;G	chr19;57305556;A;G	ZFP14	CTC-444N24.11	0.59747604	2.66E-08	NA	NA
chr1;52824268;A;G	chr1;89183696;A;G	ZYG11B	GBP4	-0.699056128	8.94E-11	-0.404900294	0.021834137
chr12;98604977;A;G	chr12;98605178;A;G	SLC25A3	SLC25A3	0.171726254	0.032856248	0.171726254	0.032856248
chr2;27357393;A;G	chr2;37100870;A;G	AC074117.10	EIF2AK2	NA	NA	-0.1454155	0.112998438
chr2;127845461;A;G	chr2;203303321;A;G	POLR2D	CYP20A1	0.111347708	0.069546569	-0.393408454	2.72E-09
chr20;3220830;A;G	chr20;63943379;A;G	ITPA	UCKL1	0.685128089	2.68E-09	0.520350374	1.09E-09
chr12;50930653;A;G	chr12;50930856;A;G	METTL7A	METTL7A	-0.953235374	5.65E-12	-0.953235374	5.65E-12
chr19;11914196;A;G	chr19;52031898;A;G	ZNF69	ZNF432	-0.048556494	0.788809779	0.748758215	5.71E-09
chr19;21805223;A;G	chr19;52408243;A;G	ZNF43	ZNF528	1.318352213	5.35E-10	0.216075337	0.306430192
chr11;62739518;A;G	chr11;62739839;A;G	TTC9C	TTC9C	0.40670006	8.98E-13	0.40670006	8.98E-13
chr1;179357712;A;G	chr1;67409176;A;G	SOAT1	SERBP1	0.041834036	0.696382997	-0.250830265	0.00012232
chr1;155734036;A;G	chr1;200031499;A;G	DAP3	NR5A2	0.713133692	5.33E-19	-0.457258246	0.002514993
chr1;156373208;A;G	chr1;156380561;A;G	RHBG	RHBG	2.671080118	1.61E-10	2.671080118	1.61E-10
chr19;43974809;A;G	chr19;57844380;A;G	ZNF155	CTD-2583A14.10;ZNF587B	0.003663665	0.982906216	NA	NA
chr12;113395895;A;G	chr12;113396930;A;G	SDS	SDS	-0.75685017	0.053234576	-0.75685017	0.053234576
chr9;130448589;A;G	chr9;130448847;A;G	ASS1	ASS1	-1.762488937	1.15E-17	-1.762488937	1.15E-17
chr1;45697791;A;G	chr1;45697919;A;G	IPP	IPP	0.029320905	0.743656921	0.029320905	0.743656921
chr2;206122616;A;G	chr2;37100559;A;G	NDUFS1	EIF2AK2	-0.622317057	4.38E-14	-0.1454155	0.112998438
chr17;50688625;A;G	chr17;81247784;A;G	ABCC3	SLC38A10	-0.034585992	0.840657199	0.044714403	0.671964257
chr19;3758296;A;G	chr19;52032551;A;G	APBA3	ZNF432	0.328883228	2.44E-05	0.748758215	5.71E-09
chr1;155736669;A;G	chr1;20774286;A;G	DAP3	HP1BP3	0.713133692	5.33E-19	-0.01729691	0.838156665
chr1;179073445;A;G	chr1;204552023;A;G	FAM20B	MDM4	0.627041842	3.14E-14	0.765049814	2.68E-14
chr11;46736397;A;G	chr11;6435153;A;G	F2	HPX	-0.989402904	5.34E-08	-1.74457014	4.81E-15
chr1;10458213;A;G	chr1;28499738;A;G	DFFA	PHACTR4	0.206276322	0.012057572	-0.274400318	0.00058577
chr15;50704186;A;G	chr15;82842433;A;G	SPPL2A	HOMER2	-0.221320061	0.00996967	-0.50304141	0.008928421
chr19;57220693;A;G	chr19;57305556;A;G	ZNF264	CTC-444N24.11	-0.106744745	0.294185473	NA	NA
chr15;75352884;A;G	chr15;75353274;A;G	NEIL1	NEIL1	0.154633099	0.268650898	0.154633099	0.268650898
chr15;82843034;A;G	chr15;82843278;A;G	HOMER2	HOMER2	-0.50304141	0.008928421	-0.50304141	0.008928421
chr6;26173884;A;G	chr6;26278328;A;G	HIST1H2BE	HIST1H4H	NA	NA	NA	NA
chr19;4526346;A;G	chr19;6703593;A;G	PLIN5	C3	-0.059950925	0.753526795	-0.988845697	1.00E-10
chr7;55455279;A;G	chr7;55455415;A;G	VOPP1	VOPP1	0.494405099	1.07E-05	0.494405099	1.07E-05
chr1;160995497;A;G	chr1;9584969;A;G	F11R	SLC25A33	0.27061799	0.058379483	0.460593337	0.003254685
chr2;113709956;A;G	chr2;200909877;A;G	SLC35F5	ORC2	-0.270448824	0.000864414	0.251601017	0.003522076
chr3;15072335;A;G	chr3;40466070;A;G	RBSN	RPL14	0.03737537	0.583199045	0.525432627	0.000100183
chr22;39053205;A;G	chr22;39053349;A;G	APOBEC3F;APOBEC3G	APOBEC3F;APOBEC3G	NA	NA	NA	NA
chr19;52618122;A;G	chr19;57844380;A;G	ZNF83	CTD-2583A14.10;ZNF587B	1.400027765	1.15E-09	NA	NA
chr1;28335065;A;G	chr1;35601164;A;G	MED18	PSMB2	-0.141319916	0.103131073	0.01624363	0.86812027
chr1;109063514;A;G	chr1;77877044;A;G	TAF13	FAM73A	-0.228166791	0.007365576	NA	NA
chr20;25447951;A;G	chr20;36781911;A;G	GINS1	SOGA1	2.73359652	7.68E-49	1.489264786	8.68E-27
chr5;126542407;A;G	chr5;126542429;A;G	ALDH7A1	ALDH7A1	-0.501701451	0.000546672	-0.501701451	0.000546672
chr16;66889565;A;G	chr16;75446009;A;G	PDP2	RP11-77K12.1;TMEM170A	-0.243215101	0.01873563	NA	NA
chr20;3219347;A;G	chr20;45895940;A;G	ITPA	CTSA	0.685128089	2.68E-09	0.947519071	2.00E-18
chr19;12080077;A;G	chr19;12080883;A;G	ZNF844	ZNF844	0.086699276	0.707872528	0.086699276	0.707872528
chr6;36140856;A;G	chr6;36141554;A;G	MAPK13	MAPK13	1.576497377	9.07E-09	1.576497377	9.07E-09
chr2;197492001;A;G	chr2;197492469;A;G	HSPD1	HSPD1	0.098259309	0.297706061	0.098259309	0.297706061
chr9;113313913;A;G	chr9;113315247;A;G	WDR31	WDR31	-0.318735768	0.024174648	-0.318735768	0.024174648
chr11;58702452;A;G	chr11;58702478;A;G	GLYAT	GLYAT	-1.981293634	2.55E-09	-1.981293634	2.55E-09
chr1;156380508;A;G	chr1;156380561;A;G	RHBG	RHBG	2.671080118	1.61E-10	2.671080118	1.61E-10
chr1;156373413;A;G	chr1;156376782;A;G	RHBG	RHBG	2.671080118	1.61E-10	2.671080118	1.61E-10
chr2;113707778;A;G	chr2;37100891;A;G	SLC35F5	EIF2AK2	-0.270448824	0.000864414	-0.1454155	0.112998438
chr19;36320687;A;G	chr19;57905393;A;G	LINC00665	CTD-2583A14.9;ZNF417	2.777507643	3.03E-25	NA	NA
chr17;30636241;A;G	chr17;80320409;A;G	LRRC37BP1;AC005562.1	RNF213	NA	NA	0.821503136	4.64E-14
chr2;207754755;A;G	chr2;99196434;A;G	CCNYL1	MRPL30;RP11-111H13.1	-0.019838788	0.8463367	NA	NA
chr7;128503458;A;G	chr7;72995873;A;G	METTL2B	STAG3L3	0.260756947	0.001614371	0.600380961	1.27E-06
chr5;43381462;A;G	chr5;43381559;A;G	CCL28	CCL28	0.882307253	0.000436718	0.882307253	0.000436718
chr19;6683850;A;G	chr19;6703593;A;G	C3	C3	-0.988845697	1.00E-10	-0.988845697	1.00E-10
chr19;11450218;A;G	chr19;45550082;A;G	PRKCSH	OPA3	0.254635578	0.000629407	0.354080177	1.95E-05
chr12;27035068;A;G	chr12;27035081;A;G	MED21	MED21	-0.063019406	0.443557052	-0.063019406	0.443557052
chr11;46736397;A;G	chr11;6435598;A;G	F2	HPX	-0.989402904	5.34E-08	-1.74457014	4.81E-15
chr16;46910672;A;G	chr16;46910735;A;G	GPT2	GPT2	-0.806759176	0.000145019	-0.806759176	0.000145019
chr1;45509827;A;G	chr1;9584969;A;G	MMACHC	SLC25A33	-0.676683943	1.52E-10	0.460593337	0.003254685
chr19;11913663;A;G	chr19;18366519;A;G	ZNF69	PGPEP1	-0.048556494	0.788809779	0.208564303	0.07450372
chr19;11913663;A;G	chr19;52618252;A;G	ZNF69	ZNF83	-0.048556494	0.788809779	1.400027765	1.15E-09
chr19;37328183;A;G	chr19;57845025;A;G	HKR1	CTD-2583A14.10;ZNF587B	NA	NA	NA	NA
chr19;52032551;A;G	chr19;57305637;A;G	ZNF432	CTC-444N24.11	0.748758215	5.71E-09	NA	NA
chr16;20464359;A;G	chr16;20464454;A;G	ACSM2A	ACSM2A	-1.198577537	8.42E-07	-1.198577537	8.42E-07
chr2;200909918;A;G	chr2;32309223;A;G	ORC2	YIPF4	0.251601017	0.003522076	-0.373894663	9.28E-08
chr7;100622953;A;G	chr7;66085725;A;G	TFR2	ASL	-1.041932605	1.43E-08	-0.532575738	0.002396857
chrX;2906875;A;G	chrX;85091232;A;G	ARSD	APOOL	-0.956995699	2.48E-12	-0.208795804	0.084633652
chr19;57220747;A;G	chr19;57305556;A;G	ZNF264	CTC-444N24.11	-0.106744745	0.294185473	NA	NA
chr19;52032551;A;G	chr19;52647541;A;G	ZNF432	ZNF83	0.748758215	5.71E-09	1.400027765	1.15E-09
chr1;100024279;A;G	chr1;225788211;A;G	SLC35A3	SRP9	-0.635869601	1.04E-08	0.30693786	9.05E-05
chr7;17344729;A;G	chr7;17344730;A;G	AHR	AHR	-0.698520913	5.51E-07	-0.698520913	5.51E-07
chr2;206122616;A;G	chr2;37100870;A;G	NDUFS1	EIF2AK2	-0.622317057	4.38E-14	-0.1454155	0.112998438
chr6;33005300;A;G	chr6;33005742;A;G	HLA-DOA	HLA-DOA	-0.586704704	0.008999157	-0.586704704	0.008999157
chr19;39012416;A;G	chr19;39012877;A;G	FBXO27	FBXO27	0.9344542	2.37E-05	0.9344542	2.37E-05
chr19;23339828;A;G	chr19;52031763;A;G	ZNF91	ZNF432	0.473257419	4.50E-06	0.748758215	5.71E-09
chr12;120963107;A;G	chr12;120963304;A;G	HNF1A-AS1	HNF1A-AS1	0.851405278	8.23E-08	0.851405278	8.23E-08
chr19;18368012;A;G	chr19;57845077;A;G	PGPEP1	CTD-2583A14.10;ZNF587B	0.208564303	0.07450372	NA	NA
chr2;113708487;A;G	chr2;200909962;A;G	SLC35F5	ORC2	-0.270448824	0.000864414	0.251601017	0.003522076
chr1;156376573;A;G	chr1;156380363;A;G	RHBG	RHBG	2.671080118	1.61E-10	2.671080118	1.61E-10
chr17;30636218;A;G	chr17;30636721;A;G	LRRC37BP1;AC005562.1	LRRC37BP1;AC005562.1	NA	NA	NA	NA
chr1;155736493;A;G	chr1;161211570;A;G	DAP3	NDUFS2	0.713133692	5.33E-19	0.086886498	0.381616541
chr17;81561243;A;G	chr17;81562487;A;G	NPLOC4	NPLOC4	0.852634663	1.33E-28	0.852634663	1.33E-28
chr1;179073481;A;G	chr1;179075045;A;G	FAM20B	FAM20B	0.627041842	3.14E-14	0.627041842	3.14E-14
chr1;200031364;A;G	chr1;45610857;A;G	NR5A2	NASP	-0.457258246	0.002514993	0.542593779	5.34E-08
chr3;136331376;A;G	chr3;197535994;A;G	PCCB	BDH1	-0.639252797	5.48E-07	-0.911578325	3.60E-07
chr20;3869636;A;G	chr20;3869744;A;G	MAVS	MAVS	0.868400908	1.47E-21	0.868400908	1.47E-21
chr1;154483735;A;G	chr1;77877044;A;G	SHE	FAM73A	-0.037493582	0.838600207	NA	NA
chr16;83979309;A;G	chr16;84000348;A;G	NECAB2	NECAB2	0.608013771	0.057921742	0.608013771	0.057921742
chr19;6683723;A;G	chr19;6683850;A;G	C3	C3	-0.988845697	1.00E-10	-0.988845697	1.00E-10
chr17;81247729;A;G	chr17;81561798;A;G	SLC38A10	NPLOC4	0.044714403	0.671964257	0.852634663	1.33E-28
chr19;21805223;A;G	chr19;52839063;A;G	ZNF43	ZNF468;ZNF28	1.318352213	5.35E-10	NA	NA
chr17;1780760;A;G	chr17;5026659;A;G	SMYD4	KIF1C	-0.004517021	0.962275057	0.030169264	0.787812727
chr11;125656244;A;G	chr11;768123;A;G	CHEK1	PDDC1	2.202354558	3.23E-40	NA	NA
chr4;17801266;A;G	chr4;17801981;A;G	DCAF16	DCAF16	0.740222417	7.53E-11	0.740222417	7.53E-11
chr4;17801936;A;G	chr4;39533027;A;G	DCAF16	UGDH-AS1	0.740222417	7.53E-11	-0.346263996	0.007896358
chr1;109064035;A;G	chr1;6223246;A;G	TAF13	ICMT	-0.228166791	0.007365576	-0.070116142	0.387147355
chr12;50930844;A;G	chr12;68852649;A;G	METTL7A	CPM	-0.953235374	5.65E-12	-0.23871377	0.125525849
chr2;200909670;A;G	chr2;99196434;A;G	ORC2	MRPL30;RP11-111H13.1	0.251601017	0.003522076	NA	NA
chr17;1749278;A;G	chr17;1751194;A;G	SERPINF2	SERPINF2	-1.276939584	6.21E-12	-1.276939584	6.21E-12
chr2;85546665;A;G	chr2;86022839;A;G	GGCX	POLR1A	-0.531944399	4.26E-07	0.8045144	4.54E-28
chr5;126625755;A;G	chr5;37291344;A;G	PHAX	NUP155	0.194753084	0.004538551	0.715658178	2.09E-18
chr19;35057157;A;G	chr19;6683724;A;G	HPN	C3	-0.663824399	9.91E-06	-0.988845697	1.00E-10
chr2;113710053;A;G	chr2;61050640;A;G	SLC35F5	PEX13	-0.270448824	0.000864414	-0.813449667	3.32E-35
chr19;18366588;A;G	chr19;57307485;A;G	PGPEP1	CTC-444N24.11	0.208564303	0.07450372	NA	NA
chr17;1751328;A;G	chr17;66222170;A;G	SERPINF2	APOH	-1.276939584	6.21E-12	-1.017285561	4.25E-07
chr16;28955851;A;G	chr16;28956653;A;G	NFATC2IP	NFATC2IP	0.427157979	8.82E-08	0.427157979	8.82E-08
chr19;52031898;A;G	chr19;57222095;A;G	ZNF432	ZNF264	0.748758215	5.71E-09	-0.106744745	0.294185473
chr5;34906442;A;G	chr5;43381639;A;G	RAD1	CCL28	0.576649277	5.71E-16	0.882307253	0.000436718
chr19;11913665;A;G	chr19;36320687;A;G	ZNF69	LINC00665	-0.048556494	0.788809779	2.777507643	3.03E-25
chr5;80628093;A;G	chr5;80628100;A;G	DHFR	DHFR	-0.316829579	0.016670068	-0.316829579	0.016670068
chr20;3869788;A;G	chr20;3870904;A;G	MAVS	MAVS	0.868400908	1.47E-21	0.868400908	1.47E-21
chr5;126625755;A;G	chr5;134900819;A;G	PHAX	TXNDC15	0.194753084	0.004538551	-0.063445204	0.377042224
chr3;197535994;A;G	chr3;197538534;A;G	BDH1	BDH1	-0.911578325	3.60E-07	-0.911578325	3.60E-07
chr19;52839063;A;G	chr19;52876609;A;G	ZNF468;ZNF28	ZNF320	NA	NA	1.450460064	3.69E-10
chr16;57773556;A;G	chr16;57773603;A;G	KIFC3	KIFC3	0.298877723	0.00732336	0.298877723	0.00732336
[truncated: 10,538 more rows]
