# Supplementary material for: A-to-I RNA co-editing predicts clinical outcomes and is associated with immune cells infiltration in hepatocellular carcinoma
Source: Commun Biol. 2024 Jul 9;7:838. doi: 10.1038/s42003-024-06520-y (PMC11233613; doi:10.1038/s42003-024-06520-y)
Supplement: Supplementary file 5 — Dataset 2 [file 42003_2024_6520_MOESM5_ESM.csv]

site1	site2	gene1	gene2	adar1.fc	adar1.p	adar2.fc	adar2.p	adar1.fdr	adar2.fdr
chr19;6683723;A;G	chr8;22413914;A;G	C3	SLC39A14	0.990519847	0.934838565	1.139332249	0.10548533	0.955484118	0.297752148
chr19;39490530;A;G	chr6;42079637;A;G	TIMM50	TAF8	1.009635912	0.865522467	1.10041341	0.188315101	0.905727409	0.405501875
chr17;1750278;A;G	chr17;1752239;A;G	SERPINF2	SERPINF2	1.000728831	1	1.560127704	0.008259771	1	0.086849066
chr20;3868710;A;G	chr7;101091517;A;G	MAVS	TRIM56	1.121887869	6.75E-07	1.131260626	0.118052309	1.14E-05	0.315891024
chr2;216501792;A;G	chr2;216501818;A;G	RPL37A	RPL37A	0.954151366	0.168485251	0.916882028	0.479838307	0.264510541	0.679716786
chr1;28498954;A;G	chr19;18368075;A;G	PHACTR4	PGPEP1	1.028406683	0.093549683	1.075950996	0.384262537	0.167439816	0.602058285
chr17;78422709;A;G	chr5;131160142;A;G	PGS1	HINT1	1.087249468	0.034474463	1.009150705	0.748765016	0.077690687	0.863256752
chr10;38451038;A;G	chr2;27357393;A;G	RP11-291L22.9	AC074117.10	1.016779309	0.65563179	1.008667152	0.904470902	0.741236582	0.95226975
chr20;3220825;A;G	chr7;55454973;A;G	ITPA	VOPP1	1.158215017	0.000345735	1.071699209	0.343950408	0.002091951	0.565609075
chr17;5026568;A;G	chr7;55455415;A;G	KIF1C	VOPP1	1.030344888	0.464914917	1.293049534	0.095904611	0.572612096	0.283384304
chr1;6222527;A;G	chr8;43029422;A;G	ICMT	RP11-598P20.5;HOOK3	1.073244508	6.04E-05	1.024413881	0.43856098	0.000496218	0.647456584
chr19;18366898;A;G	chr19;18368075;A;G	PGPEP1	PGPEP1	0.995861958	0.694278611	1.038677775	0.602640094	0.773001508	0.769405047
chr3;141945418;A;G	chr7;6475395;A;G	TFDP2	KDELR2;DAGLB	1.253744338	4.46E-05	1.035691451	0.908434463	0.000387737	0.954425443
chr11;93735478;A;G	chr20;63943379;A;G	TAF1D	UCKL1	1.131451354	0.00021801	1.166401533	0.171449574	0.001430695	0.385048627
chr12;49353963;A;G	chr19;57305556;A;G	DNAJC22	CTC-444N24.11	1.057011083	0.03430724	1.17821594	0.036859992	0.077417452	0.174273698
chr2;200909945;A;G	chr22;18100098;A;G	ORC2	PEX26	1.053578701	0.238952286	0.83586303	0.323765683	0.345881452	0.546467911
chr17;78195226;A;G	chr20;44425007;A;G	AFMID	HNF4A	1.010160687	0.872208722	1.09652714	0.530596407	0.910587097	0.717650816
chr1;9101186;A;G	chr18;50393235;A;G	GPR157	SKA1	1.021385558	0.544452897	1.114115832	0.670974285	0.645234019	0.814976419
chr11;65777052;A;G	chr18;691566;A;G	AP5B1	ENOSF1	1.053853434	0.258657425	1.226672543	0.067708992	0.367146071	0.236842248
chr20;3219837;A;G	chr20;3220830;A;G	ITPA	ITPA	1.157052309	4.49E-05	1.395603724	0.001789059	0.000389771	0.043123173
chr3;15072209;A;G	chr3;48750241;A;G	RBSN	PRKAR2A	1.063887304	0.028614479	1.174167193	0.047682022	0.067368992	0.198411145
chr17;67338686;A;G	chr6;43029840;A;G	PSMD12	RRP36	1.024783658	0.258654854	1.099565451	0.20320972	0.367146071	0.422464889
chr15;89832281;A;G	chr15;89832336;A;G	AP3S2	AP3S2	0.976832369	0.377102102	1.132394128	0.022483523	0.488609698	0.137782175
chr1;52824016;A;G	chr3;155823646;A;G	ZYG11B	SLC33A1	1.062163865	0.048679543	1.164215569	0.038074533	0.101251863	0.177021906
chr1;52824014;A;G	chr7;101091607;A;G	ZYG11B	TRIM56	1.003810496	0.747341737	1.044818146	0.808263558	0.816079995	0.898470759
chr1;204556420;A;G	chr16;70249181;A;G	MDM4	EXOSC6	1.085488244	8.14E-05	1.129512605	0.045470866	0.000637422	0.193380924
chr16;31123343;A;G	chr19;45703603;A;G	RP11-196G11.5;KAT8	QPCTL	0.985107254	0.644585788	1.233464988	0.025015265	0.731759402	0.144681581
chr2;127844792;A;G	chr5;134900439;A;G	POLR2D	TXNDC15	1.025862168	0.249965331	0.980081683	0.441883898	0.357731385	0.650379627
chr2;37102164;A;G	chr3;38416161;A;G	EIF2AK2	XYLB	1.031259851	0.278657303	1.075099355	0.371036761	0.388477221	0.590359625
chr16;57791023;A;G	chr7;5622561;A;G	KIFC3	RNF216	1.150132997	0.001726325	1.031906192	0.484597109	0.007632682	0.683214091
chr17;1751273;A;G	chr20;35713770;A;G	SERPINF2	RBM39	1.071459808	0.000614033	1.204126872	0.000437495	0.00333907	0.023053994
chr11;78069071;A;G	chr2;206122875;A;G	NDUFC2-KCTD14;NDUFC2	NDUFS1	0.9778376	0.448859392	1.132992322	0.10086345	0.557682743	0.29097443
chr2;206122616;A;G	chr7;17344903;A;G	NDUFS1	AHR	0.95284185	0.040785327	1.109331356	0.183337939	0.088288212	0.399773126
chr19;18367049;A;G	chr20;3872353;A;G	PGPEP1	MAVS	1.037191192	0.04089393	1.065889125	0.884119502	0.088479186	0.941416858
chr19;52647541;A;G	chr2;200909877;A;G	ZNF83	ORC2	1.097937077	0.00129233	0.931339078	0.732080072	0.006075847	0.85317462
chr1;10460201;A;G	chr3;155942976;A;G	DFFA	GMPS	1.048258767	0.178893364	1.41967297	0.007887469	0.277075813	0.084888768
chr1;225788288;A;G	chr19;19682268;A;G	SRP9	ZNF101	1.089027579	0.010076562	1.174332289	0.05888	0.030290041	0.220757412
chr14;52643014;A;G	chr17;1780760;A;G	ERO1A	SMYD4	1.077854788	2.90E-05	1.147829244	0.001940787	0.000270322	0.044759527
chr20;33646262;A;G	chr7;99575277;A;G	CBFA2T2	ZNF655;GS1-259H13.13	1.144744034	0.000719099	1.298247255	0.010670121	0.003800208	0.098141964
chr12;98605037;A;G	chr15;41298780;A;G	SLC25A3	OIP5-AS1	1.068599391	0.003234669	1.07498782	0.145414474	0.012524659	0.351852614
chr12;98604787;A;G	chr15;82843278;A;G	SLC25A3	HOMER2	1.049981408	0.067624883	1.03695283	0.513603415	0.130315117	0.705014722
chr12;100627414;A;G	chr12;50930856;A;G	GAS2L3	METTL7A	0.978565898	0.300043339	1.078097686	0.964874807	0.411044603	0.984143161
chr22;24515714;A;G	chr6;42079688;A;G	UPB1	TAF8	1.024088174	0.294818252	1.096580442	0.175295676	0.405678811	0.3899322
chr19;52797871;A;G	chr19;52839063;A;G	ZNF600;ZNF28	ZNF468;ZNF28	1.110046247	1.85E-09	1.023371981	0.424934291	8.31E-08	0.636020566
chr10;99399599;A;G	chr7;66078807;A;G	GOT1	ASL	1.02438938	0.616223029	0.967017132	0.806628956	0.707395227	0.897483775
chr1;52823875;A;G	chr19;18366600;A;G	ZYG11B	PGPEP1	1.01556647	0.51869476	1.291100506	0.000235373	0.622319028	0.018103258
chr2;113710015;A;G	chr2;61050142;A;G	SLC35F5	PEX13	1.095901991	0.12172683	0.881217547	0.520143657	0.205730214	0.709894091
chr1;109480952;A;G	chr1;77877044;A;G	SYPL2	FAM73A	1.199358621	1.80E-06	1.142514428	0.144360381	2.63E-05	0.350406694
chr1;156380302;A;G	chr9;128307609;A;G	RHBG	TRUB2	1.090057149	0.194369019	1.042537073	0.54520594	0.295278471	0.728007559
chr10;72234100;A;G	chr5;126625755;A;G	ANAPC16	PHAX	0.973122391	0.484597109	1.034972641	0.855384905	0.591214137	0.925978183
chr22;26523850;A;G	chr22;26524342;A;G	TPST2	TPST2	1.05144232	0.074777735	1.134597591	0.05366113	0.140829182	0.210970852
chr1;179073770;A;G	chr2;85549498;A;G	FAM20B	GGCX	1.080633976	4.25E-06	1.066754918	0.12856256	5.41E-05	0.329532783
chr19;19683067;A;G	chr2;200909618;A;G	ZNF101	ORC2	1.044068382	0.056489434	1.031965026	0.896322461	0.113491278	0.948023842
chr12;53174182;A;G	chr17;81247784;A;G	CSAD	SLC38A10	1.054405482	0.222299998	0.91618859	0.449265571	0.327355119	0.656024556
chr19;10351474;A;G	chr20;35713827;A;G	TYK2	RBM39	1.044734348	0.092853272	1.118332135	0.378637333	0.1664026	0.59704783
chr1;155736626;A;G	chr12;120964391;A;G	DAP3	HNF1A-AS1	1.096202522	0.027614817	0.945778972	0.851434191	0.065507272	0.923601531
chr19;52031835;A;G	chr2;200909670;A;G	ZNF432	ORC2	1.020983515	0.386866262	1.108217791	0.099509596	0.498220072	0.288899797
chr1;100024279;A;G	chr5;79018257;A;G	SLC35A3	DMGDH	1.01643409	0.689168305	1.071289204	0.231029477	0.769057371	0.453201374
chr2;37102204;A;G	chr3;15072148;A;G	EIF2AK2	RBSN	1.054061457	0.006529942	1.213429067	0.00169245	0.021676923	0.04197853
chr11;778798;A;G	chr17;1749674;A;G	AP006621.5	SERPINF2	1.0423941	0.113949604	0.967804746	0.912908876	0.195516541	0.956883504
chr19;23339828;A;G	chr19;36546279;A;G	ZNF91	ZNF529	1.032394692	0.622759926	0.95782602	0.967835487	0.712994119	0.985728511
chr1;10458213;A;G	chr1;9928311;A;G	DFFA	LZIC	1.113971611	2.26E-06	1.060308615	0.44684581	3.18E-05	0.653953948
chr19;6683977;A;G	chr3;197536684;A;G	C3	BDH1	1.00838289	0.798677607	0.960277188	0.720093164	0.855620412	0.845824026
chr19;18366651;A;G	chr20;33705489;A;G	PGPEP1	PXMP4	1.008436812	0.81485743	0.998607658	0.722463841	0.868206607	0.847196422
chr1;9928311;A;G	chr6;44450044;A;G	LZIC	CDC5L	1.136389154	5.83E-06	1.08128905	0.180164217	7.06E-05	0.395795087
chr12;64450419;A;G	chr4;56460751;A;G	XPOT	PAICS	1.105612253	7.38E-08	0.942523352	0.649896249	1.80E-06	0.801222483
chr1;52824180;A;G	chr3;155942976;A;G	ZYG11B	GMPS	1.074755004	0.095112403	1.115200634	0.304917543	0.169562208	0.528498581
chr22;18089831;A;G	chr7;56079014;A;G	PEX26	SUMF2	1.049708109	0.000768737	0.960428917	0.524092302	0.004010048	0.712945395
chr1;52823875;A;G	chr19;10930765;A;G	ZYG11B	C19orf52	1.00299436	0.679756789	1.107047146	0.189146766	0.761157176	0.406498552
chr14;52643014;A;G	chr7;99574504;A;G	ERO1A	ZNF655;GS1-259H13.13	1.062148626	0.000300973	1.070177601	0.093489052	0.001865837	0.27982374
chr11;31431762;A;G	chr12;68766232;A;G	DNAJC24	SLC35E3	1.09136381	0.011396627	1.002108936	0.835776461	0.033230722	0.914590353
chr17;66222170;A;G	chr19;4527417;A;G	APOH	PLIN5	1.040162446	0.155738428	1.20035664	0.025551327	0.248918867	0.146141771
chr16;57774644;A;G	chr21;42909937;A;G	KIFC3	NDUFV3	1.036265179	0.650490568	1.252204517	0.074911763	0.736815291	0.249147255
chr1;28498262;A;G	chr12;64450419;A;G	PHACTR4	XPOT	1.122842157	2.22E-07	0.949098741	0.585487973	4.53E-06	0.757432123
chr5;79018257;A;G	chrX;16763635;A;G	DMGDH	SYAP1	0.977277501	0.374255728	0.991240306	0.821120061	0.486024153	0.906081287
chr1;200031364;A;G	chr18;35248579;A;G	NR5A2	ZNF397	1.107343963	0.000589225	1.209474353	0.088620258	0.003230874	0.272004384
chr10;119572310;A;G	chr2;113707778;A;G	TIAL1	SLC35F5	1.014671933	0.5837762	1.369549239	0.004801539	0.679625579	0.06749083
chr15;40662427;A;G	chr8;47977554;A;G	CASC5	MCM4	1.108522397	1.35E-08	0.9717139	0.845892281	4.34E-07	0.920576211
chr20;25447911;A;G	chr5;115830034;A;G	GINS1	ATG12	1.105513872	6.38E-07	1.028843112	0.54314418	1.09E-05	0.726440175
chr1;204555822;A;G	chr17;66218433;A;G	MDM4	APOH	1.048402934	0.067043221	1.189557596	0.04038433	0.12952619	0.182493536
chr2;113710473;A;G	chr7;73323964;A;G	SLC35F5	TRIM50	1.039512094	0.477072177	1.223738985	0.137548692	0.584035202	0.341496407
chr5;34906093;A;G	chr5;34906382;A;G	RAD1	RAD1	1.117683201	0.045733129	1.307486677	0.266143391	0.096461426	0.490201144
chr11;78069071;A;G	chr22;36266826;A;G	NDUFC2-KCTD14;NDUFC2	APOL1	0.929099795	0.000980579	1.164012957	0.045358297	0.004869161	0.193044024
chr16;11835346;A;G	chr17;66218536;A;G	RSL1D1	APOH	1.038710888	0.139360589	1.048318649	0.79212606	0.228323836	0.888673656
chr2;130159035;A;G	chr3;142184753;A;G	SMPD4	GK5	1.119007433	0.046968089	1.192202527	0.14886018	0.098458686	0.356311421
chr1;179357143;A;G	chr20;3869544;A;G	SOAT1	MAVS	1.093309009	0.000977672	1.154537225	0.038953583	0.004857716	0.178952747
chr1;26878733;A;G	chr2;216501776;A;G	GPN2	RPL37A	1.033227651	0.180696064	1.1093012	0.272621571	0.279287089	0.496914954
chr11;6435598;A;G	chr19;4527456;A;G	HPX	PLIN5	1.00170995	0.993387914	1.362801529	0.004249052	0.996026486	0.063724826
chr2;200909670;A;G	chr3;40536194;A;G	ORC2	ZNF621	1.103425387	0.000138075	1.120295578	0.132793357	0.000986259	0.334981255
chr1;100024279;A;G	chr2;113710053;A;G	SLC35A3	SLC35F5	1.03083126	0.190825151	1.013561849	0.618270888	0.291235783	0.780330586
chr1;155734036;A;G	chr20;63943379;A;G	DAP3	UCKL1	1.237365046	0.001635688	0.91175383	0.781462118	0.00732054	0.882531042
chr2;27357380;A;G	chr4;82896647;A;G	AC074117.10	THAP9-AS1;SEC31A	1.101513328	0.051587332	1.287776659	0.034880217	0.105801982	0.169277262
chr10;132330600;A;G	chr6;36141405;A;G	STK32C	MAPK13	1.111033834	0.051587332	1.281772024	0.109256883	0.105801982	0.303588315
chr11;65777096;A;G	chr12;98605315;A;G	AP5B1	SLC25A3	0.999153196	0.936348248	1.164789945	0.115873027	0.956599214	0.312636438
chr1;89183779;A;G	chr2;201217945;A;G	GBP4	CASP10	1.066940244	0.000960852	1.226810541	0.000108923	0.004793052	0.013049713
chr2;37102204;A;G	chr22;24573057;A;G	EIF2AK2	SNRPD3	1.030628423	0.256762117	1.114626183	0.341308954	0.365105318	0.563035588
chr14;52643105;A;G	chr20;25447911;A;G	ERO1A	GINS1	1.119902928	9.22E-08	1.07687633	0.154654464	2.17E-06	0.364428515
chr16;89687615;A;G	chr3;195688031;A;G	CDK10	AC233280.3;LINC00969	1.034863551	0.347437457	1.271433478	0.019416986	0.460256559	0.129568944
chr15;51915004;A;G	chr4;17801396;A;G	TMOD3	DCAF16	1.024982586	0.192399954	1.083168981	0.172929566	0.292904126	0.386692013
chr15;51914749;A;G	chr3;48750192;A;G	TMOD3	PRKAR2A	1.008033776	0.886918958	0.95136471	0.707418756	0.921454118	0.838079732
chr12;124783357;A;G	chr19;6704165;A;G	SCARB1	C3	1.063467534	0.024910604	1.115957735	0.191806489	0.060592494	0.409819688
chr1;179859857;A;G	chr22;37028143;A;G	TOR1AIP2	MPST	1.068457783	3.74E-05	1.016296546	0.745191609	0.000334842	0.860931815
chr1;204555284;A;G	chr19;52880159;A;G	MDM4	ZNF320	1.125805517	0.021754053	1.290720823	0.04896252	0.054502521	0.20118726
chr1;52824014;A;G	chr14;95186633;A;G	ZYG11B	CLMN	1.07221014	0.002619048	1.162795958	0.007410974	0.010645733	0.08255923
chr22;39018907;A;G	chr7;44832906;A;G	APOBEC3C;APOBEC3D	H2AFV	1.028848068	0.306486964	1.363767876	0.000853603	0.417834831	0.0309572
chr1;204552422;A;G	chr22;40927201;A;G	MDM4	XPNPEP3	1.235077877	0.001534302	1.476120463	0.047271354	0.006965289	0.197478396
chr1;35602583;A;G	chr11;16756409;A;G	PSMB2	C11orf58	0.984456643	0.570230509	1.158379247	0.041134261	0.66819022	0.183957907
chr17;39255073;A;G	chr7;7246188;A;G	FBXL20	C1GALT1	1.139433422	0.000357609	1.191654109	0.166414347	0.002151206	0.378622705
chr18;35248579;A;G	chr19;4526264;A;G	ZNF397	PLIN5	1.045967869	0.003532064	1.048524626	0.090200719	0.013455941	0.274593234
chr19;4528451;A;G	chr4;152622854;A;G	PLIN5;CTB-50L17.14	TMEM154	1.117886139	0.055276771	1.505643286	0.079190619	0.111573902	0.256567204
chr12;120701721;A;G	chr2;231047420;A;G	MLEC	C2orf72	1.168930999	1.24E-09	0.976322387	0.927124754	6.06E-08	0.964714646
chr14;20367031;A;G	chr3;15072340;A;G	TEP1	RBSN	1.078842456	0.017708844	1.310666857	0.060417579	0.046553342	0.223815978
chr19;52839344;A;G	chr19;52880443;A;G	ZNF468;ZNF28	ZNF320	1.17658034	1.02E-11	1.238533283	0.019106867	1.19E-09	0.128636507
chr1;28498954;A;G	chr20;3868754;A;G	PHACTR4	MAVS	1.05665712	0.170942636	1.133516128	0.199999279	0.267521928	0.418902282
chr1;225788288;A;G	chr2;113710062;A;G	SRP9	SLC35F5	1.064900285	0.019282385	1.154698318	0.078072475	0.049701199	0.25467791
chr11;65777096;A;G	chr20;3869636;A;G	AP5B1	MAVS	1.106379328	0.000348231	1.268885879	0.006965701	0.002104854	0.080331735
chr19;18367091;A;G	chr5;80628171;A;G	PGPEP1	DHFR	1.031019449	0.080739385	1.010297262	0.820953724	0.149526022	0.906081287
chr17;5026659;A;G	chr2;98623012;A;G	KIF1C	MGAT4A	1.151926722	0.002768206	1.344096628	0.0086221	0.011118669	0.08845965
chr1;214349313;A;G	chr15;49126927;A;G	RP11-176D17.3;PTPN14	COPS2	1.113901259	3.49E-09	1.042856415	0.351408297	1.41E-07	0.572688337
chr15;60422221;A;G	chr2;113709979;A;G	ICE2	SLC35F5	1.043352424	0.362158192	1.437122198	0.007503736	0.474374104	0.082845496
chr11;16756722;A;G	chr2;201218007;A;G	C11orf58	CASP10	1.030334259	0.325142152	1.124104109	0.188196874	0.43751053	0.405445622
chr12;49354418;A;G	chr19;57844380;A;G	DNAJC22	CTD-2583A14.10;ZNF587B	1.032582544	0.366591065	1.355457449	0.006145279	0.478714713	0.07547679
chr19;36952187;A;G	chr19;52154310;A;G	ZNF568	CTC-471J1.8;ZNF836	1.049148346	0.649406956	1.013657974	0.788630578	0.735933521	0.886527414
chr15;89832556;A;G	chr2;27357393;A;G	AP3S2	AC074117.10	1.003596059	0.901618132	1.138931591	0.13264519	0.932070977	0.334802759
chr1;100024279;A;G	chr1;52824220;A;G	SLC35A3	ZYG11B	1.064770535	0.004023936	0.966627049	0.653593751	0.014895675	0.803487669
chr19;52618534;A;G	chr3;155942976;A;G	ZNF83	GMPS	1.10233972	0.093710586	1.296066528	0.037791472	0.167586161	0.176291165
chr3;126117225;A;G	chr5;131202581;A;G	ALDH1L1	LYRM7	1.065925312	0.350753247	1.022719842	0.674976394	0.46350337	0.81737894
chr12;98549108;A;G	chr7;156971486;A;G	TMPO	NOM1	1.088060064	5.31E-10	1.08492931	0.015024959	3.01E-08	0.114852704
chr12;68851489;A;G	chr6;109463124;A;G	CPM	ZBTB24;MICAL1	0.99695854	0.818516932	1.022589745	0.709004299	0.870962044	0.839072547
chr19;57757104;A;G	chr2;3543851;A;G	ZNF776	RP13-512J5.1	1.129070365	5.75E-05	1.038517717	0.592445345	0.000475605	0.762101665
chr1;45699736;A;G	chr3;48750423;A;G	IPP	PRKAR2A	1.121648621	2.55E-05	1.04771129	0.343317097	0.000243299	0.565006981
chr1;52824087;A;G	chr20;3867511;A;G	ZYG11B	MAVS	1.083924685	0.010112332	1.206011094	0.008171905	0.030383889	0.086440192
chr1;52824268;A;G	chr16;11835249;A;G	ZYG11B	RSL1D1	1.114992911	0.00046352	0.992204653	0.825955541	0.002657056	0.908774397
chr10;119573319;A;G	chr19;55389280;A;G	TIAL1	RPL28	1.188277011	0.000516016	1.235236938	0.11728662	0.002900355	0.314705536
chr7;128503458;A;G	chr7;152645818;A;G	METTL2B	XRCC2	1.078215023	0.014427541	1.109601159	0.281733679	0.039895152	0.506240881
chr19;5911351;A;G	chr22;24518122;A;G	AC104532.2	AP000355.2;UPB1	1.0810712	0.045890418	1.030483985	0.73130755	0.096689832	0.852571859
chr3;155942976;A;G	chr4;778692;A;G	GMPS	RP11-440L14.1	1.144590706	0.005739022	1.358708791	0.011871016	0.019590067	0.103099295
chr16;16164172;A;G	chr19;53449962;A;G	ABCC6	ZNF761	1.147817856	0.03215294	1.030236174	0.596404866	0.073679788	0.764973604
chr11;94416015;A;G	chr18;36271104;A;G	MRE11A	MOCOS	1.000146686	0.960380981	0.945331799	0.728044094	0.973795314	0.850537478
chr17;18272753;A;G	chr19;3758397;A;G	TOP3A	APBA3	1.061841934	0.039986887	1.231489545	0.018030477	0.086946619	0.1252028
chr19;23257901;A;G	chr9;6720572;A;G	IPO5P1;RP11-15H20.7	RP11-390F4.3	1.044461062	0.466304416	1.195291016	0.541713518	0.573858399	0.725286459
chr12;50930856;A;G	chr2;27357380;A;G	METTL7A	AC074117.10	1.023843825	0.418061734	0.929410205	0.673984557	0.528532302	0.816690446
chr1;10457995;A;G	chrX;85091232;A;G	DFFA	APOOL	1.022511218	0.152685051	0.965775714	0.783156397	0.24515787	0.883593943
chr17;64468347;A;G	chr22;42381251;A;G	MILR1	NFAM1	1.023774175	0.656130884	1.495650464	0.024473145	0.741578739	0.143306628
chr1;37862028;A;G	chr3;15072386;A;G	INPP5B	RBSN	1.06149141	0.000421041	1.212290129	0.000284063	0.002461491	0.019675852
chr15;50704186;A;G	chr15;82842390;A;G	SPPL2A	HOMER2	1.093048244	0.003996384	1.296079775	0.00625942	0.014812758	0.076087594
chr1;89183644;A;G	chr20;45078347;A;G	GBP4	STK4	1.069337964	0.001311689	1.086259401	0.073036596	0.006146229	0.245824916
chr19;32970767;A;G	chr8;13022877;A;G	CEP89	KIAA1456	1.085097968	0.231597513	1.295698595	0.086824758	0.337797925	0.269253818
chr11;62739166;A;G	chr7;38724758;A;G	TTC9C	VPS41	1.106639186	0.002070682	1.214238841	0.073741172	0.008844866	0.246928556
chr16;75445496;A;G	chr7;44832704;A;G	RP11-77K12.1;TMEM170A	H2AFV	1.016003085	0.740873447	1.266864019	0.03408921	0.811116222	0.167574077
chr11;78069071;A;G	chr2;99196434;A;G	NDUFC2-KCTD14;NDUFC2	MRPL30;RP11-111H13.1	0.972453503	0.046474474	1.092077817	0.132386855	0.09766445	0.33452928
chr3;48750423;A;G	chr4;17801266;A;G	PRKAR2A	DCAF16	1.068346668	2.91E-06	1.216902228	4.03E-06	3.93E-05	0.003725462
chr15;51913892;A;G	chr2;27357393;A;G	TMOD3	AC074117.10	1.028366638	0.334088478	1.100105367	0.167473694	0.446414519	0.37994254
chr11;62739166;A;G	chr21;42909823;A;G	TTC9C	NDUFV3	1.045362311	0.204232013	1.123638208	0.223270495	0.306869352	0.444734088
chr12;49353963;A;G	chr5;69281964;A;G	DNAJC22	CCDC125	1.017580686	0.363135551	1.040447955	0.462704682	0.475430217	0.666722807
chr20;3867578;A;G	chr21;43032458;A;G	MAVS	PKNOX1	1.142105522	0.00146669	1.263709275	0.017458887	0.006720903	0.123257074
chr1;9927874;A;G	chrX;16763152;A;G	LZIC	SYAP1	1.014522547	0.674955448	1.243529267	0.08197195	0.75723603	0.261071396
chr2;99197718;A;G	chr3;48750241;A;G	RP11-111H13.1	PRKAR2A	1.079675498	0.016856617	1.155916769	0.150582364	0.04488663	0.358577991
chr19;18366651;A;G	chr3;48750300;A;G	PGPEP1	PRKAR2A	1.028680222	0.183920001	1.14450223	0.053492044	0.283135968	0.210639509
chr19;57305556;A;G	chr3;40536194;A;G	CTC-444N24.11	ZNF621	1.094969184	0.001813806	1.153914729	0.155248251	0.007937013	0.365069745
chr1;10458213;A;G	chr10;80435656;A;G	DFFA	FAM213A	1.087212859	7.95E-07	0.932551586	0.48506373	1.32E-05	0.683716282
chr13;21374356;A;G	chr20;18488538;A;G	ZDHHC20	RBBP9	1.029658564	0.353152262	1.179627405	0.13593751	0.465730777	0.339636447
chr22;50207392;A;G	chr7;99970293;A;G	SELO	AZGP1	1.032836722	0.242436958	1.074688269	0.122045413	0.349717257	0.320951897
chr1;220057988;A;G	chr19;52878864;A;G	BPNT1	ZNF320	1.085498514	0.024417631	1.151534218	0.322938833	0.059682655	0.5456388
chr10;119572555;A;G	chr19;52031956;A;G	TIAL1	ZNF432	0.973205298	0.484597109	1.120380862	0.816696206	0.591214137	0.90358988
chr17;39907500;A;G	chr17;81561243;A;G	GSDMB	NPLOC4	1.052190938	0.302267906	1.02851073	0.693149484	0.413381179	0.828854981
chr10;119573319;A;G	chr12;64450291;A;G	TIAL1	XPOT	1.054943149	0.000373766	1.094959217	0.092642091	0.002231849	0.278535436
chr12;124783357;A;G	chr5;122031447;A;G	SCARB1	SRFBP1	0.998197159	0.975015179	0.976134045	0.905265845	0.983705396	0.95265616
chr16;66889565;A;G	chr7;44832874;A;G	PDP2	H2AFV	0.980115885	0.594309995	1.090820851	0.967537401	0.688959012	0.985700249
chr1;160998148;A;G	chr22;35660499;A;G	F11R;RP11-544M22.13	APOL6	1.108620137	2.49E-07	1.022151492	0.558080885	4.97E-06	0.738182735
chr16;70249236;A;G	chr2;175926522;A;G	EXOSC6	KIAA1715	1.130966003	0.001538426	1.120832352	0.301803009	0.00697927	0.525518226
chr19;19682971;A;G	chr2;200909877;A;G	ZNF101	ORC2	1.049400491	0.072848436	1.197745192	0.043910586	0.138127253	0.190078113
chr2;85546665;A;G	chr4;2839964;A;G	GGCX	SH3BP2	1.045276344	0.00730159	1.006295401	0.606147381	0.023636789	0.771972773
chr17;81560595;A;G	chr3;126116085;A;G	NPLOC4	ALDH1L1	1.045664983	0.472298655	0.873037687	0.189144128	0.579597081	0.406498552
chr11;94417250;A;G	chr2;203303285;A;G	MRE11A	CYP20A1	1.045395358	0.325403238	0.930436513	0.846036915	0.437671917	0.920576211
chr3;57627206;A;G	chr6;42079616;A;G	DENND6A	TAF8	1.035322909	0.212209449	1.038514664	0.515889319	0.316104116	0.707016077
chr12;123459039;A;G	chr19;23339828;A;G	SNRNP35	ZNF91	1.09486052	0.107345837	1.483282248	0.056657793	0.186589928	0.217007438
chr14;31095073;A;G	chr5;134900971;A;G	AP4S1	TXNDC15	0.983847935	0.574237347	0.925348136	0.306117918	0.67147618	0.529617
chr1;89183686;A;G	chr22;35659866;A;G	GBP4	APOL6	1.029585771	0.658084513	1.138864699	0.2687966	0.743218967	0.492989685
chr3;15072340;A;G	chr7;55455279;A;G	RBSN	VOPP1	1.069510497	0.004031158	1.191688301	0.013700365	0.014915544	0.10983316
chr1;35602609;A;G	chr16;31123343;A;G	PSMB2	RP11-196G11.5;KAT8	0.901262463	0.004159415	1.364786683	0.071427267	0.015277465	0.243280301
chr12;100627460;A;G	chrX;153795859;A;G	GAS2L3	SSR4	1.070822956	0.005781592	1.292669697	0.001281632	0.019709807	0.037500227
chr12;113389846;A;G	chr16;67681682;A;G	PLBD2	GFOD2	1.054604454	0.042116998	1.014954079	0.512318984	0.090572462	0.704316191
chr1;200031679;A;G	chr19;52876991;A;G	NR5A2	ZNF320	1.112143159	0.000494444	1.095526786	0.464268736	0.002801581	0.667949363
chr1;62162694;A;G	chr1;62162737;A;G	INADL	INADL	1.085437624	0.008355939	0.86819372	0.090543857	0.026233889	0.275049815
chr1;52824087;A;G	chr12;49355127;A;G	ZYG11B	DNAJC22	1.055353269	0.052787516	1.067736643	0.527910507	0.107691098	0.715623376
chr19;52646363;A;G	chr9;128113239;A;G	ZNF83	SLC25A25-AS1	1.128587323	0.041369261	1.111938913	0.400030202	0.089242974	0.615788089
chr1;35599889;A;G	chr12;100626890;A;G	PSMB2	GAS2L3	0.944374953	0.183420097	0.697691881	0.029712522	0.28251667	0.156887464
chr19;36338624;A;G	chr20;3869674;A;G	ZFP14	MAVS	1.054661958	0.175857706	1.275499502	0.03184683	0.273478735	0.162141289
chr7;55455279;A;G	chr7;55456218;A;G	VOPP1	VOPP1	1.01264386	0.760265762	1.183709846	0.232506908	0.826316241	0.454882502
chr15;82843275;A;G	chr18;692402;A;G	HOMER2	ENOSF1	1.087611408	0.030457542	1.202814751	0.093150608	0.07063834	0.279024395
chr16;46915146;A;G	chr22;24518122;A;G	GPT2	AP000355.2;UPB1	1.065680192	0.057594606	1.107633701	0.095649716	0.115181253	0.282995388
chr1;179073770;A;G	chr6;53003289;A;G	FAM20B	ICK	1.096811683	4.71E-09	1.088301325	0.061145856	1.79E-07	0.224920794
chr12;116714628;A;G	chr17;30636278;A;G	C12orf49	LRRC37BP1;AC005562.1	1.12498412	3.01E-05	1.375924783	0.000551573	0.000279275	0.025513412
chr19;3466397;A;G	chr8;30678933;A;G	NFIC	GSR	1.157604108	7.50E-09	0.991543432	0.699197925	2.66E-07	0.832501366
chr17;81560409;A;G	chr19;6704165;A;G	NPLOC4	C3	1.061902807	0.029319819	1.088622476	0.492935771	0.068638749	0.689662072
chr12;108786643;A;G	chr22;35660551;A;G	SSH1	APOL6	1.127600474	6.76E-06	1.186925137	0.025416182	8.01E-05	0.145753543
chr1;11020816;A;G	chr9;128113086;A;G	TARDBP;RP4-635E18.9	SLC25A25-AS1	1.114006276	0.001357887	1.292026109	0.011260117	0.006316652	0.100533394
chr20;33705050;A;G	chr9;128306578;A;G	PXMP4	TRUB2	0.991598947	0.788339442	1.057132815	0.16274014	0.847786645	0.37422991
chr2;37102204;A;G	chr5;149983829;A;G	EIF2AK2	SLC26A2	1.05880417	0.131913822	1.399325909	0.07108504	0.218853127	0.242600054
chr3;50113122;A;G	chr5;37291284;A;G	RBM5	NUP155	1.111377217	0.019700987	1.534565887	0.001037922	0.050511742	0.033957348
chr10;72234025;A;G	chr2;113709956;A;G	ANAPC16	SLC35F5	0.964149928	0.155431772	1.068943648	0.465287652	0.248584327	0.668761456
chr19;57843190;A;G	chr2;37102140;A;G	CTD-2583A14.10;ZNF587B	EIF2AK2	1.105845897	0.007422064	1.12744386	0.092509493	0.023925981	0.278316813
chr12;56731396;A;G	chr7;101091517;A;G	NACA	TRIM56	1.10834361	2.94E-12	0.996134537	0.849900842	4.40E-10	0.922748159
chr16;22285539;A;G	chr19;18366899;A;G	EEF2K	PGPEP1	0.992706398	0.540393231	1.118257975	0.018228679	0.641552551	0.12582687
chr5;134900819;A;G	chr7;38723551;A;G	TXNDC15	VPS41	1.004981106	0.817761844	1.064935368	0.889693867	0.870385961	0.944604108
chr11;58708129;A;G	chr2;61049713;A;G	GLYAT	PEX13	1.143199354	0.000976837	1.027857305	0.455029978	0.004855496	0.660502111
chr20;35713270;A;G	chrX;301888;A;G	RBM39	PLCXD1	1.04502318	0.00104483	1.091679584	0.051833359	0.005116426	0.207336001
chr17;1752324;A;G	chr17;5027769;A;G	SERPINF2	KIF1C	1.03060824	0.29154085	1.310749924	0.003876653	0.402265585	0.061493301
chr15;50706126;A;G	chr3;126117600;A;G	SPPL2A	ALDH1L1	1.069939106	0.199547333	0.959809435	0.860942656	0.301447611	0.928998337
chr7;44833453;A;G	chr7;99575277;A;G	H2AFV	ZNF655;GS1-259H13.13	1.066764307	0.005335574	1.083159842	0.14464954	0.018541675	0.350862222
chr5;37290233;A;G	chr7;38723551;A;G	NUP155	VPS41	1.044124027	0.174072535	1.102020481	0.378599285	0.271378241	0.59704783
chr10;68481572;A;G	chr22;37028143;A;G	SLC25A16	MPST	1.117930644	7.36E-06	1.01015952	0.986726806	8.61E-05	0.99464412
chr1;10457507;A;G	chr2;200909670;A;G	DFFA	ORC2	1.003806878	0.674319043	1.055521966	0.438132933	0.756668708	0.646953595
chr19;50802597;A;G	chr2;127845621;A;G	C19orf48	POLR2D	1.161395762	0.021754053	1.070286645	0.945067876	0.054502521	0.974069389
chr1;1316251;A;G	chr1;1316800;A;G	CPSF3L	CPSF3L	1.079877968	0.08126002	1.226889755	0.109279004	0.150253594	0.303588315
chr1;179357712;A;G	chr11;65777096;A;G	SOAT1	AP5B1	1.112639608	0.000870758	1.272177915	0.024584149	0.004430174	0.143578973
chr11;65776871;A;G	chr7;44833453;A;G	AP5B1	H2AFV	1.109230909	0.001013104	1.125546329	0.056735388	0.004992041	0.217094748
chr1;156380240;A;G	chr1;156380461;A;G	RHBG	RHBG	1.121814473	0.013981089	0.937209873	0.770319339	0.038950909	0.875695202
chr19;16550480;A;G	chr19;19683066;A;G	SLC35E1;CTD-3222D19.2	ZNF101	1.041560181	0.252130758	1.044312781	0.897888108	0.360159537	0.94885059
chr6;98873697;A;G	chrX;2906875;A;G	FBXL4	ARSD	1.030634084	0.285977284	0.944208502	0.625318245	0.396426517	0.785230703
chr13;21374968;A;G	chr5;69281964;A;G	ZDHHC20	CCDC125	1.020951107	0.384244314	1.136040273	0.055213669	0.495637431	0.21423265
chr2;39477125;A;G	chr2;39496248;A;G	AC007246.3	AC007246.3	1.096514035	0.126117751	1.098054174	0.476232043	0.211306219	0.676783619
chr1;160026664;A;G	chr12;49354343;A;G	RP11-226L15.5	DNAJC22	1.063078001	0.012738833	0.990910563	0.997385992	0.036210417	0.999377334
chr20;35630035;A;G	chr7;99575277;A;G	CPNE1	ZNF655;GS1-259H13.13	1.071270523	0.068783765	1.319073982	0.011398229	0.132008755	0.101208534
chr1;6222176;A;G	chr12;98604522;A;G	ICMT	SLC25A3	1.011108836	0.629922398	1.155352833	0.062232698	0.71910413	0.226995681
chr15;51913892;A;G	chr4;17801266;A;G	TMOD3	DCAF16	1.031264545	0.165289967	1.201110339	0.008809347	0.260658339	0.089330197
chr19;39490530;A;G	chr5;37291344;A;G	TIMM50	NUP155	1.044842979	0.183545036	1.243848252	0.023416141	0.282651498	0.140170728
chr10;102900826;A;G	chr2;206122616;A;G	BORCS7-ASMT;AS3MT	NDUFS1	0.964500819	0.190777135	0.961504598	0.403815337	0.291172739	0.618976294
chr16;31123286;A;G	chr20;25447951;A;G	RP11-196G11.5;KAT8	GINS1	1.018932187	0.292621946	1.018819044	0.704158042	0.403423886	0.835802009
chr2;37100891;A;G	chr4;17801981;A;G	EIF2AK2	DCAF16	0.991227151	0.572065257	1.193390023	0.077218628	0.669657805	0.25298199
chr2;113710467;A;G	chr2;86025091;A;G	SLC35F5	POLR1A	1.096096901	0.008129183	1.00622915	0.942594526	0.025667029	0.972566655
chr19;18366519;A;G	chr22;18089964;A;G	PGPEP1	PEX26	0.973206165	0.139116578	1.173115409	0.09943413	0.227967075	0.288853566
chr6;44449445;A;G	chr7;44833263;A;G	CDC5L	H2AFV	1.123056295	9.13E-07	1.030191223	0.453271401	1.48E-05	0.659139596
chr3;155942976;A;G	chr6;43029855;A;G	GMPS	RRP36	1.056981889	0.212350387	1.04296297	0.611065564	0.316140563	0.775211642
chr1;155736669;A;G	chr11;46737970;A;G	DAP3	F2	1.106404567	0.000718299	0.867043017	0.343770861	0.003796672	0.565433507
chr17;81560595;A;G	chr8;67044145;A;G	NPLOC4	COPS5;PPP1R42	1.050939843	0.231513243	1.05412039	0.652769499	0.337777152	0.803088428
chr17;517658;A;G	chr21;42909760;A;G	VPS53	NDUFV3	0.99232021	0.802981227	1.316360526	0.03664423	0.858946977	0.173664047
chr2;85548113;A;G	chr9;128306773;A;G	GGCX	TRUB2	1.002349652	0.956400585	1.066245048	0.375196321	0.970722946	0.594101055
chr1;9928633;A;G	chr11;31431672;A;G	LZIC	DNAJC24	1.046972682	0.239173605	1.008015517	0.905761924	0.346132561	0.952843283
chr10;73776941;A;G	chr2;32309326;A;G	FUT11	YIPF4	1.049628077	0.067888383	1.184308277	0.006030707	0.13068032	0.074767673
chr20;3220682;A;G	chr6;36141554;A;G	ITPA	MAPK13	1.118501401	0.001504958	1.093376669	0.218939041	0.006858616	0.439782648
chr15;49126927;A;G	chr7;44833623;A;G	COPS2	H2AFV	1.114452487	1.34E-12	1.034372388	0.215678631	2.36E-10	0.436157892
chr11;31431672;A;G	chr2;99196434;A;G	DNAJC24	MRPL30;RP11-111H13.1	1.03457471	0.060678512	1.135561534	0.033382046	0.119865982	0.16577057
chr18;50393235;A;G	chr5;34906595;A;G	SKA1	RAD1	1.103273059	0.030000449	1.642757311	0.003036048	0.06981797	0.055053419
chr12;125027672;A;G	chr17;49296740;A;G	BRI3BP	ZNF652	1.062111295	0.281045998	1.324971115	0.064776004	0.39116665	0.231411027
chr12;120460858;A;G	chr22;18097082;A;G	GATC	PEX26	1.080905852	0.00485009	1.282572593	0.008313376	0.017243133	0.087126843
chr16;70249181;A;G	chrX;119539448;A;G	EXOSC6	CXorf56	1.13681522	0.001193549	1.091342695	0.453767328	0.005696945	0.659452093
chr15;40662427;A;G	chr4;39532999;A;G	CASC5	UGDH-AS1	1.130435534	0.00032599	1.07812499	0.477153089	0.001992475	0.677413246
chr2;175926356;A;G	chr3;49424390;A;G	KIAA1715	NICN1	1.141623248	2.96E-05	1.006704994	0.424298486	0.000275659	0.635463303
chr2;206122466;A;G	chr3;49423554;A;G	NDUFS1	NICN1	0.899403744	0.017607561	0.787399893	0.060632014	0.046346082	0.224027162
chr19;52878454;A;G	chr20;25448088;A;G	ZNF320	GINS1	1.185165438	0.008489945	1.33807717	0.0737697	0.026532072	0.246928556
chr15;75353274;A;G	chr19;35057157;A;G	NEIL1	HPN	1.05384788	0.179270946	1.174876085	0.134868825	0.277542172	0.338050513
chr2;127844878;A;G	chr20;45895820;A;G	POLR2D	CTSA	1.034887619	0.571510027	1.007791241	0.62958446	0.669161231	0.787875169
chr3;52414754;A;G	chr3;52414903;A;G	PHF7	PHF7	1.052746817	0.116026076	0.931445634	0.402668117	0.198174693	0.617872313
chr11;16756409;A;G	chr13;21374968;A;G	C11orf58	ZDHHC20	0.991830244	0.700389135	1.177323226	0.035090416	0.778128493	0.169907985
chr1;89182706;A;G	chr7;44833264;A;G	GBP4	H2AFV	1.158074273	5.96E-06	1.044381951	0.531881153	7.18E-05	0.718739074
chr2;85323098;A;G	chr2;95146591;A;G	TGOLN2	MRPS5	1.09889133	0.068974471	0.947263517	0.865700427	0.132322105	0.93141968
chr17;62450395;A;G	chr3;40537506;A;G	METTL2A	ZNF621	1.03273836	0.322483361	1.155155581	0.053752431	0.434646916	0.211190768
chr1;10457295;A;G	chr16;90171124;A;G	DFFA	FAM157C	1.067514503	1.63E-05	1.035697346	0.625950383	0.000167156	0.785827585
chr19;35283358;A;G	chr19;35284280;A;G	HAMP	HAMP	0.918627795	0.059354524	1.06947038	0.378333887	0.117843093	0.596764435
chr6;33005646;A;G	chr7;44832906;A;G	HLA-DOA	H2AFV	1.016535343	0.705166721	1.58177248	6.49E-05	0.781825653	0.010826701
chr4;165076867;A;G	chr7;99970293;A;G	TMEM192	AZGP1	1.037938079	0.176077132	1.110065441	0.063441935	0.273741517	0.229076967
chr5;157134053;A;G	chr7;38723551;A;G	HAVCR2	VPS41	1.048634151	0.176851166	1.0223254	0.990644968	0.27467437	0.996239469
chr10;80435656;A;G	chr22;36266115;A;G	FAM213A	APOL1	1.106997491	8.52E-06	0.951117469	0.86903992	9.74E-05	0.933370246
chr1;150731374;A;G	chr6;33005780;A;G	CTSS	HLA-DOA	1.079023313	0.01054638	1.256076245	0.002938861	0.031365118	0.054296217
chr1;100024279;A;G	chr12;49355127;A;G	SLC35A3	DNAJC22	1.04946833	0.082978206	1.107359875	0.262670246	0.152669771	0.48680573
chr1;10457507;A;G	chr17;18272753;A;G	DFFA	TOP3A	1.027584134	0.276463145	1.024938372	0.978740593	0.386230977	0.991129472
chr10;119572354;A;G	chr2;113707778;A;G	TIAL1	SLC35F5	1.032728809	0.404459164	0.958247322	0.514809415	0.515380321	0.706009936
chr1;52824087;A;G	chr3;57627204;A;G	ZYG11B	DENND6A	1.061303039	0.076689028	1.134183102	0.186734802	0.143736261	0.403551686
chr11;62739644;A;G	chr7;130944865;A;G	TTC9C	LINC-PINT	0.984604978	0.524339281	1.225794746	0.007436484	0.627314111	0.082627392
chr1;179074965;A;G	chr2;206122875;A;G	FAM20B	NDUFS1	0.97571155	0.414632483	1.000339581	0.967769279	0.52518068	0.985728511
chr22;24518122;A;G	chr6;25775211;A;G	AP000355.2;UPB1	SLC17A4	1.089231647	0.009500434	1.033472819	0.597775172	0.028949098	0.76576962
chr4;779216;A;G	chr7;25121460;A;G	RP11-440L14.1	CYCS	1.047048455	0.403136008	0.807271053	0.353701889	0.513965851	0.575033806
chr16;70377446;A;G	chr7;99575277;A;G	ST3GAL2	ZNF655;GS1-259H13.13	1.014117106	0.992941057	1.441893985	0.113274141	0.995702522	0.309422587
chr1;156373413;A;G	chr1;156380561;A;G	RHBG	RHBG	1.104801795	0.023367993	1.065765449	0.371595605	0.057677277	0.590986826
chr16;31123343;A;G	chr2;113708539;A;G	RP11-196G11.5;KAT8	SLC35F5	0.974660888	0.266250587	1.031790685	0.654377604	0.375260279	0.804140043
chr14;95185097;A;G	chr4;2839964;A;G	CLMN	SH3BP2	1.06333317	0.00540187	1.113163817	0.036174763	0.018710652	0.172648449
chr10;28525595;A;G	chr7;38724686;A;G	WAC-AS1	VPS41	1.06688718	0.022272926	1.125709982	0.086230545	0.055504592	0.268327947
chr1;150996146;A;G	chr20;3869785;A;G	FAM63A	MAVS	1.120028287	0.000205051	1.05765917	0.634645466	0.001361186	0.791354014
chr1;28498954;A;G	chr8;11107242;A;G	PHACTR4	XKR6	1.10970578	0.010889629	1.35312413	0.024969291	0.032142083	0.144576438
chr1;52917099;A;G	chr15;82843387;A;G	ECHDC2	HOMER2	1.109478675	0.091872996	1.099960386	0.438920968	0.165068337	0.647775694
chr1;10457507;A;G	chr2;206122873;A;G	DFFA	NDUFS1	0.970999544	0.448485889	1.114715327	0.617499135	0.55737947	0.779761616
chr12;98604977;A;G	chr21;33357790;A;G	SLC25A3	IFNAR1	0.944157512	0.051369341	1.211033463	0.028822415	0.105498683	0.154625248
chr11;769895;A;G	chr12;64450281;A;G	PDDC1	XPOT	1.028547542	0.086902975	1.077030197	0.216416225	0.158217966	0.437030503
chr19;40938253;A;G	chr19;41014406;A;G	CYP2B7P	CYP2B6	0.9750428	0.567900151	0.936962672	0.934970847	0.665870527	0.968637279
chr17;67338686;A;G	chr4;777564;A;G	PSMD12	RP11-440L14.1	1.037322354	0.242148682	1.00643094	0.960034994	0.349393909	0.981685661
chr6;42079637;A;G	chrX;16763635;A;G	TAF8	SYAP1	0.983141289	0.509128241	1.136748402	0.033012078	0.613775977	0.164856394
chr10;119572354;A;G	chr19;19683067;A;G	TIAL1	ZNF101	1.033671414	0.284207281	0.998476214	0.3252004	0.394541981	0.547860703
chr1;155736556;A;G	chr16;28956653;A;G	DAP3	NFATC2IP	1.134242091	0.003975671	1.075876167	0.402099332	0.014756774	0.617818469
chr22;24518122;A;G	chr6;150398955;A;G	AP000355.2;UPB1	IYD	1.013724593	0.639721418	1.085522737	0.259756385	0.727549979	0.4838984
chr19;18366476;A;G	chr2;3543887;A;G	PGPEP1	RP13-512J5.1	1.222699701	0.001828072	0.879237427	0.549091989	0.007990982	0.731005653
chr1;35601421;A;G	chr12;98605037;A;G	PSMB2	SLC25A3	1.10292301	1.05E-05	1.062235718	0.131262232	0.000116616	0.333054227
chr17;67339236;A;G	chr4;17801225;A;G	PSMD12	DCAF16	1.017019715	0.494791564	1.047099793	0.607453964	0.600324232	0.772763968
chr17;5026659;A;G	chr7;73323367;A;G	KIF1C	TRIM50	1.06533925	0.194995079	1.501847299	0.002161255	0.296018023	0.046735871
chr19;57305556;A;G	chr22;18097082;A;G	CTC-444N24.11	PEX26	1.112746396	0.000614768	1.351777096	0.000752355	0.00334181	0.029174188
chr7;156971573;A;G	chr9;78275699;A;G	NOM1	CEP78	1.235892836	0.017611319	1.050675157	0.496430155	0.046346082	0.692230807
chr1;28498974;A;G	chr1;35602769;A;G	PHACTR4	PSMB2	1.030251307	0.132924406	1.086468311	0.103852106	0.220130138	0.295395347
chr22;35660703;A;G	chr3;156540438;A;G	APOL6	SSR3	1.119591068	0.007985751	0.927626647	0.906224625	0.025325596	0.953214538
chr12;7097375;A;G	chr9;128331630;A;G	C1RL	COQ4	1.072353889	0.011526885	1.064397162	0.310134632	0.033509249	0.533589144
chr12;49354418;A;G	chr2;86022839;A;G	DNAJC22	POLR1A	1.088101007	0.000119385	1.13753837	0.024890035	0.000874412	0.144576438
chr19;11913076;A;G	chr2;85546665;A;G	ZNF69	GGCX	1.085851427	0.00136716	1.172156553	0.014322368	0.006350968	0.112201411
chr10;73776596;A;G	chr3;155942148;A;G	FUT11	GMPS	0.982188884	0.740908919	0.97966864	0.73280038	0.811116222	0.853326823
chr22;36266115;A;G	chr6;53003289;A;G	APOL1	ICK	1.113385063	1.04E-05	0.94588743	0.774079468	0.000115784	0.878038751
chr19;21805223;A;G	chr3;155825525;A;G	ZNF43	SLC33A1	1.0978853	0.096111921	0.699361537	0.108524199	0.170933451	0.302500578
chr15;80975924;A;G	chr19;11146013;A;G	MESDC2	SPC24	0.977211261	0.076769446	0.948175163	0.160081648	0.143831096	0.370933159
chr1;9927756;A;G	chr11;62739166;A;G	LZIC	TTC9C	1.077150343	0.000131398	1.050257634	0.449874903	0.00094619	0.656639205
chr18;74251005;A;G	chr18;74251058;A;G	CYB5A	CYB5A	0.82273019	0.000428265	0.794037277	0.175699783	0.002495994	0.390233213
chr1;100024063;A;G	chr20;3867521;A;G	SLC35A3	MAVS	1.076453525	0.033408817	1.224517286	0.016947578	0.075864944	0.121564986
chr15;89832187;A;G	chr5;131202443;A;G	AP3S2	LYRM7	1.039875988	0.085766349	0.989743345	0.985259999	0.15665229	0.993933796
chr1;9101186;A;G	chr3;44749859;A;G	GPR157	KIAA1143	0.994102308	0.787313327	1.187871041	0.139360589	0.846955911	0.343757174
chr19;38868415;A;G	chr7;44832906;A;G	RINL	H2AFV	1.001062322	0.902422529	1.165710925	0.055909476	0.932646178	0.215683485
chr1;214349313;A;G	chr5;37290882;A;G	RP11-176D17.3;PTPN14	NUP155	1.17690859	2.40E-07	1.179294822	0.070150122	4.82E-06	0.240905541
chr12;113389846;A;G	chr7;44833578;A;G	PLBD2	H2AFV	1.099032715	7.07E-06	1.079847769	0.025745694	8.33E-05	0.146678508
chr17;78422758;A;G	chr2;200909945;A;G	PGS1	ORC2	1.089602298	0.047703447	1.011312963	0.59676254	0.099636948	0.765093285
chr1;10458213;A;G	chr17;41849172;A;G	DFFA	RP11-156E6.1	1.118679883	1.60E-05	0.951575002	0.407204036	0.000165122	0.621460543
chr1;160026673;A;G	chr1;28499161;A;G	RP11-226L15.5	PHACTR4	1.174507546	4.98E-05	0.984774775	0.92951965	0.000424079	0.965632726
chr7;17344674;A;G	chr7;44833623;A;G	AHR	H2AFV	1.149335889	2.04E-06	1.123406202	0.074888043	2.92E-05	0.249147255
chr2;113710053;A;G	chr4;99880590;A;G	SLC35F5	LAMTOR3	1.021494986	0.50182772	1.178921645	0.029033791	0.607025724	0.155239059
chr1;154482076;A;G	chr2;61050882;A;G	SHE	PEX13	1.187056176	0.010904771	1.378990492	0.03577349	0.032171084	0.171550728
chr1;9266938;A;G	chr5;67167751;A;G	H6PD	MAST4	1.298622865	0.00034806	1.087090034	0.278526391	0.002104115	0.502821997
chr11;16756647;A;G	chr4;70817324;A;G	C11orf58	GRSF1	1.053512145	0.178370654	1.33939598	0.00132723	0.276495214	0.037967959
chr19;23257036;A;G	chr7;23189432;A;G	IPO5P1	NUPL2	1.066105446	0.058842239	0.890253817	0.500696198	0.117077663	0.695093401
chr4;17801307;A;G	chr5;37290469;A;G	DCAF16	NUP155	1.089499359	0.056860816	1.354548177	0.137969835	0.114081661	0.342062991
chr7;38724838;A;G	chr7;44833263;A;G	VPS41	H2AFV	1.121610407	2.54E-07	1.076606389	0.298344539	5.06E-06	0.522045822
chr11;62739644;A;G	chr12;64450291;A;G	TTC9C	XPOT	1.031854148	0.073525797	1.183823682	0.002706288	0.13906537	0.052018712
chr10;73777939;A;G	chr3;149496279;A;G	FUT11	TM4SF4	1.089153999	0.039510164	1.351415539	0.003984399	0.086156839	0.062086273
chr11;62739839;A;G	chr19;39490530;A;G	TTC9C	TIMM50	0.99426961	0.770325736	0.976651955	0.870007896	0.834034431	0.933739932
chr10;72234100;A;G	chr12;68766820;A;G	ANAPC16	SLC35E3	1.02375371	0.621537063	0.97281154	0.961895707	0.711970484	0.982643731
chr10;28525763;A;G	chr4;17801160;A;G	WAC-AS1	DCAF16	1.028198293	0.206920888	0.989438445	0.591457812	0.31010473	0.761514354
chr11;61849775;A;G	chr11;61849933;A;G	FADS2	FADS2	1.042087548	0.307140262	0.796292957	0.063358586	0.418570818	0.228918815
chr15;75352884;A;G	chr19;4526264;A;G	NEIL1	PLIN5	1.037698496	0.125054795	1.085447203	0.169161698	0.210099218	0.382248635
chr1;10457556;A;G	chr4;39533361;A;G	DFFA	UGDH-AS1	1.04133203	0.268884669	1.078657389	0.365945511	0.378223753	0.586145673
chr11;58708313;A;G	chr7;44833228;A;G	GLYAT	H2AFV	1.084322975	0.002497087	1.078233154	0.120047007	0.010262337	0.31839686
chr14;21460885;A;G	chr16;88717959;A;G	RAB2B	PIEZO1	1.123957323	0.025375908	1.000604267	0.697045143	0.061450564	0.831108854
chr19;52568253;A;G	chr19;57905393;A;G	ZNF701	CTD-2583A14.9;ZNF417	1.090010534	0.132913871	1.2574283	0.084862635	0.220116891	0.266038769
chr20;25447712;A;G	chr20;25447748;A;G	GINS1	GINS1	1.107839078	0.000859446	1.001251553	0.946406334	0.004384546	0.974673716
chr17;37477732;A;G	chr2;200910051;A;G	TADA2A	ORC2	1.01887524	0.773026533	1.250184586	0.364025375	0.836186954	0.584462813
chr3;48750251;A;G	chr6;98869616;A;G	PRKAR2A	FBXL4	1.008890357	0.736568782	1.202665319	0.009151126	0.807669909	0.090947692
chr16;70248733;A;G	chr6;42079637;A;G	EXOSC6	TAF8	1.023767669	0.354106961	1.128585038	0.112138859	0.466677918	0.307598888
chr11;119022381;A;G	chr11;47168659;A;G	TRAPPC4	ARFGAP2;RP11-390K5.6	1.135470988	0.01409765	1.067069446	0.437575783	0.039207706	0.646251801
chr17;78423038;A;G	chr7;128470291;A;G	PGS1	RP11-212P7.3	1.058265065	0.367827284	0.77361743	0.260013016	0.479850652	0.484210246
chr15;51914288;A;G	chr6;42078844;A;G	TMOD3	TAF8	1.071483752	0.006255649	1.096764989	0.174809972	0.020966952	0.389165336
chr12;124783645;A;G	chr4;17801267;A;G	SCARB1	DCAF16	1.060975632	0.08173303	1.085346463	0.801642231	0.150925711	0.894896808
chr19;10059611;A;G	chr3;52210513;A;G	C3P1	ALAS1	1.011609376	0.686969947	1.127186947	0.225096455	0.76715635	0.446633096
chr6;33005854;A;G	chr8;16108146;A;G	HLA-DOA	MSR1	1.021668814	0.417150044	1.169613194	0.064267398	0.527517968	0.230561713
chr3;15072340;A;G	chr6;98869616;A;G	RBSN	FBXL4	1.067853889	0.017538022	1.30090012	0.00537493	0.046220438	0.070755515
chr10;16437386;A;G	chr2;222559625;A;G	PTER	SGPP2	1.147560635	0.002998599	1.111526858	0.642797396	0.0118376	0.796546017
chr16;31040970;A;G	chr2;201219195;A;G	STX4	CASP10	1.099529003	0.029276999	1.372092102	0.010051264	0.068577452	0.095288733
chr10;28525689;A;G	chr19;21805428;A;G	WAC-AS1	ZNF43	1.058764571	0.164830149	0.931410745	0.813948571	0.260112748	0.901937957
chr19;52880159;A;G	chr2;200909945;A;G	ZNF320	ORC2	1.087206487	0.030218215	0.953581218	0.951338214	0.070200569	0.976897494
chr1;204556616;A;G	chr11;769784;A;G	MDM4	PDDC1	1.087379349	5.81E-05	1.152970472	0.210965344	0.000480445	0.431218409
chr19;23257036;A;G	chr20;3869127;A;G	IPO5P1	MAVS	1.053252889	0.011030297	0.932487481	0.296342684	0.032455771	0.520328431
chr19;10930765;A;G	chr20;3872182;A;G	C19orf52	MAVS	0.970037223	0.586914401	1.074395757	0.623465088	0.682576477	0.783965789
chr19;4526350;A;G	chr19;4527247;A;G	PLIN5	PLIN5	1.00165033	0.919703313	1.132300421	0.085621039	0.944885629	0.26748665
chr15;89832627;A;G	chr19;18366899;A;G	AP3S2	PGPEP1	0.97338197	0.527166276	1.07472122	0.28127417	0.629880415	0.505692869
chr4;17801266;A;G	chr5;37290464;A;G	DCAF16	NUP155	1.002749638	0.851784599	1.071425425	0.406541686	0.895593611	0.620769064
chr1;179073770;A;G	chr7;44833507;A;G	FAM20B	H2AFV	1.070780013	1.75E-05	1.128485789	0.01477389	0.000177907	0.113875944
chr2;99195827;A;G	chr20;33705748;A;G	MRPL30;RP11-111H13.1	PXMP4	1.040477451	0.271974738	0.962499369	0.687885358	0.38158122	0.825504232
chr1;179357161;A;G	chr2;32309879;A;G	SOAT1	YIPF4	1.104475593	0.091193506	0.968501043	0.941744409	0.164081686	0.972467954
chr15;75353274;A;G	chr16;46910672;A;G	NEIL1	GPT2	1.074548875	0.109279004	1.327976936	0.019689241	0.18919264	0.130294154
chr22;36488301;A;G	chrX;123912567;A;G	FOXRED2	XIAP	1.100648333	1.96E-07	1.019585881	0.290609264	4.10E-06	0.515297872
chr7;102648003;A;G	chrX;47209406;A;G	RP11-577H5.5	UBA1	1.124488423	0.042397294	1.375660707	0.036731146	0.09105345	0.173848184
chr18;35249594;A;G	chr19;3758351;A;G	ZNF397	APBA3	1.003883297	0.828366218	1.038545569	0.901004935	0.878374331	0.950556116
chr1;28499248;A;G	chr19;55389174;A;G	PHACTR4	RPL28	1.07724605	0.081351768	1.262893129	0.212231245	0.150370202	0.432532207
chr15;89897936;A;G	chr2;27357393;A;G	C15orf38-AP3S2;ARPIN	AC074117.10	1.037695859	0.171765847	1.118551927	0.145933023	0.268452159	0.352427491
chr2;27357393;A;G	chrX;119539365;A;G	AC074117.10	CXorf56	1.01880333	0.461397816	1.014441588	0.638306144	0.569381712	0.793857319
chr22;24573191;A;G	chr4;56460070;A;G	SNRPD3	PAICS	1.088148134	0.000523637	0.875208639	0.184225577	0.002936329	0.400886803
chr2;201217945;A;G	chr4;39533361;A;G	CASP10	UGDH-AS1	1.043174662	0.172925268	1.093958056	0.320381884	0.269870717	0.543136994
chr17;30636721;A;G	chr19;52876889;A;G	LRRC37BP1;AC005562.1	ZNF320	1.172280381	4.57E-06	1.157866311	0.131172751	5.76E-05	0.332982044
chr12;108786648;A;G	chr16;75446009;A;G	SSH1	RP11-77K12.1;TMEM170A	1.047433017	0.330599332	1.18271557	0.245294926	0.442917911	0.468302572
chr1;52824016;A;G	chr19;57757019;A;G	ZYG11B	ZNF776	1.049504614	0.07067319	1.12968546	0.046329009	0.134895413	0.195507786
chr19;57845025;A;G	chr7;156970054;A;G	CTD-2583A14.10;ZNF587B	NOM1	1.056111041	0.061802172	1.142430212	0.104012372	0.121551926	0.295483349
chr10;68521370;A;G	chr10;68523331;A;G	SLC25A16	SLC25A16	1.078089705	0.123333654	0.98311879	0.972105122	0.207796676	0.987813105
chr19;18366600;A;G	chr3;15072386;A;G	PGPEP1	RBSN	1.029838018	0.182211144	1.284163678	0.000229814	0.280983552	0.017911044
chr15;82843275;A;G	chr2;37102071;A;G	HOMER2	EIF2AK2	1.066148164	0.103927382	1.04849869	0.407273585	0.181879429	0.621490214
chr19;49306109;A;G	chr19;52568227;A;G	SLC6A16	ZNF701	1.001635883	0.952819277	1.225311449	0.34089713	0.968274689	0.562585307
chr1;225788618;A;G	chr14;74736031;A;G	SRP9	FCF1	1.143082468	1.13E-13	1.134787298	0.007101893	3.11E-11	0.081017642
chr4;70816319;A;G	chr8;13024094;A;G	GRSF1	KIAA1456	1.06700917	0.165272229	1.321418853	0.039824164	0.260644569	0.181083773
chr1;52823875;A;G	chr22;18097082;A;G	ZYG11B	PEX26	1.079594968	0.001687538	1.245515875	0.007749842	0.007497079	0.084096586
chr15;89897976;A;G	chr2;113710015;A;G	C15orf38-AP3S2;ARPIN	SLC35F5	1.150528735	3.52E-05	1.033741351	0.608583557	0.00031753	0.773494785
chr4;780286;A;G	chr7;152645914;A;G	RP11-440L14.1	XRCC2	1.072857841	0.196000877	1.042385571	0.963549694	0.297316167	0.983648194
chr20;3869544;A;G	chr9;128330121;A;G	MAVS	COQ4	1.070919087	0.099411826	1.298606613	0.028361119	0.175604435	0.153476007
chr4;17801266;A;G	chr4;17801267;A;G	DCAF16	DCAF16	1.03946829	0.007779778	1.137670002	0.002346258	0.024821072	0.048472132
chr2;32309326;A;G	chr3;15072386;A;G	YIPF4	RBSN	1.077981378	3.15E-07	1.189395509	0.000100456	6.05E-06	0.012679481
chr2;86024022;A;G	chr2;86024028;A;G	POLR1A	POLR1A	0.964377198	0.3252004	0.930941498	0.291614373	0.43752788	0.516073034
chr11;769895;A;G	chr3;40537506;A;G	PDDC1	ZNF621	1.046362589	0.021174525	1.134199545	0.015982896	0.053412784	0.118089269
chr16;28956653;A;G	chr19;6704593;A;G	NFATC2IP	C3	1.110559147	0.012661975	1.212794862	0.140497326	0.036041505	0.345197919
chr11;8687278;A;G	chr16;70377446;A;G	RPL27A	ST3GAL2	0.993392693	0.594379096	1.324509877	0.318182061	0.688959012	0.541161316
chr1;6223380;A;G	chr8;43028273;A;G	ICMT	RP11-598P20.5;HOOK3	1.090086017	0.013580859	1.245207217	0.03408921	0.038090105	0.167574077
chr1;28335688;A;G	chr13;49913177;A;G	MED18	SPRYD7	0.940699352	0.009288476	0.940701421	0.151213719	0.028477137	0.359620826
chr20;3868710;A;G	chr7;55454394;A;G	MAVS	VOPP1	1.161474715	1.13E-06	1.109225087	0.694126296	1.77E-05	0.829476449
chr17;31534385;A;G	chr17;31534537;A;G	RAB11FIP4	RAB11FIP4	1.140522382	0.000479703	0.934732239	0.76283191	0.002733575	0.871031105
chr16;67681959;A;G	chr7;25121460;A;G	GFOD2	CYCS	1.053597711	0.367827284	1.182971527	0.552448837	0.479850652	0.733618528
chr19;11450287;A;G	chr3;44749859;A;G	PRKCSH	KIAA1143	1.011508273	0.495930659	1.25265813	0.000407724	0.601465213	0.022779546
chr19;4526346;A;G	chr19;6702731;A;G	PLIN5	C3	1.019581497	0.292177978	1.080830565	0.225641198	0.402939773	0.44720296
chr20;3868710;A;G	chr5;126625763;A;G	MAVS	PHAX	1.178701109	0.009469053	1.312873723	0.413211492	0.028887948	0.626233219
chr11;16756647;A;G	chr2;113707778;A;G	C11orf58	SLC35F5	0.967801102	0.148052056	1.135743861	0.797267198	0.239372664	0.891937197
chr3;155943021;A;G	chr3;59749933;A;G	GMPS	FHIT	1.107952407	0.000591652	1.198366737	0.040935447	0.003242748	0.18353201
chr1;35602694;A;G	chr19;18366898;A;G	PSMB2	PGPEP1	0.981785111	0.361223349	1.114694875	0.392927532	0.47353365	0.609626528
chr1;204555822;A;G	chr11;31431089;A;G	MDM4	DNAJC24	1.075380681	0.005824139	1.166844664	0.079894601	0.019820609	0.257896781
chr17;1751273;A;G	chr17;5026659;A;G	SERPINF2	KIF1C	1.102066289	0.005508295	1.164114966	0.171765847	0.018994129	0.385569428
chr7;66715788;A;G	chrX;2906875;A;G	KCTD7;RABGEF1	ARSD	1.074803559	0.021709615	0.998200603	0.744511905	0.054438315	0.860601488
chr20;18487867;A;G	chr7;101091593;A;G	RBBP9	TRIM56	0.994789876	0.984944685	1.084620724	0.185832772	0.990472008	0.402634581
chr1;154964343;A;G	chr2;53850056;A;G	SHC1	GPR75-ASB3	1.044887163	0.386221009	1.01111662	0.803775685	0.497544074	0.895919073
chr12;123518431;A;G	chr13;21374968;A;G	RILPL1	ZDHHC20	1.036033971	0.187444039	1.133012403	0.37160851	0.287302787	0.590986826
chr1;9928793;A;G	chr4;17801267;A;G	LZIC	DCAF16	1.02879431	0.316722351	1.107248257	0.127437754	0.428638847	0.32825744
chr15;50704259;A;G	chr19;57843190;A;G	SPPL2A	CTD-2583A14.10;ZNF587B	1.138833755	0.019865417	1.131724839	0.434828492	0.050810288	0.644425641
chr2;37104607;A;G	chr7;44833228;A;G	EIF2AK2	H2AFV	1.132093395	0.00045713	1.074988373	0.22389529	0.002628407	0.445348963
chr13;21375072;A;G	chr7;156971486;A;G	ZDHHC20	NOM1	1.110083176	8.27E-07	1.109657951	0.032740956	1.36E-05	0.164282441
chr1;52824268;A;G	chr6;98873710;A;G	ZYG11B	FBXL4	1.09188989	0.005706471	1.019463986	0.516879988	0.019508099	0.707543338
chr16;15409747;A;G	chr7;128503513;A;G	MPV17L;RP11-1021N1.1	METTL2B	1.139092244	0.000512755	1.114625365	0.315666578	0.002886681	0.538803988
chr1;100024063;A;G	chr10;49973494;A;G	SLC35A3	LINC00843;TIMM23B	1.050221627	0.034767102	1.07380975	0.39639481	0.078223253	0.612772664
chr3;49423656;A;G	chr6;43029840;A;G	NICN1	RRP36	1.011505959	0.802981227	0.972366926	0.925283764	0.858946977	0.963653655
chr1;10457602;A;G	chr2;32310622;A;G	DFFA	YIPF4	1.003835461	0.965534653	1.138091993	0.284335098	0.977256918	0.508644289
chr3;126115643;A;G	chr8;102829408;A;G	ALDH1L1	AZIN1	1.070519968	0.001793625	0.888862237	0.158957261	0.007868531	0.369722122
chr2;86025099;A;G	chr5;157133959;A;G	POLR1A	HAVCR2	1.0793851	0.00087217	1.082092023	0.565323047	0.004436318	0.743336023
chr14;57414156;A;G	chr7;44833228;A;G	NAA30	H2AFV	1.089982133	0.000722511	1.080771608	0.14310741	0.003815451	0.348932017
chr1;160998148;A;G	chr8;28022497;A;G	F11R;RP11-544M22.13	NUGGC	1.112463211	1.47E-08	0.958949409	0.81672305	4.66E-07	0.90358988
chr17;37477888;A;G	chr3;155821712;A;G	TADA2A	SLC33A1	1.0385397	0.438563057	1.094182263	0.975015179	0.547822083	0.989361849
chr5;44815573;A;G	chr7;90389817;A;G	MRPS30	GTPBP10;CLDN12	1.04465508	0.42664662	1.108879885	0.626100187	0.536471916	0.785833845
chr2;201219195;A;G	chr4;17801981;A;G	CASP10	DCAF16	1.047557053	0.025386953	1.166910897	0.058107981	0.061475596	0.219441557
chr16;75445496;A;G	chr3;48750251;A;G	RP11-77K12.1;TMEM170A	PRKAR2A	0.989076623	0.706831778	1.236071269	0.083607644	0.783121696	0.263924624
chr12;121852891;A;G	chr20;46174089;A;G	HPD	CDH22	0.986412665	0.856635146	1.008134741	0.655707894	0.899346642	0.805015211
chr15;89897936;A;G	chr5;80627559;A;G	C15orf38-AP3S2;ARPIN	DHFR	1.039482893	0.024567972	1.145460984	0.020620234	0.05992865	0.133080605
chr15;89832187;A;G	chr2;206122616;A;G	AP3S2	NDUFS1	1.018253878	0.595802126	1.126157622	0.1798924	0.690259434	0.395618377
chr1;220058724;A;G	chr8;102829408;A;G	BPNT1	AZIN1	1.110825253	4.41E-07	0.894272479	0.191869161	8.01E-06	0.409854526
chr3;48750423;A;G	chr7;90389817;A;G	PRKAR2A	GTPBP10;CLDN12	1.072950543	0.044473219	1.238975234	0.014099168	0.09444182	0.111334763
chr1;9101186;A;G	chr6;42888438;A;G	GPR157	RPL7L1	0.957118879	0.02830214	1.044213224	0.990186021	0.066798466	0.99606822
chr19;21806237;A;G	chr19;36952261;A;G	ZNF43	ZNF568	1.090265324	0.029293696	1.358461294	0.015177115	0.068599791	0.115456714
chr19;57307008;A;G	chr7;44833578;A;G	CTC-444N24.11	H2AFV	1.105017511	0.000282838	1.095705363	0.06580905	0.001770738	0.233478569
chr12;100627414;A;G	chr5;126625755;A;G	GAS2L3	PHAX	1.015776781	0.684451213	1.005956222	0.756796456	0.765061967	0.867710858
chr12;116714628;A;G	chr12;68766820;A;G	C12orf49	SLC35E3	1.010709136	0.763023913	1.091305524	0.224124947	0.828406559	0.445541827
chr1;1318564;A;G	chr1;204556420;A;G	CPSF3L;RP5-890O3.9	MDM4	1.09104649	0.006037767	1.270210948	0.001653703	0.020401285	0.041513157
chr11;31431676;A;G	chr9;128330121;A;G	DNAJC24	COQ4	1.173381652	0.003830625	1.121273747	0.75889993	0.014341636	0.868942969
chr15;51913892;A;G	chr7;128503458;A;G	TMOD3	METTL2B	1.038992594	0.078965159	1.229559684	0.003108621	0.146911372	0.055793929
chr19;6702710;A;G	chr20;3220293;A;G	C3	ITPA	1.080181201	0.017493136	1.112507438	0.20739976	0.046137158	0.427016575
chr12;49354343;A;G	chr2;32309326;A;G	DNAJC22	YIPF4	1.023730754	0.162241462	1.129596814	0.004885226	0.256900808	0.068048301
chr12;49354418;A;G	chr19;18366651;A;G	DNAJC22	PGPEP1	1.014742252	0.371724159	1.187977032	0.000109521	0.48354661	0.013097576
chr12;50930475;A;G	chr18;59329711;A;G	METTL7A	LMAN1	1.161790313	4.05E-07	0.965040741	0.852041842	7.47E-06	0.924041331
chr2;200909618;A;G	chr2;85323098;A;G	ORC2	TGOLN2	1.063625964	0.221172568	0.9043773	0.570812135	0.326247159	0.746956982
chr11;31431089;A;G	chr15;89897989;A;G	DNAJC24	C15orf38-AP3S2;ARPIN	1.064594253	0.00337782	1.113072216	0.155795694	0.012971342	0.365758849
chrX;2906875;A;G	chrX;2907035;A;G	ARSD	ARSD	0.987476001	0.55985756	0.992819809	0.955568287	0.65873361	0.979617659
chr16;4462261;A;G	chr4;17801160;A;G	NMRAL1	DCAF16	1.073602668	0.006824226	1.130596341	0.293222692	0.022430171	0.517421662
chr20;3870998;A;G	chr6;109463124;A;G	MAVS	ZBTB24;MICAL1	0.995612525	0.806524633	1.030304029	0.970721481	0.861792424	0.987301209
chr19;39490530;A;G	chr8;120053870;A;G	TIMM50	RP11-760H22.2	0.976992996	0.300028117	0.978196326	0.938378661	0.411035606	0.970547046
chr19;11913663;A;G	chr2;127844888;A;G	ZNF69	POLR2D	0.996299101	0.971726158	0.966467948	0.991223699	0.981436298	0.996517376
chr1;62161522;A;G	chr13;21374317;A;G	INADL	ZDHHC20	1.065584785	0.363746412	1.267653967	0.041359538	0.476007461	0.184460332
chr1;214351223;A;G	chr19;13760012;A;G	RP11-176D17.3;PTPN14	CCDC130	1.11659614	0.018992602	1.174440062	0.10679413	0.049136615	0.299776267
chr1;225788211;A;G	chr10;80435656;A;G	SRP9	FAM213A	1.110571825	4.07E-08	0.982383165	0.947017317	1.09E-06	0.974817271
chr5;131204197;A;G	chr5;131204202;A;G	LYRM7	LYRM7	1.062321211	0.20847458	1.139922047	0.165272229	0.31173883	0.37735406
chr1;204557503;A;G	chr17;39255073;A;G	MDM4	FBXL20	1.096945011	0.006444673	1.205106203	0.091912202	0.021451442	0.277409083
chr12;50930653;A;G	chr2;37100891;A;G	METTL7A	EIF2AK2	0.97221448	0.121168521	1.307822175	0.000236659	0.204990127	0.018103258
chr11;62738827;A;G	chr15;51914178;A;G	TTC9C	TMOD3	1.097093644	0.000245581	1.038008849	0.697642099	0.001576241	0.831729246
chr15;89897363;A;G	chr6;42079688;A;G	C15orf38-AP3S2;ARPIN	TAF8	1.053494633	0.000787323	1.078037732	0.136210461	0.004085836	0.339946139
chr10;73776319;A;G	chr14;21460473;A;G	FUT11	RAB2B	1.017753886	0.774312177	1.27986896	0.19572681	0.837090169	0.414109394
chr2;37103922;A;G	chr2;37104607;A;G	EIF2AK2	EIF2AK2	1.186781999	0.001473171	1.177343799	0.471318257	0.006742062	0.672972958
chr1;160026664;A;G	chr7;44833228;A;G	RP11-226L15.5	H2AFV	1.105414804	8.24E-06	1.06319675	0.099857343	9.47E-05	0.289437613
chr10;96166514;A;G	chr2;113710062;A;G	ZNF518A	SLC35F5	1.046725511	0.133681229	1.120650252	0.297690536	0.22106723	0.521479486
chr1;1318564;A;G	chr11;119007707;A;G	CPSF3L;RP5-890O3.9	CCDC84	1.089388864	0.049535305	1.185768458	0.039824164	0.102633501	0.181083773
chr16;31122966;A;G	chr2;113710062;A;G	RP11-196G11.5;KAT8	SLC35F5	1.028588275	0.133028679	1.101626618	0.419836141	0.220240931	0.631689543
chr17;18272753;A;G	chr20;33705489;A;G	TOP3A	PXMP4	1.018334449	0.698152376	0.994614446	0.724511245	0.776289149	0.848393319
chrX;2934735;A;G	chrX;85091232;A;G	ARSE	APOOL	1.063486953	2.33E-05	1.077806819	0.026819113	0.000225848	0.14970355
chr11;62739644;A;G	chr17;67338686;A;G	TTC9C	PSMD12	1.00490213	0.770435216	1.118648174	0.105002147	0.83412176	0.297196297
chr11;65776911;A;G	chr18;23297499;A;G	AP5B1	TMEM241	1.140597666	0.003124811	1.128021416	0.460785942	0.012197066	0.665087728
chr19;20621428;A;G	chr19;21806291;A;G	ZNF626;CTC-513N18.7	ZNF43	1.030757642	0.603161066	0.96496253	0.905361095	0.696540794	0.952664021
chr1;67409176;A;G	chr10;73777908;A;G	SERBP1	FUT11	1.090963127	0.004454695	1.177962718	0.043608881	0.016133381	0.189511239
chr1;52824268;A;G	chr16;70249236;A;G	ZYG11B	EXOSC6	1.089766689	0.00057663	1.07374751	0.076931917	0.003176862	0.252493501
chr14;50325958;A;G	chr19;36952261;A;G	ATP5S	ZNF568	1.073270482	0.03196828	1.034661845	0.624638029	0.073346321	0.784781463
chr7;25120962;A;G	chr7;25121288;A;G	CYCS	CYCS	0.976329685	0.629407655	1.180936003	0.384550838	0.718615952	0.602275196
chr19;6683977;A;G	chr3;197537117;A;G	C3	BDH1	1.049622591	0.257952537	0.956373226	0.845600834	0.36644995	0.920413158
chr11;62739166;A;G	chr12;50930419;A;G	TTC9C	METTL7A	1.046710666	0.002776934	1.04588289	0.241682492	0.01114396	0.464282315
chr19;11914196;A;G	chr3;197885349;A;G	ZNF69	LRCH3	0.989485402	0.561757801	1.039649002	0.687412333	0.660343024	0.825392952
chr16;89687615;A;G	chr3;50112927;A;G	CDK10	RBM5	1.065309207	0.338965466	0.998853511	0.787842439	0.451749297	0.886190204
chr19;52646363;A;G	chr19;52647541;A;G	ZNF83	ZNF83	1.091546523	0.054482129	0.987225025	0.800546789	0.110341912	0.894235753
chr1;154483889;A;G	chr2;69462638;A;G	SHE	AAK1	1.198473133	0.00839431	1.234812433	0.073717406	0.026309909	0.246928556
chr17;81563518;A;G	chr19;52618122;A;G	NPLOC4	ZNF83	1.079406816	0.023032626	1.274265581	0.089301225	0.056998594	0.273148174
chr19;17237889;A;G	chr9;128331630;A;G	NR2F6;AC010646.3	COQ4	1.06134635	0.143448792	1.305148154	0.051772605	0.233628675	0.207257522
chr2;99196380;A;G	chr3;40537506;A;G	MRPL30;RP11-111H13.1	ZNF621	1.03433879	0.064965406	1.10032729	0.060366364	0.126364396	0.22374519
chr19;19683067;A;G	chr2;9936699;A;G	ZNF101	RP11-95D17.1	1.070416397	0.000835722	1.116933769	0.370565293	0.004290024	0.589972263
chr1;28510400;A;G	chr12;123518431;A;G	RCC1;SNHG3	RILPL1	1.085154077	0.015956859	0.934378248	0.361206779	0.043018364	0.581885054
chr10;99399514;A;G	chrX;47085744;A;G	GOT1	RGN	1.047642461	0.287892472	1.352146475	0.011592656	0.398450533	0.101932167
chr12;64450354;A;G	chr4;17801307;A;G	XPOT	DCAF16	0.958965194	0.177494321	1.017117113	0.682108289	0.27538755	0.822173867
chr20;25447952;A;G	chr4;17801396;A;G	GINS1	DCAF16	1.085424403	2.62E-07	1.069563778	0.327359452	5.19E-06	0.550005412
chr1;179073770;A;G	chr7;44833263;A;G	FAM20B	H2AFV	1.124347143	4.99E-15	1.074594197	0.039133893	2.51E-12	0.17934457
chr20;25448010;A;G	chr4;2839964;A;G	GINS1	SH3BP2	1.061249551	4.57E-05	0.999774197	0.885113316	0.000395525	0.942010203
chr10;49973474;A;G	chr7;44833228;A;G	LINC00843;TIMM23B	H2AFV	1.087710901	0.000303166	1.078109447	0.13210903	0.001876217	0.334011946
chr1;26878733;A;G	chr17;59201709;A;G	GPN2	PRR11;CTD-2510F5.6	1.06141512	0.126845902	1.102304024	0.573167941	0.212315454	0.748651096
chr12;125027994;A;G	chr2;3543887;A;G	BRI3BP	RP13-512J5.1	1.130945633	0.024291063	1.188909112	0.1827332	0.059425153	0.399085925
chr11;119010099;A;G	chr17;78206482;A;G	CCDC84	AFMID	1.01397977	0.784488246	1.244198302	0.086874904	0.844670352	0.269321596
chr15;89832627;A;G	chr20;3869744;A;G	AP3S2	MAVS	0.993908805	0.848836121	0.984553267	0.92736683	0.893326501	0.964787362
chr10;133535081;A;G	chr10;133535082;A;G	CYP2E1	CYP2E1	1.06767324	0.185339821	0.985347595	0.781027923	0.284836867	0.882373537
chr1;6223200;A;G	chr10;73776319;A;G	ICMT	FUT11	1.045223567	0.064206491	1.326966855	0.000253539	0.12522826	0.018748303
chr2;127844792;A;G	chr8;120055032;A;G	POLR2D	RP11-760H22.2	1.015613803	0.42678228	0.971115634	0.38600344	0.536595869	0.603595619
chr22;35660703;A;G	chr6;119178352;A;G	APOL6	MAN1A1	1.124498061	1.27E-07	1.000020199	0.422230947	2.85E-06	0.63366714
chr11;62739518;A;G	chrX;123912839;A;G	TTC9C	XIAP	1.007499352	0.850287501	1.116198252	0.644170207	0.894344435	0.79749387
chr2;113710062;A;G	chrX;85090880;A;G	SLC35F5	APOOL	1.022093895	0.505558145	1.160832208	0.119910901	0.61024315	0.318162224
chr11;769784;A;G	chr2;200909877;A;G	PDDC1	ORC2	1.071081653	0.006710368	1.157044499	0.318928041	0.022136387	0.541844909
chr1;3814226;A;G	chr14;52643092;A;G	CEP104	ERO1A	1.164135349	0.000260891	1.002284943	0.925941438	0.001658329	0.963957019
chr3;57565250;A;G	chr5;80628171;A;G	PDE12	DHFR	1.030426026	0.495744369	1.041056371	0.854033876	0.60124768	0.925207805
chr1;45697919;A;G	chr1;9927756;A;G	IPP	LZIC	1.039960458	0.05047341	1.036319447	0.471204147	0.104068778	0.672972958
chr1;155132934;A;G	chr16;20464628;A;G	EFNA1	ACSM2A	1.164855711	0.002027221	1.056142122	0.871123581	0.008690007	0.93459246
chr14;52643092;A;G	chr22;50207392;A;G	ERO1A	SELO	1.140134785	5.47E-05	1.021864859	0.493102149	0.000456963	0.689739242
chr6;33005440;A;G	chr6;33005854;A;G	HLA-DOA	HLA-DOA	1.062379259	0.087869244	1.171230486	0.205115753	0.159558771	0.424488354
chr15;60422221;A;G	chr4;70816319;A;G	ICE2	GRSF1	1.081136606	0.114082177	1.160452894	0.362158192	0.195628029	0.582682552
chr2;200909618;A;G	chr5;134900555;A;G	ORC2	TXNDC15	0.994311084	0.644767563	1.275494034	0.000527552	0.731898771	0.025160672
chr13;21374968;A;G	chr7;17344813;A;G	ZDHHC20	AHR	0.971479638	0.118560727	1.234877061	0.004720171	0.201647066	0.066952241
chr15;82843275;A;G	chr17;67339338;A;G	HOMER2	PSMD12	1.048154388	0.331186147	0.997261206	0.958817386	0.443491944	0.981094663
chr12;95975513;A;G	chr19;4526832;A;G	HAL	PLIN5	1.004831897	0.659260372	1.26654707	0.001665955	0.74421425	0.041615162
chr19;11913518;A;G	chr2;200909670;A;G	ZNF69	ORC2	1.066882713	0.061717554	1.238419677	0.015486955	0.12144956	0.11651092
chr1;214351091;A;G	chr19;52880339;A;G	RP11-176D17.3;PTPN14	ZNF320	1.14666544	0.00165085	1.400550934	0.001245988	0.007375602	0.037123943
chr19;52032552;A;G	chr19;52876991;A;G	ZNF432	ZNF320	1.112599635	0.005728603	0.889834261	0.477062838	0.019563802	0.677356673
chr12;95983266;A;G	chr19;4527457;A;G	HAL	PLIN5	1.061122494	0.270173555	1.401063566	0.025071836	0.379569385	0.144766292
chr12;7097486;A;G	chr2;127844792;A;G	C1RL	POLR2D	1.027813162	0.129629039	1.108743994	0.052091458	0.215862756	0.207805759
chr1;52824180;A;G	chr19;52880443;A;G	ZYG11B	ZNF320	1.146891846	0.000108643	1.276525021	0.048353746	0.000808556	0.199855705
chr12;98596782;A;G	chr15;75351340;A;G	SLC25A3	NEIL1	1.049984941	0.357139983	0.918108095	0.795816982	0.469595414	0.891092508
chr1;204556616;A;G	chr8;143655546;A;G	MDM4	ZNF623	1.041406177	0.045842103	1.148402146	0.035387904	0.096606787	0.170581116
chr1;28510360;A;G	chr19;57845025;A;G	RCC1;SNHG3	CTD-2583A14.10;ZNF587B	1.05163125	0.162442676	0.817931155	0.110511178	0.257125631	0.305187873
chr17;31534285;A;G	chr20;3869744;A;G	RAB11FIP4	MAVS	1.067839458	0.040238377	1.215153281	0.034811427	0.087372174	0.169182029
chr17;1749173;A;G	chr3;126115644;A;G	SERPINF2	ALDH1L1	1.09063126	0.007632653	1.042441252	0.62699086	0.024448708	0.786122148
chr15;51913892;A;G	chr21;42910071;A;G	TMOD3	NDUFV3	1.018276308	0.540067779	1.157226139	0.111149581	0.641227551	0.306181512
chr22;35660499;A;G	chr5;115830034;A;G	APOL6	ATG12	1.088881755	0.001099906	1.066167134	0.137147503	0.005335868	0.341098871
chr11;769784;A;G	chr19;19683067;A;G	PDDC1	ZNF101	1.060706333	0.035090416	1.081709412	0.808809104	0.078797333	0.898754995
chr1;204555738;A;G	chr19;6683977;A;G	MDM4	C3	1.024314196	0.45731835	1.106128934	0.793847275	0.565634705	0.889873964
chr10;80435656;A;G	chr8;47977554;A;G	FAM213A	MCM4	1.121976237	1.79E-13	0.950658589	0.727790261	4.41E-11	0.850343916
chr19;18368075;A;G	chr4;2839964;A;G	PGPEP1	SH3BP2	1.048618812	0.000708113	1.014421098	0.659324588	0.003750468	0.807465774
chr7;128503458;A;G	chrX;74197128;A;G	METTL2B	FTX	1.046713876	0.008776894	1.325071456	3.14E-06	0.027223962	0.003326401
chr12;120460858;A;G	chr3;155825124;A;G	GATC	SLC33A1	1.108948005	1.46E-08	1.070431383	0.112899834	4.64E-07	0.308698165
chr5;126625476;A;G	chr5;69281964;A;G	PHAX	CCDC125	1.009533923	0.54988355	1.01558873	0.621221713	0.650108115	0.782289206
chr11;62739644;A;G	chr22;26525285;A;G	TTC9C	TPST2	1.053466118	0.045652714	1.187012013	0.037172599	0.096357359	0.174993187
chr2;86025099;A;G	chr3;40537506;A;G	POLR1A	ZNF621	1.082723143	3.13E-06	1.134782237	0.008326228	4.17E-05	0.087145281
chr1;9928191;A;G	chr6;33260319;A;G	LZIC	VPS52	1.073096023	0.38200703	1.065773274	0.964670839	0.493484717	0.984126214
chr17;67338686;A;G	chr7;44832906;A;G	PSMD12	H2AFV	0.983226054	0.371995547	1.206273123	0.01551167	0.483763531	0.116612193
chr12;71702345;A;G	chr3;149496279;A;G	TMEM19	TM4SF4	1.087135899	0.002852497	1.152516484	0.038072397	0.01137392	0.177021906
chr20;3869130;A;G	chr5;37291344;A;G	MAVS	NUP155	1.067759332	0.008524475	1.289857559	0.004064292	0.026616987	0.062748934
chr1;45509826;A;G	chr11;46738603;A;G	MMACHC	F2	1.018970422	0.268406213	0.922690275	0.238739629	0.377691479	0.461100529
chr19;57843190;A;G	chr2;37102164;A;G	CTD-2583A14.10;ZNF587B	EIF2AK2	1.112104131	0.000688763	1.141103218	0.092384463	0.003665444	0.278130444
chr19;45619544;A;G	chr3;195688031;A;G	EML2	AC233280.3;LINC00969	1.000294999	0.955043783	1.185059341	0.108357847	0.969867377	0.302250226
chr1;100024279;A;G	chr5;131202444;A;G	SLC35A3	LYRM7	1.034108669	0.225703681	1.007515585	0.924477692	0.331025457	0.96323884
chr16;70248733;A;G	chr3;44749859;A;G	EXOSC6	KIAA1143	1.010061561	0.740791182	1.275558316	0.002559893	0.811116222	0.050627564
chr1;150603121;A;G	chr19;3758383;A;G	ENSA	APBA3	1.049774905	0.28947408	0.804253372	0.225525975	0.400075113	0.44700521
chr10;72234100;A;G	chr11;62739644;A;G	ANAPC16	TTC9C	1.002136288	0.91683791	1.104571609	0.485317825	0.942852331	0.683758147
chr2;95145802;A;G	chr20;33705050;A;G	MRPS5	PXMP4	1.052079144	0.039402454	1.111589126	0.251818333	0.085982854	0.475538787
chr1;6223379;A;G	chr1;89183779;A;G	ICMT	GBP4	1.063159991	0.009932864	1.196786767	0.023270097	0.029958698	0.139778356
chr1;52824087;A;G	chr1;89183686;A;G	ZYG11B	GBP4	1.065045144	0.00094198	1.189197075	0.003596865	0.004713265	0.059311187
chr11;768609;A;G	chr2;127844792;A;G	PDDC1	POLR2D	1.025952807	0.284806326	1.057607382	0.434917421	0.395133506	0.644430418
chr14;63685796;A;G	chr6;109464706;A;G	SGPP1	ZBTB24;MICAL1	1.166600095	0.006354127	1.180325999	0.448499741	0.021215651	0.655558364
chr13;21374363;A;G	chr2;99197718;A;G	ZDHHC20	RP11-111H13.1	1.057511337	0.040233359	1.124816845	0.163765327	0.087370018	0.375493404
chr17;38849586;A;G	chr2;203304856;A;G	RPL23	CYP20A1	1.014466906	0.588121355	1.131089444	0.274048771	0.683659874	0.498626564
chr19;13760012;A;G	chr19;13760054;A;G	CCDC130	CCDC130	1.108047564	0.003693959	1.070294821	0.6332384	0.013938153	0.790382755
chr2;130159035;A;G	chr4;70817370;A;G	SMPD4	GRSF1	1.122114668	0.065559381	1.478068113	0.020055795	0.127231654	0.131576561
chr1;45695941;A;G	chr11;93735478;A;G	RP11-767N6.7;IPP	TAF1D	1.102069268	0.112079661	1.369250175	0.06051138	0.193025219	0.223938745
chr4;17801160;A;G	chr5;131160142;A;G	DCAF16	HINT1	1.058302064	0.006154649	0.969784987	0.515893236	0.02069407	0.707016077
chr11;778798;A;G	chr2;203303330;A;G	AP006621.5	CYP20A1	1.074238335	0.061271387	0.902519631	0.500696198	0.120806275	0.695093401
chr1;155736556;A;G	chr19;6684101;A;G	DAP3	C3	1.109156852	0.001858629	0.933435881	0.450008249	0.008094801	0.656639205
chr1;45509827;A;G	chr12;123661590;A;G	MMACHC	GTF2H3	1.115315629	6.38E-08	0.970916839	0.951908675	1.60E-06	0.977245333
chr1;52824014;A;G	chr2;113710015;A;G	ZYG11B	SLC35F5	1.087849865	0.005330248	0.960236319	0.888722678	0.018527616	0.944059389
chr3;52210610;A;G	chr3;52210694;A;G	ALAS1	ALAS1	1.033076669	0.664692492	1.092607566	0.587144846	0.748828053	0.758587646
chr1;147096014;A;G	chr6;44450044;A;G	NBPF13P	CDC5L	1.037886649	0.136473424	0.927656539	0.79337178	0.224708811	0.889559168
chr17;31534285;A;G	chr17;31534510;A;G	RAB11FIP4	RAB11FIP4	1.123141673	0.006531521	1.102884586	0.41386579	0.021676923	0.626913143
chr16;11834989;A;G	chr8;143655408;A;G	RSL1D1	ZNF623	1.013691821	0.20653002	1.02111048	0.734647345	0.309620289	0.854457612
chr1;23382329;A;G	chr10;119572723;A;G	TCEA3	TIAL1	1.021067132	0.752551031	1.21615863	0.582919282	0.820272499	0.755477869
chr1;109402870;A;G	chr20;3220649;A;G	PSMA5	ITPA	1.100537248	0.08830924	1.236580371	0.43727534	0.160203615	0.646251801
chr13;21374968;A;G	chr5;126625755;A;G	ZDHHC20	PHAX	1.011733323	0.684846739	1.322241808	0.000382545	0.76531687	0.022323431
chr17;18271897;A;G	chr22;45133255;A;G	TOP3A	NUP50-AS1	0.885737292	0.077369922	1.22404102	0.806745108	0.144615101	0.897483775
chr5;134900439;A;G	chr7;25120962;A;G	TXNDC15	CYCS	0.99445767	0.874817475	1.129129578	0.252053813	0.912523421	0.47578685
chr11;65777032;A;G	chr19;5911351;A;G	AP5B1	AC104532.2	1.128268778	0.029280997	0.884480062	0.599915138	0.068577452	0.767339326
chr1;204556420;A;G	chr19;41871472;A;G	MDM4	RPS19	1.066538285	5.36E-05	1.114893715	0.027672108	0.000449195	0.151891918
chr1;6223379;A;G	chr3;57565551;A;G	ICMT	PDE12	1.053829059	0.176759551	1.109842139	0.556273757	0.274551724	0.736669669
chr1;52824268;A;G	chr16;12660921;A;G	ZYG11B	CPPED1	1.062696985	0.01415341	1.007146788	0.684451213	0.039321809	0.823728525
chr5;109335497;A;G	chr8;47977099;A;G	PJA2	MCM4	1.159100246	8.21E-06	1.001983198	0.82765048	9.45E-05	0.909943902
chr1;207769980;A;G	chr14;21460692;A;G	CD46	RAB2B	1.046736186	0.180454528	1.081201995	0.378042982	0.27897833	0.596522323
chr10;94612815;A;G	chr17;18272248;A;G	HELLS	TOP3A	1.023665855	0.478777281	1.02432701	0.482034706	0.585883032	0.681216505
chr1;10458213;A;G	chr16;15409747;A;G	DFFA	MPV17L;RP11-1021N1.1	1.123079243	9.45E-07	1.117375577	0.073224753	1.53E-05	0.246034036
chr19;18366651;A;G	chr7;25120962;A;G	PGPEP1	CYCS	0.979782841	0.41831994	1.266817968	0.089921186	0.528818271	0.27405003
chr19;52154416;A;G	chr20;25447911;A;G	CTC-471J1.8;ZNF836	GINS1	1.098294676	0.036915646	0.909565254	0.489474138	0.081923427	0.686846946
chr12;132721879;A;G	chr15;41900147;A;G	PGAM5	EHD4	1.134912643	1.75E-13	0.950055728	0.438446891	4.36E-11	0.647340123
chr12;50930856;A;G	chr19;52031953;A;G	METTL7A	ZNF432	0.95800731	0.118666083	1.241632912	0.090475798	0.201794631	0.274929643
chr20;25448010;A;G	chr8;143655481;A;G	GINS1	ZNF623	1.050897536	0.000267054	1.056820899	0.774018486	0.001689953	0.877998688
chr19;4527417;A;G	chr3;197537127;A;G	PLIN5	BDH1	1.046349271	0.242576287	1.17955362	0.047462449	0.349890493	0.197905571
chr12;64450291;A;G	chr16;31122966;A;G	XPOT	RP11-196G11.5;KAT8	1.024290958	0.180222335	1.079689742	0.359765947	0.278649136	0.580680287
chr7;44833453;A;G	chr7;99970293;A;G	H2AFV	AZGP1	1.042274158	0.050611631	1.05235992	0.275718631	0.104286193	0.500409418
chr22;24518122;A;G	chr6;24427917;A;G	AP000355.2;UPB1	GPLD1	1.018872744	0.314188167	1.018064999	0.700149778	0.425899625	0.833321226
chr20;3220830;A;G	chr3;142185331;A;G	ITPA	GK5	1.102913289	0.027611242	1.353040524	0.033718278	0.065507272	0.16663746
chr15;89899222;A;G	chr3;49424140;A;G	C15orf38-AP3S2;ARPIN	NICN1	1.026060776	0.384560711	1.084253288	0.330582471	0.495935031	0.553177907
chr20;36781911;A;G	chr6;36141063;A;G	SOGA1	MAPK13	1.197669214	0.000405242	1.27701218	0.107626307	0.002385515	0.301041598
chr16;15700607;A;G	chr2;201217945;A;G	NDE1	CASP10	1.101493712	0.001117059	1.26763097	0.021692671	0.005404585	0.135948345
chr1;225788496;A;G	chr2;113710053;A;G	SRP9	SLC35F5	1.092985224	0.000308437	1.110070871	0.319619972	0.001902197	0.542363439
chr14;52643014;A;G	chr6;36141554;A;G	ERO1A	MAPK13	1.138819353	8.56E-07	1.328123545	0.000278519	1.40E-05	0.019557279
chr11;62739518;A;G	chr20;25447952;A;G	TTC9C	GINS1	1.088997258	2.51E-09	1.031480885	0.733716057	1.08E-07	0.853923794
chr2;207754653;A;G	chrX;85091232;A;G	CCNYL1	APOOL	1.085818678	6.18E-07	1.112064366	0.009780565	1.06E-05	0.094112802
chr10;119572722;A;G	chr15;60422221;A;G	TIAL1	ICE2	1.02421184	0.450772646	1.221002861	0.089345805	0.559639804	0.273178669
chr1;179860460;A;G	chr3;40537506;A;G	TOR1AIP2	ZNF621	1.058086254	0.016056164	1.064172983	0.191385908	0.043239091	0.409142573
chr19;11913663;A;G	chr2;113710062;A;G	ZNF69	SLC35F5	1.020200842	0.325028422	1.140165189	0.058435441	0.437384609	0.220087371
chr2;99196434;A;G	chr7;128307926;A;G	MRPL30;RP11-111H13.1	RBM28	1.107659948	0.001947956	1.232785227	0.010913784	0.008410433	0.099085699
chr19;11913663;A;G	chr19;36337924;A;G	ZNF69	ZFP14	1.079889172	0.009189095	1.168630752	0.06434441	0.028229268	0.230704538
chr17;18272753;A;G	chr4;17801981;A;G	TOP3A	DCAF16	1.056498871	0.02114347	1.152820854	0.096237126	0.053351498	0.283708524
chr2;113709923;A;G	chr2;32310314;A;G	SLC35F5	YIPF4	1.09322223	0.011951258	0.878765097	0.388954413	0.034446552	0.605922368
chr17;18272248;A;G	chr19;11913458;A;G	TOP3A	ZNF69	1.004838631	0.904291332	1.028419652	0.94977926	0.933926298	0.976108667
chr19;11912946;A;G	chr5;37290233;A;G	ZNF69	NUP155	1.013828864	0.831660243	1.017269012	0.941933753	0.881006426	0.972558805
chr12;7097375;A;G	chr2;201218334;A;G	C1RL	CASP10	1.034223911	0.187993655	1.083434025	0.130807371	0.287982516	0.332571025
chr12;53174182;A;G	chr17;81247791;A;G	CSAD	SLC38A10	1.06123942	0.285984976	0.924674346	0.656949429	0.396426517	0.805502943
chr19;57844302;A;G	chr20;3869544;A;G	CTD-2583A14.10;ZNF587B	MAVS	1.075051283	0.089050152	1.238913026	0.18389823	0.161204151	0.400407464
chr11;16756436;A;G	chr3;44749859;A;G	C11orf58	KIAA1143	0.99486065	0.763294905	1.082959689	0.112768759	0.828654191	0.308605221
chr1;9928311;A;G	chr11;58708129;A;G	LZIC	GLYAT	1.182502715	0.000295364	1.058144406	0.335879446	0.001836309	0.557916265
chr1;156372896;A;G	chr1;156376482;A;G	RHBG	RHBG	1.075124516	0.035950807	0.828779058	0.199537976	0.080301543	0.418289546
chr10;73776941;A;G	chr2;127845576;A;G	FUT11	POLR2D	1.042230157	0.319156187	1.16607574	0.443577238	0.431065905	0.651477943
chr18;691566;A;G	chr19;13760186;A;G	ENOSF1	CCDC130	1.061031034	0.22191985	1.097739266	0.402446499	0.32689512	0.617872313
chr1;66985112;A;G	chr1;9927756;A;G	MIER1	LZIC	1.102864258	0.012788872	1.12243849	0.269751537	0.036313419	0.494034373
chr15;51914288;A;G	chr7;156971486;A;G	TMOD3	NOM1	1.08880258	9.27E-05	1.182484696	0.055476857	0.00070974	0.214696904
chr1;28335320;A;G	chr11;68755486;A;G	MED18	CPT1A	1.084984557	0.006740498	0.970524416	0.950365812	0.022216366	0.97648119
chr15;51914545;A;G	chr22;36488048;A;G	TMOD3	FOXRED2	0.997912262	0.982036635	0.973770025	0.758901414	0.988475407	0.868942969
chr15;51914545;A;G	chr4;2839593;A;G	TMOD3	SH3BP2	1.064900999	0.0560567	1.208703423	0.07624626	0.112783696	0.251304107
chr16;15409774;A;G	chrX;150767753;A;G	MPV17L;RP11-1021N1.1	CD99L2	1.106560412	5.51E-08	0.955304539	0.801888928	1.42E-06	0.895051751
chr17;66218447;A;G	chr22;37028143;A;G	APOH	MPST	1.032700269	0.147069111	1.004525228	0.947808538	0.238180085	0.975273272
chr13;49913651;A;G	chr14;55367730;A;G	SPRYD7	ATG14	1.008511864	0.768487639	0.872180538	0.122336318	0.832688122	0.32129844
chr10;96166514;A;G	chr10;96167399;A;G	ZNF518A	ZNF518A	1.084073844	0.152650448	1.565867964	0.014154529	0.245124976	0.111502807
chr19;13760012;A;G	chr19;52064907;A;G	CCDC130	ZNF841;ZNF432	1.103880351	0.009674887	0.955970388	0.893203881	0.02935499	0.946328737
chr17;50964855;A;G	chr3;48750251;A;G	SPAG9	PRKAR2A	1.026934453	0.26311615	1.190874381	0.012163068	0.372001992	0.104148533
chr1;156381025;A;G	chr5;115830603;A;G	RHBG	ATG12	1.235727786	0.000208556	1.074365679	0.259325897	0.001380062	0.483407614
chr11;768386;A;G	chr17;64468347;A;G	PDDC1	MILR1	1.033225642	0.656343194	1.297084912	0.081787348	0.741780074	0.260843447
chr20;33706313;A;G	chr7;156970189;A;G	PXMP4	NOM1	1.010618303	0.953769035	1.149618633	0.301541568	0.96881081	0.525363555
chr17;66218433;A;G	chr17;66222241;A;G	APOH	APOH	1.069523435	0.151754205	1.045004144	0.555352169	0.243961035	0.736010533
chr16;11834989;A;G	chr7;55455279;A;G	RSL1D1	VOPP1	1.054894147	0.003277239	1.237029652	1.30E-05	0.012648875	0.005933228
chr22;17113215;A;G	chr22;42381099;A;G	IL17RA	NFAM1	1.017721398	0.802584554	1.995535096	0.004415897	0.858681407	0.06492752
chr2;113710053;A;G	chr3;50207457;A;G	SLC35F5	SLC38A3	1.020520453	0.389307963	1.108651939	0.098264254	0.500622006	0.286960815
chr2;175924750;A;G	chr3;44749859;A;G	KIAA1715	KIAA1143	1.010255462	0.519319969	1.183314051	0.003665278	0.622896987	0.059788922
chr10;72233938;A;G	chr2;27357875;A;G	ANAPC16	AC074117.10	1.076270948	0.033108622	1.036844159	0.248342082	0.075352752	0.471971723
chr18;691500;A;G	chr18;691578;A;G	ENOSF1	ENOSF1	1.115527806	0.067956495	1.128090997	0.503262983	0.130767942	0.697067765
chr12;116714628;A;G	chr14;20366980;A;G	C12orf49	TEP1	1.091947459	0.002101783	1.145417275	0.127379673	0.008948219	0.328228056
chr15;60422224;A;G	chr19;10932776;A;G	ICE2	C19orf52	1.010650728	0.741087841	1.204679217	0.031419839	0.811260951	0.1611423
chr2;127845633;A;G	chr9;91292551;A;G	POLR2D	AUH	1.100214319	0.01033986	1.316422339	0.052752808	0.030908154	0.209060814
chr17;1751273;A;G	chr19;4528451;A;G	SERPINF2	PLIN5;CTB-50L17.14	1.071802907	0.025192025	1.29238943	0.023639448	0.061097292	0.140907088
chr3;15072386;A;G	chr3;50113122;A;G	RBSN	RBM5	1.062746009	0.038551666	1.391231659	7.98E-05	0.084559855	0.011617549
chr19;19682268;A;G	chr19;19682972;A;G	ZNF101	ZNF101	1.067149966	0.091800033	1.344024879	0.011776845	0.164971384	0.102669867
chr3;126117225;A;G	chr6;150402967;A;G	ALDH1L1	IYD	1.027066877	0.540809624	1.126704406	0.163349958	0.64184503	0.374847893
chr10;38451038;A;G	chr10;50882384;A;G	RP11-291L22.9	A1CF	1.033698299	0.266582105	1.018861637	0.993173934	0.375660448	0.997436089
chr16;89687638;A;G	chr2;27357393;A;G	CDK10	AC074117.10	1.021876829	0.458322082	1.065068128	0.300418599	0.566561399	0.52433297
chr13;49913177;A;G	chr15;51914545;A;G	SPRYD7	TMOD3	0.965247221	0.266836759	0.892812555	0.160946619	0.375958279	0.372215314
chr20;33704358;A;G	chr5;79685800;A;G	PXMP4	PAPD4	1.124595243	5.59E-11	0.92324918	0.398090363	4.84E-09	0.614207843
chr7;17345061;A;G	chrX;150767753;A;G	AHR	CD99L2	1.088031528	1.61E-07	0.861576811	0.042832817	3.47E-06	0.187820722
chr10;87244693;A;G	chr7;55455279;A;G	NUTM2A-AS1	VOPP1	1.125371875	0.002843764	0.980868366	0.818116677	0.011350216	0.904467245
chr20;18488404;A;G	chr20;18488410;A;G	RBBP9	RBBP9	1.053005879	0.020926962	0.998560224	0.778448969	0.052935952	0.880560167
chr10;132330600;A;G	chr18;35247932;A;G	STK32C	ZNF397	1.117385468	0.034084458	1.151319454	0.423939405	0.077026492	0.635082064
chr19;39491907;A;G	chr20;36781911;A;G	TIMM50	SOGA1	1.138014607	0.000751827	1.560380684	6.65E-05	0.003939119	0.01100995
chr10;68518652;A;G	chr19;9562455;A;G	SLC25A16	ZNF121	1.120251393	0.007117103	0.999260573	0.9760029	0.023163935	0.989681668
chr19;16856824;A;G	chr22;17113215;A;G	SIN3B	IL17RA	1.05318099	0.559663253	1.836801899	0.006157262	0.658539259	0.075558531
chr15;89899222;A;G	chr19;18366651;A;G	C15orf38-AP3S2;ARPIN	PGPEP1	1.041674167	0.17257579	1.222472611	0.016947578	0.26949486	0.121564986
chr1;28498974;A;G	chr22;30504306;A;G	PHACTR4	SEC14L4	1.088523437	0.089024233	1.179710702	0.13506115	0.161184116	0.338223839
chr19;39491748;A;G	chr5;80628171;A;G	TIMM50	DHFR	1.061052473	0.006725201	1.114766841	0.150775906	0.022176894	0.358886279
chr11;769057;A;G	chr2;206122875;A;G	PDDC1	NDUFS1	0.973592738	0.593447118	0.954936081	0.964670839	0.688201444	0.984126214
chr16;15409747;A;G	chr3;197884090;A;G	MPV17L;RP11-1021N1.1	LRCH3	1.146536835	9.87E-06	1.11545159	0.128413654	0.000110464	0.329417352
chr2;113707724;A;G	chr2;113710726;A;G	SLC35F5	SLC35F5	0.992064845	0.835636721	1.504279699	0.118859074	0.883784673	0.316903318
chr17;67338686;A;G	chr2;27357393;A;G	PSMD12	AC074117.10	1.022018627	0.312894184	1.048031194	0.267076743	0.424417242	0.491268248
chr11;62739166;A;G	chr7;156971486;A;G	TTC9C	NOM1	1.085591215	2.43E-06	1.049357759	0.301293732	3.39E-05	0.525110896
chr19;19682971;A;G	chr2;206122875;A;G	ZNF101	NDUFS1	1.000727086	0.863645634	1.120219644	0.449357328	0.90451563	0.656063059
chr11;62739644;A;G	chr2;32309964;A;G	TTC9C	YIPF4	1.066896338	0.020165908	1.247812442	0.006236339	0.051401692	0.076005153
chr3;48750192;A;G	chr3;48750207;A;G	PRKAR2A	PRKAR2A	1.022505252	0.679881816	1.175515949	0.330993276	0.761189186	0.553538374
chr1;160998148;A;G	chr14;52643105;A;G	F11R;RP11-544M22.13	ERO1A	1.127776404	2.29E-13	1.053334895	0.061310851	5.42E-11	0.225230654
chr12;95975475;A;G	chr19;4527417;A;G	HAL	PLIN5	1.005000789	0.802685583	1.179173214	0.034272715	0.858766222	0.168057474
chr16;15409774;A;G	chr5;126625919;A;G	MPV17L;RP11-1021N1.1	PHAX	1.055157894	0.159028343	1.117364602	0.105933978	0.25301275	0.298630143
chr1;204556616;A;G	chr8;143655481;A;G	MDM4	ZNF623	1.055221417	0.00122857	1.111019625	0.084596487	0.005834532	0.265554234
chr18;21632197;A;G	chr19;13760054;A;G	SNRPD1	CCDC130	1.085572074	0.116670022	1.5750425	0.010268215	0.199078744	0.096109756
chr19;11834934;A;G	chr19;58126926;A;G	ZNF440	ZNF329	1.076978088	0.001070147	1.187379334	0.023779688	0.005212471	0.141304503
chr12;106886627;A;G	chr14;52643105;A;G	RIC8B	ERO1A	1.119814194	4.03E-12	1.099858124	0.00577037	5.71E-10	0.073175509
chr2;95145802;A;G	chr22;37028143;A;G	MRPS5	MPST	1.090769301	0.001319302	1.054734008	0.532912574	0.006172573	0.719197877
chr19;52618252;A;G	chr19;6702731;A;G	ZNF83	C3	1.074505357	0.042725019	1.199572484	0.093150608	0.091578324	0.279024395
chr11;119016122;A;G	chr19;52063423;A;G	RPS25	CTC-471J1.2;ZNF432	1.050887117	0.289438105	0.967528679	0.624292641	0.400050865	0.784529168
chr17;44799795;A;G	chr17;44799867;A;G	GJC1	GJC1	1.063159364	0.192377659	1.272861513	0.175991332	0.292884427	0.390690858
chr1;77877044;A;G	chr12;71702345;A;G	FAM73A	TMEM19	1.119158239	6.18E-11	1.049660513	0.165329002	5.24E-09	0.377438838
chr19;4526350;A;G	chr20;3869127;A;G	PLIN5	MAVS	1.068560997	6.27E-05	1.089506545	0.149353173	0.000511961	0.356956017
chr1;207097306;A;G	chr19;6703441;A;G	C4BPB	C3	1.008958632	0.872601678	1.108719524	0.115538209	0.910830062	0.312263748
chr11;769784;A;G	chr2;201219195;A;G	PDDC1	CASP10	1.050029635	0.066874229	1.117891444	0.370383034	0.129266951	0.589872583
chr19;52839063;A;G	chr2;85549498;A;G	ZNF468;ZNF28	GGCX	1.076010645	2.99E-05	1.016828099	0.411381534	0.000277808	0.625023493
chr2;37103976;A;G	chr5;134900439;A;G	EIF2AK2	TXNDC15	1.118597857	0.016663516	1.492830497	0.004562404	0.044514317	0.065878711
chr1;155132755;A;G	chr18;692402;A;G	EFNA1	ENOSF1	1.129081245	7.57E-05	1.226238745	0.068993604	0.00059943	0.238966078
chr18;23297504;A;G	chr2;3543851;A;G	TMEM241	RP13-512J5.1	1.182756999	8.86E-05	1.076450997	0.429403292	0.000683969	0.63965501
chr17;1749278;A;G	chr17;1751328;A;G	SERPINF2	SERPINF2	1.012274912	0.760252295	1.251345257	0.007276968	0.826316241	0.081892536
chr1;52824087;A;G	chr5;44816252;A;G	ZYG11B	MRPS30	1.064932288	0.08991043	1.167524189	0.053560808	0.16229113	0.210809939
chr12;113389833;A;G	chr12;113389846;A;G	PLBD2	PLBD2	1.134262308	0.001946134	1.013206394	0.928751388	0.008407143	0.965285063
chr10;87244693;A;G	chr11;31431120;A;G	NUTM2A-AS1	DNAJC24	1.105211841	0.035700482	1.151706	0.351081472	0.079869802	0.57225305
chr11;31431721;A;G	chr7;44833507;A;G	DNAJC24	H2AFV	1.068741312	0.021777756	1.170316571	0.267037763	0.054557183	0.491212795
chr16;31122802;A;G	chr2;200909618;A;G	RP11-196G11.5;KAT8	ORC2	1.027552027	0.304630323	1.361792875	0.001779992	0.415963354	0.043012092
chr1;6223246;A;G	chr7;128503458;A;G	ICMT	METTL2B	1.054472744	0.000221155	1.196194966	0.002390976	0.001447175	0.048879052
chr14;63685796;A;G	chr4;128036454;A;G	SGPP1	ABHD18	1.031581297	0.408618405	1.395315529	0.049726828	0.519376742	0.203037184
chr11;769403;A;G	chr20;33705050;A;G	PDDC1	PXMP4	1.025730209	0.126313429	1.073963022	0.111987753	0.211584932	0.307417501
chr17;1750113;A;G	chr19;4527417;A;G	SERPINF2	PLIN5	1.061157102	0.020306987	1.191842973	0.029519757	0.051709679	0.156383205
chr11;31431721;A;G	chr14;50325958;A;G	DNAJC24	ATP5S	1.067645433	0.011187347	1.105473158	0.229503727	0.032790082	0.451852425
chr1;207097306;A;G	chr17;66218882;A;G	C4BPB	APOH	1.011753254	0.780096058	1.071859908	0.512040722	0.841527508	0.704211622
chr12;116714628;A;G	chr2;201217945;A;G	C12orf49	CASP10	1.085576352	1.22E-05	1.264721043	2.45E-05	0.0001316	0.007370844
chr2;206122616;A;G	chr20;5195159;A;G	NDUFS1	CDS2	1.042259744	0.200870177	1.181671551	0.295542135	0.303008383	0.519497889
chr16;12661106;A;G	chr4;99881022;A;G	CPPED1	LAMTOR3	1.093729261	0.01707764	1.053971244	0.450772646	0.045324984	0.657288007
chr1;225788496;A;G	chr7;55454973;A;G	SRP9	VOPP1	1.113832405	0.002972701	1.037503111	0.516953978	0.011757818	0.707543338
chr1;156380508;A;G	chr1;52824220;A;G	RHBG	ZYG11B	1.115697209	0.000567273	0.954683936	0.621338088	0.003133066	0.78233363
chr11;62739500;A;G	chr12;50930475;A;G	TTC9C	METTL7A	1.097891386	7.36E-09	0.975251801	0.931501065	2.62E-07	0.966764993
chr16;15701100;A;G	chr17;18272248;A;G	NDE1	TOP3A	1.061073724	0.065471197	1.165756951	0.177088979	0.127138685	0.392078456
chr15;82842390;A;G	chr2;127845461;A;G	HOMER2	POLR2D	1.092817055	0.007854264	1.022218186	0.594008816	0.024995908	0.763309901
chr16;31123646;A;G	chr4;17801396;A;G	RP11-196G11.5;KAT8	DCAF16	1.011979413	0.521384385	1.063034405	0.687724583	0.624773987	0.825504232
chr11;62739644;A;G	chr19;10932938;A;G	TTC9C	C19orf52	1.012176169	0.533696423	1.140880591	0.028030288	0.635531351	0.152726427
chr4;56460713;A;G	chr7;17344903;A;G	PAICS	AHR	0.958142453	0.011033312	1.149944216	0.028824603	0.032462442	0.154625248
chr12;120972746;A;G	chr17;1749416;A;G	HNF1A-AS1	SERPINF2	1.136395239	0.013915862	1.247170906	0.629407655	0.038802806	0.787875169
chr1;156380363;A;G	chr7;90389817;A;G	RHBG	GTPBP10;CLDN12	1.095047399	0.067045639	1.098353506	0.300612395	0.12952619	0.524453567
chr12;98549107;A;G	chr15;89897936;A;G	TMPO	C15orf38-AP3S2;ARPIN	1.040522777	0.010909087	1.194828802	0.000135891	0.032180426	0.014619955
chr1;26878733;A;G	chr12;49354418;A;G	GPN2	DNAJC22	1.025929135	0.209617778	1.127498305	0.06512458	0.313017005	0.232130973
chr17;81560519;A;G	chr7;72995873;A;G	NPLOC4	STAG3L3	1.10296808	0.025578702	1.286174334	0.068027761	0.061814068	0.237330978
chr11;46736397;A;G	chr12;118116992;A;G	F2	VSIG10	0.995621121	0.673809538	1.198523097	0.077289381	0.756233815	0.253118278
chr1;179073347;A;G	chr20;3869127;A;G	FAM20B	MAVS	1.123336346	4.34E-05	1.208835061	0.018686503	0.000378902	0.127286956
chr7;25120868;A;G	chr9;129508279;A;G	CYCS	RP11-492E3.51;LINC00963	1.028411224	0.676917834	1.603828943	0.015661851	0.758751325	0.117041936
chr6;42941618;A;G	chr9;4885655;A;G	RP3-475N16.1	RCL1	1.056533018	0.409212221	1.556800679	0.041853323	0.519964048	0.185583081
chr1;204555822;A;G	chr2;86022839;A;G	MDM4	POLR1A	1.116495054	0.000118348	1.115255232	0.269682116	0.000867839	0.493963012
chr11;769403;A;G	chr19;52031898;A;G	PDDC1	ZNF432	1.072170941	0.000440972	1.185882022	0.0329512	0.002553425	0.164763809
chr1;52823875;A;G	chr16;67683125;A;G	ZYG11B	GFOD2	1.009585748	0.686948756	1.178953561	0.145923565	0.76715635	0.352427491
chr19;39491790;A;G	chr5;134900819;A;G	TIMM50	TXNDC15	0.998902368	0.909504629	0.966235791	0.88629343	0.937748773	0.942515196
chr19;36338624;A;G	chr5;37291344;A;G	ZFP14	NUP155	1.047662712	0.31598584	1.294883417	0.041321659	0.427747138	0.184421374
chr16;46914941;A;G	chr7;66078807;A;G	GPT2	ASL	0.954193555	0.493032385	1.355842991	0.262294697	0.598619144	0.48632093
chr11;8687278;A;G	chr2;86020436;A;G	RPL27A	POLR1A	0.92813202	0.027115569	1.040790947	0.790694329	0.064607369	0.887801279
chr11;78068543;A;G	chr11;78068619;A;G	NDUFC2-KCTD14;NDUFC2	NDUFC2-KCTD14;NDUFC2	1.04123094	0.036842644	0.990648239	0.89699928	0.081799055	0.948364984
chr15;89901496;A;G	chr20;36781911;A;G	C15orf38-AP3S2;ARPIN	SOGA1	1.101693139	0.000157979	1.360359098	0.000117367	0.001101871	0.013604871
chr2;201219195;A;G	chr22;39032722;A;G	CASP10	APOBEC3D	1.084049869	0.007948832	1.208274447	0.173422041	0.025227867	0.387483876
chr11;62739644;A;G	chr19;18366519;A;G	TTC9C	PGPEP1	0.979306827	0.332620233	1.152906574	0.091218394	0.444931961	0.276209678
chr1;154483735;A;G	chr14;52643092;A;G	SHE	ERO1A	1.211073242	1.51E-05	1.21012641	0.025391266	0.000156775	0.145711776
chr6;109463124;A;G	chrX;19913626;A;G	ZBTB24;MICAL1	CXorf23	1.053935273	0.008519973	1.120647092	0.229280293	0.026608673	0.451628119
chr12;98604522;A;G	chr12;98604575;A;G	SLC25A3	SLC25A3	0.944681804	0.046089061	1.072612585	0.324345362	0.097042426	0.546868461
chr1;179074965;A;G	chr7;99575277;A;G	FAM20B	ZNF655;GS1-259H13.13	1.024549229	0.245286178	1.211758515	0.034675643	0.35265766	0.168945493
chr10;49973494;A;G	chr19;23258578;A;G	LINC00843;TIMM23B	RP11-15H20.7	1.041926883	0.150951455	1.055609076	0.42832655	0.243007996	0.638785368
chr10;119572450;A;G	chr7;38723551;A;G	TIAL1	VPS41	1.042715083	0.28097467	0.845557613	0.170942636	0.391092452	0.384606534
chr13;21374968;A;G	chr2;216501792;A;G	ZDHHC20	RPL37A	0.993319156	0.572403574	1.26384255	0.001277643	0.669900292	0.037432809
chr20;25448010;A;G	chr22;45194478;A;G	GINS1	KIAA0930	1.118776324	9.62E-12	1.051990939	0.504616729	1.15E-09	0.698096426
chr17;45142818;A;G	chr19;4526350;A;G	ACBD4	PLIN5	1.029330627	0.016659067	1.000959875	0.636621946	0.044509278	0.792689299
chr19;45549761;A;G	chr8;143655966;A;G	OPA3	ZNF623	1.095220156	0.004015978	0.818959463	0.023377969	0.014872053	0.140170728
chr2;206122466;A;G	chr2;216501792;A;G	NDUFS1	RPL37A	0.949905629	0.071808542	1.052198467	0.506648777	0.136620968	0.699571089
chr2;113710053;A;G	chr7;38723551;A;G	SLC35F5	VPS41	1.054713924	0.057326872	1.125973271	0.584165056	0.114797028	0.75656163
chr1;150996146;A;G	chr18;23297499;A;G	FAM63A	TMEM241	1.20245599	7.54E-05	1.168396268	0.240849416	0.000597524	0.463433092
chr19;40031256;A;G	chr22;36488048;A;G	ZNF780B	FOXRED2	0.91136521	0.136317854	0.791041931	0.288825732	0.224482459	0.513335266
chr15;89897989;A;G	chr22;18097082;A;G	C15orf38-AP3S2;ARPIN	PEX26	1.096813663	0.000609001	1.239624897	0.011057747	0.003317524	0.099653611
chr1;28335320;A;G	chr7;44829136;A;G	MED18	H2AFV	1.091183893	0.003487886	0.979896468	0.931063022	0.013316854	0.966637667
chr19;52839344;A;G	chr6;53003289;A;G	ZNF468;ZNF28	ICK	1.09775269	2.47E-07	1.09175053	0.087747736	4.94E-06	0.270630128
chr1;52824016;A;G	chr9;112685199;A;G	ZYG11B	INIP	1.06969042	3.90E-05	1.13383303	0.002731707	0.000346232	0.05225209
chr16;31122966;A;G	chr20;33705050;A;G	RP11-196G11.5;KAT8	PXMP4	1.029902223	0.112149057	1.019492122	0.977729256	0.1931182	0.990564541
chr16;15409747;A;G	chrX;150767753;A;G	MPV17L;RP11-1021N1.1	CD99L2	1.130680367	1.72E-07	1.010246303	0.6301418	3.69E-06	0.788421883
chr16;4462244;A;G	chr16;4462630;A;G	NMRAL1	NMRAL1	1.122727612	0.086493754	1.173337048	0.37939125	0.157700932	0.597574168
chr19;52878858;A;G	chr19;52880339;A;G	ZNF320	ZNF320	1.133300618	0.01373924	1.260934674	0.111864478	0.038423845	0.307179714
chr11;94417250;A;G	chr20;3220682;A;G	MRE11A	ITPA	1.104796901	0.005573137	1.143038254	0.475284136	0.019163514	0.676022989
chr12;59784347;A;G	chr7;156970189;A;G	SLC16A7	NOM1	1.217595543	0.003680629	1.041572628	0.456035397	0.013893292	0.661479087
chr19;11450287;A;G	chr19;3758397;A;G	PRKCSH	APBA3	0.987033904	0.496978275	1.160184906	0.023411242	0.602500109	0.140170728
chr1;52824014;A;G	chr17;50964385;A;G	ZYG11B	SPAG9	1.036626911	0.205226418	1.111527235	0.250845678	0.308096901	0.474403666
chr20;35713270;A;G	chr3;197537127;A;G	RBM39	BDH1	1.037205422	0.199431013	1.08711843	0.211840149	0.301303346	0.43214176
chr19;52154310;A;G	chr4;17801396;A;G	CTC-471J1.8;ZNF836	DCAF16	1.048885858	0.060870392	1.279524007	0.025398338	0.120205285	0.145727436
chr15;89901496;A;G	chr7;156971486;A;G	C15orf38-AP3S2;ARPIN	NOM1	1.084998475	5.93E-06	1.181771962	0.00262405	7.15E-05	0.051154636
chr1;207097352;A;G	chr20;35713770;A;G	C4BPB	RBM39	1.077005443	0.000106743	1.078354561	0.065248105	0.000797283	0.232323284
chr2;200909877;A;G	chr20;3869127;A;G	ORC2	MAVS	1.103742305	5.78E-07	1.168305682	0.013508642	1.00E-05	0.109020111
chr11;77023857;A;G	chr19;53356375;A;G	ACER3	ZNF525	1.114061658	0.253250554	1.306618901	0.370693959	0.361301405	0.589972263
chr19;52568253;A;G	chr19;52876991;A;G	ZNF701	ZNF320	1.109759724	0.011441988	1.139014185	0.446338423	0.033324934	0.653446556
chr17;18272753;A;G	chr2;86022839;A;G	TOP3A	POLR1A	1.058556017	0.017719116	1.101893613	0.307169644	0.046577526	0.530628194
chr1;52823875;A;G	chr14;52643014;A;G	ZYG11B	ERO1A	1.06218122	2.49E-05	1.098944507	0.016119276	0.000238555	0.118592303
chr5;131202581;A;G	chrX;2907078;A;G	LYRM7	ARSD	1.008959944	0.583168797	1.082407015	0.290424056	0.679148531	0.515184647
chr7;128305522;A;G	chr7;38724758;A;G	RBM28	VPS41	1.160870997	0.006840851	1.449930388	0.00230337	0.022476305	0.048025075
chr16;4462261;A;G	chr19;10933125;A;G	NMRAL1	C19orf52	1.06885812	0.079735007	1.012826155	0.651985613	0.148048604	0.802492889
chr1;52824087;A;G	chr16;70249181;A;G	ZYG11B	EXOSC6	1.062520177	0.014490173	1.141495714	0.064732893	0.040025	0.231342687
chr7;66715783;A;G	chr7;66715788;A;G	KCTD7;RABGEF1	KCTD7;RABGEF1	1.078451809	0.011963746	1.063385362	0.559427926	0.034468769	0.739225018
chr1;100024063;A;G	chr17;1704975;A;G	SLC35A3	TLCD2	1.012231954	0.616497601	1.093295911	0.098870527	0.707663607	0.287826479
chr1;10457596;A;G	chr22;41600157;A;G	DFFA	DESI1	1.008050736	0.913356258	1.121468714	0.210290192	0.940483697	0.430375387
chr1;52824016;A;G	chr16;12661106;A;G	ZYG11B	CPPED1	1.028349975	0.187231147	1.077221922	0.071915276	0.287093049	0.244041765
chr12;95975475;A;G	chr3;197536760;A;G	HAL	BDH1	1.005961789	0.903697459	1.214471562	0.126888695	0.933597815	0.327516789
chr1;179357403;A;G	chrX;123909211;A;G	SOAT1	XIAP	1.120167221	0.043263181	1.16759205	0.220995253	0.092421531	0.44215347
chr1;9101186;A;G	chr11;16756476;A;G	GPR157	C11orf58	0.958696209	0.021315211	1.027322247	0.986060988	0.053678768	0.994392487
chr2;175926454;A;G	chr4;2839826;A;G	KIAA1715	SH3BP2	0.97169186	0.425322962	1.294756488	0.122815988	0.535350259	0.321986315
chr2;86025091;A;G	chr20;3869130;A;G	POLR1A	MAVS	1.057188105	0.021931723	1.058963799	0.803157635	0.054855844	0.895604318
chr19;18368075;A;G	chr7;99574504;A;G	PGPEP1	ZNF655;GS1-259H13.13	1.053519735	0.000594105	1.123706002	0.011871227	0.003252499	0.103099295
chr12;7097486;A;G	chr3;44749859;A;G	C1RL	KIAA1143	1.033402303	0.127073582	1.147663002	0.053435301	0.21259387	0.210589031
chr14;55367658;A;G	chr22;43949925;A;G	ATG14	PNPLA3	1.026823912	0.434616945	1.109966117	0.318943993	0.544153326	0.541844909
chr1;35599888;A;G	chr2;222559515;A;G	PSMB2	SGPP2	0.957609679	0.339990529	0.796627839	0.183514532	0.452719318	0.399897063
chr1;225983639;A;G	chr14;74735609;A;G	SDE2	FCF1	1.127620625	1.01E-12	1.032397409	0.313407781	1.87E-10	0.536549689
chr12;132770786;A;G	chr17;81248096;A;G	GOLGA3	SLC38A10	1.079566601	0.003500185	1.036070177	0.429597308	0.013357351	0.639856198
chr20;3867578;A;G	chr7;128503458;A;G	MAVS	METTL2B	1.09102683	0.000139342	1.232995778	0.00057663	0.000992857	0.026020877
chr17;66217821;A;G	chr3;126116324;A;G	APOH	ALDH1L1	1.032656767	0.154199279	0.93141569	0.480373487	0.247100217	0.6799424
chr13;21374968;A;G	chrX;74197128;A;G	ZDHHC20	FTX	1.041728688	0.0329512	1.395711427	4.27E-07	0.075085043	0.000903594
chr3;15072852;A;G	chr3;15072979;A;G	RBSN	RBSN	1.055698621	0.396682706	1.272746955	0.055778515	0.507893791	0.215358049
chr18;35247859;A;G	chr4;17801307;A;G	ZNF397	DCAF16	1.012141104	0.9760029	1.280252568	0.142413107	0.984415936	0.348042578
chr19;52064907;A;G	chr7;99575277;A;G	ZNF841;ZNF432	ZNF655;GS1-259H13.13	1.073279959	0.008140639	0.993986928	0.661910139	0.025698525	0.809315331
chr13;94406281;A;G	chr4;56460751;A;G	GPC6	PAICS	1.092815683	1.97E-07	0.981861849	0.897380046	4.11E-06	0.948496285
chr17;30636721;A;G	chr19;52646363;A;G	LRRC37BP1;AC005562.1	ZNF83	1.120670981	0.007117103	1.272106322	0.058553784	0.023163935	0.220266837
chr19;11146584;A;G	chr20;25447712;A;G	SPC24	GINS1	1.120467498	1.96E-06	1.037180314	0.567084508	2.83E-05	0.74463841
chr6;25775211;A;G	chr8;22413855;A;G	SLC17A4	SLC39A14	1.070495886	0.077710206	1.201590416	0.074777984	0.145061503	0.248959818
chr15;90276796;A;G	chr2;200909945;A;G	NGRN;RP11-697E2.12	ORC2	1.082886183	0.115587436	1.163333057	0.352291704	0.197600416	0.573794138
chr19;18366651;A;G	chr20;33705050;A;G	PGPEP1	PXMP4	1.02261473	0.133447579	1.120900439	0.019208848	0.220765826	0.128950479
chr16;67681987;A;G	chr7;130944865;A;G	GFOD2	LINC-PINT	0.926757035	0.082754553	1.535300431	0.093412667	0.152361595	0.279674284
chr1;52823875;A;G	chr16;12661096;A;G	ZYG11B	CPPED1	1.019196128	0.42630862	0.946663541	0.840329986	0.536218999	0.917171143
chr1;150731374;A;G	chr22;39053494;A;G	CTSS	APOBEC3F;APOBEC3G	1.035316021	0.210299709	1.044834055	0.650238129	0.313830206	0.801430895
chr2;99196434;A;G	chrX;85090880;A;G	MRPL30;RP11-111H13.1	APOOL	1.030802456	0.31059944	1.259276109	0.012276282	0.42205629	0.104464504
chr16;89687702;A;G	chr20;3220293;A;G	CDK10	ITPA	1.067339281	0.027763807	1.130356467	0.060343073	0.065785417	0.223697621
chr15;51915004;A;G	chr7;130944867;A;G	TMOD3	LINC-PINT	0.998233401	0.889759303	1.096413424	0.131625153	0.923708699	0.333456239
chr17;66222170;A;G	chr22;24515714;A;G	APOH	UPB1	1.036172784	0.385836659	1.122084741	0.268884669	0.497189107	0.493064075
chr19;41871516;A;G	chr2;113707778;A;G	RPS19	SLC35F5	0.980992545	0.4391411	1.307687125	0.058661278	0.548323247	0.220364075
chr16;88717959;A;G	chr19;21805428;A;G	PIEZO1	ZNF43	1.065519099	0.308282765	1.098271754	0.359310394	0.419591256	0.580443346
chr3;15410783;A;G	chr4;17801307;A;G	METTL6	DCAF16	0.918264144	0.028085812	1.171818332	0.402593304	0.066381727	0.617872313
chr5;115830034;A;G	chr5;37290882;A;G	ATG12	NUP155	1.131976516	3.76E-06	1.097927681	0.244866599	4.87E-05	0.467867687
chr17;78422758;A;G	chr19;57305556;A;G	PGS1	CTC-444N24.11	1.114738871	0.00060254	1.320533281	0.004323949	0.003291454	0.064206249
chr19;52880159;A;G	chr22;18097082;A;G	ZNF320	PEX26	1.09576801	0.001958867	1.267523366	0.004530036	0.008447881	0.065625217
chr1;204556653;A;G	chrX;24075956;A;G	MDM4	EIF2S3	1.075237298	0.005569255	1.137158637	0.196537493	0.019155924	0.415055901
chr19;41871556;A;G	chr2;206122616;A;G	RPS19	NDUFS1	0.964827219	0.207317076	1.160656239	0.268084106	0.310435707	0.492278903
chr10;80436227;A;G	chr16;28955357;A;G	FAM213A	NFATC2IP	1.071257295	0.206518178	1.03829617	0.574352364	0.309608707	0.749160354
chr19;18367049;A;G	chr7;128503458;A;G	PGPEP1	METTL2B	1.030659549	0.048550025	1.119219402	0.084011842	0.101026034	0.264442962
chr1;52823875;A;G	chr2;201217945;A;G	ZYG11B	CASP10	1.073123252	0.000224493	1.252408376	1.34E-05	0.001465266	0.005933228
chr1;160998148;A;G	chr22;24573787;A;G	F11R;RP11-544M22.13	SNRPD3	1.108885748	2.45E-14	1.077179911	0.055499968	9.04E-12	0.214733432
chr11;59131549;A;G	chr4;17801936;A;G	AP001258.4	DCAF16	1.064928204	0.376468783	1.168240171	0.403136008	0.488106011	0.618186023
chr12;106886627;A;G	chr20;25448088;A;G	RIC8B	GINS1	1.089881953	0.000754299	0.989958828	0.80560381	0.003949687	0.897179759
chr17;81563518;A;G	chr7;156970054;A;G	NPLOC4	NOM1	1.086137088	0.084803429	1.181587732	0.10679413	0.155309506	0.299776267
chr11;62739166;A;G	chr20;3869127;A;G	TTC9C	MAVS	1.105778351	5.21E-07	1.128045116	0.151658315	9.22E-06	0.360106528
chr1;10460201;A;G	chr19;38868415;A;G	DFFA	RINL	0.958569394	0.190538246	1.247982486	0.049656968	0.290845904	0.20287272
chr19;19682971;A;G	chr19;39491790;A;G	ZNF101	TIMM50	0.969996018	0.354028884	0.981586431	0.61038169	0.466617518	0.774631695
chr16;70249336;A;G	chr4;70817324;A;G	EXOSC6	GRSF1	1.071539731	0.482869633	1.188624492	0.697045143	0.589549528	0.831108854
chr19;4526264;A;G	chr20;33705558;A;G	PLIN5	PXMP4	1.034535498	0.217573899	0.833912976	0.094823294	0.322021021	0.281797828
chr1;155171193;A;G	chr20;35630077;A;G	KRTCAP2;RP11-201K10.3	CPNE1	1.124085184	0.042397294	1.465796955	0.068771375	0.09105345	0.23861099
chr11;62739644;A;G	chr19;21806291;A;G	TTC9C	ZNF43	1.090613766	0.006808041	1.103762707	0.443750816	0.022391384	0.651581007
chr16;12661106;A;G	chr9;129510618;A;G	CPPED1	RP11-492E3.51;LINC00963	1.041413823	0.132993566	1.135691912	0.079143168	0.220223668	0.256567204
chr14;74736031;A;G	chr17;66217821;A;G	FCF1	APOH	1.043713537	0.002143349	0.989776897	0.546680534	0.009086258	0.729405848
chr1;155736556;A;G	chr10;101787871;A;G	DAP3	MGEA5	1.031558929	0.616223029	0.838501033	0.342720807	0.707395227	0.564249662
chr2;86025099;A;G	chr3;15072386;A;G	POLR1A	RBSN	1.088008102	5.60E-06	1.137883276	0.023079481	6.82E-05	0.139269303
chr15;89897989;A;G	chr19;52880159;A;G	C15orf38-AP3S2;ARPIN	ZNF320	1.11015613	4.81E-06	1.173048615	0.052674874	6.01E-05	0.208988743
chr2;200909877;A;G	chr20;3869130;A;G	ORC2	MAVS	1.076844691	6.03E-05	1.141256207	0.024983944	0.000495065	0.144639166
chr1;52824016;A;G	chr11;769359;A;G	ZYG11B	PDDC1	1.059390238	0.05880704	0.92086114	0.582305653	0.117046838	0.755133477
chr17;66218447;A;G	chr3;197537275;A;G	APOH	BDH1	0.933094936	0.094376866	1.095339877	0.378333887	0.168552932	0.596764435
chr16;23465205;A;G	chr22;24572667;A;G	GGA2	SNRPD3	1.107009342	5.07E-05	0.953393558	0.917986029	0.000429854	0.959863633
chr19;52031898;A;G	chr6;149725600;A;G	ZNF432	NUP43	1.02362888	0.35923793	1.104664153	0.172578533	0.471702905	0.386530279
chr1;200031322;A;G	chr7;156971486;A;G	NR5A2	NOM1	1.116208605	8.80E-05	1.034938167	0.881070595	0.000679799	0.939596522
chr1;154483889;A;G	chr12;59784347;A;G	SHE	SLC16A7	1.279035471	0.001462096	1.205550266	0.14255788	0.006704097	0.348171825
chr19;52646363;A;G	chr2;95146591;A;G	ZNF83	MRPS5	1.100327447	0.025670545	1.224056507	0.147440501	0.061977365	0.354384562
chr16;15411455;A;G	chr20;25447712;A;G	MPV17L;RP11-1021N1.1	GINS1	1.102349484	1.68E-08	0.967825893	0.977427245	5.18E-07	0.990408808
chr11;16756451;A;G	chr12;93509526;A;G	C11orf58	RN7SL737P;MRPL42	1.00742063	0.652074638	1.062044276	0.452369906	0.73813771	0.658402092
chr18;59329711;A;G	chr5;151268584;A;G	LMAN1	GM2A	1.215082336	3.41E-06	0.969560668	0.852112493	4.48E-05	0.924048697
chr1;156376782;A;G	chr1;156380363;A;G	RHBG	RHBG	1.068300911	0.081148464	0.940117246	0.524281535	0.150101664	0.713008435
chr1;109064035;A;G	chr2;206122873;A;G	TAF13	NDUFS1	1.005063677	0.960875269	1.169908521	0.370053517	0.974206494	0.589616386
chr12;123517649;A;G	chr13;21375022;A;G	RILPL1	ZDHHC20	0.977852993	0.616223029	1.100660553	0.451461173	0.707395227	0.657630689
chr11;769019;A;G	chr19;52031763;A;G	PDDC1	ZNF432	1.025559395	0.376889905	1.228203581	0.060312589	0.488471545	0.223633852
chr12;50930762;A;G	chr7;44801789;A;G	METTL7A	PPIA	1.103295351	1.80E-08	0.949286984	0.5369742	5.50E-07	0.72198058
chr11;62739644;A;G	chr11;768609;A;G	TTC9C	PDDC1	1.02239153	0.3770047	1.140139727	0.076875031	0.488506281	0.252341927
chr1;220058621;A;G	chr11;767979;A;G	BPNT1	PDDC1	0.974471291	0.463285192	1.015359027	0.953340363	0.571013699	0.978298686
chr1;109063527;A;G	chr20;33705748;A;G	TAF13	PXMP4	1.03983951	0.121092313	0.842622984	0.139177483	0.204889147	0.34349093
chr4;38967095;A;G	chr4;39032694;A;G	TMEM156	TMEM156	1.210517076	0.011579647	1.05883231	0.392244212	0.033631101	0.608980848
chr14;50325958;A;G	chr14;55367578;A;G	ATP5S	ATG14	1.045129523	0.058132816	1.032379445	0.672318244	0.115977098	0.815787103
chr20;25447875;A;G	chr3;10151674;A;G	GINS1	VHL	1.057491678	0.014788093	0.909873913	0.386986636	0.040647476	0.604460802
chr19;6704165;A;G	chr7;73601791;A;G	C3	MLXIPL	1.051327888	0.11915755	1.256278817	0.007915321	0.202360865	0.085041955
chr19;11834934;A;G	chr19;3759207;A;G	ZNF440	APBA3	1.055418837	0.212350387	1.187327208	0.061496269	0.316140563	0.225607582
chr2;113707778;A;G	chr2;216501990;A;G	SLC35F5	RPL37A	0.994994354	0.834149832	1.178944944	0.155048207	0.882739012	0.364724406
chr17;5025546;A;G	chr5;44815623;A;G	KIF1C	MRPS30	1.00127304	0.994419933	1.457599	0.008489945	0.996692919	0.087971599
chr3;155824990;A;G	chr3;155942057;A;G	SLC33A1	GMPS	1.09059501	0.035274611	1.142239708	0.20847458	0.079151532	0.428345796
chr11;46736397;A;G	chr16;89687690;A;G	F2	CDK10	0.967188898	0.216113745	1.171663471	0.036484732	0.320424666	0.173239127
chr1;35601164;A;G	chr1;9928190;A;G	PSMB2	LZIC	1.037231913	0.909055982	0.99358093	0.717846971	0.937375675	0.844335649
chr19;57844380;A;G	chr4;134353;A;G	CTD-2583A14.10;ZNF587B	ZNF718	1.031350005	0.684801496	1.183302003	0.142900474	0.765276161	0.348567312
chr19;11834401;A;G	chr20;3867578;A;G	ZNF440	MAVS	1.067364969	0.122815988	1.341449378	0.001906953	0.207156496	0.044423549
chr17;31535320;A;G	chr19;4526264;A;G	RAB11FIP4	PLIN5	1.089051077	1.75E-05	1.117435737	0.046152656	0.000177457	0.195065949
chr19;6683724;A;G	chr19;6683977;A;G	C3	C3	1.059398754	0.016073568	1.104114473	0.20670666	0.043272537	0.426378219
chr11;31431672;A;G	chr15;89897989;A;G	DNAJC24	C15orf38-AP3S2;ARPIN	1.069812644	0.001234762	1.135392968	0.059335124	0.005860729	0.221650209
chr19;6704165;A;G	chr20;3869127;A;G	C3	MAVS	1.075506974	0.000289267	1.129127242	0.055762375	0.001803183	0.215336072
chr22;35660445;A;G	chrX;123909214;A;G	APOL6	XIAP	1.063643901	0.020855556	1.133610695	0.092569147	0.052793781	0.278416132
chr15;51914545;A;G	chr3;15072148;A;G	TMOD3	RBSN	1.036361192	0.13984473	1.11615215	0.276127616	0.228991723	0.500796464
chr19;39490530;A;G	chr19;45703767;A;G	TIMM50	QPCTL	0.986990065	0.37210831	0.982174104	0.579083482	0.483899304	0.752675021
chr19;19513781;A;G	chr2;200909618;A;G	TSSK6	ORC2	1.049953863	0.059348445	0.930919783	0.478427921	0.117841803	0.678571388
chr20;3868710;A;G	chr8;43028220;A;G	MAVS	RP11-598P20.5;HOOK3	1.094388856	0.00343313	0.95980543	0.632754485	0.013148266	0.790005895
chr12;56731396;A;G	chr3;40466070;A;G	NACA	RPL14	0.988319012	0.719533076	1.079946133	0.461355481	0.793522609	0.665544663
chr15;90276185;A;G	chr17;18272248;A;G	NGRN;RP11-697E2.12	TOP3A	0.999424165	0.97107225	1.296555796	0.031476327	0.981129671	0.161240118
chr16;22285974;A;G	chr8;102829408;A;G	EEF2K	AZIN1	1.085036315	0.000271279	0.977553065	0.955557211	0.001712194	0.979617659
chr19;9562455;A;G	chr9;128113086;A;G	ZNF121	SLC25A25-AS1	1.099165204	0.032916229	1.259273424	0.016029822	0.075043317	0.118301973
chr22;41600157;A;G	chr8;143655546;A;G	DESI1	ZNF623	1.00481238	0.896880024	1.113330365	0.141797212	0.928901901	0.347153866
chr6;42079688;A;G	chr7;156971486;A;G	TAF8	NOM1	1.096265566	3.05E-10	1.086480432	0.024024926	1.90E-08	0.142119788
chr19;19682971;A;G	chr19;34470209;A;G	ZNF101	UBA2	1.050527855	0.203736897	1.130878227	0.308550623	0.306268524	0.531949607
chr5;157134053;A;G	chr7;128503458;A;G	HAVCR2	METTL2B	1.051461643	0.029418988	1.053593219	0.391187266	0.068818625	0.607992837
chr1;52824268;A;G	chr19;57757104;A;G	ZYG11B	ZNF776	1.115434546	2.30E-08	1.114884232	0.02574172	6.75E-07	0.146669355
chr2;37102164;A;G	chr5;143225441;A;G	EIF2AK2	ARHGAP26	1.037084391	0.634613947	1.103215145	0.527551285	0.723064034	0.715401076
chr10;72233938;A;G	chr20;33705748;A;G	ANAPC16	PXMP4	1.085942802	5.34E-07	0.989548544	0.737487003	9.41E-06	0.856200478
chr19;6703593;A;G	chr2;39497243;A;G	C3	AC007246.3	1.103006091	0.004871559	1.073582127	0.361206779	0.017292549	0.581885054
chr15;51915004;A;G	chr19;11450286;A;G	TMOD3	PRKCSH	1.015454674	0.405958669	1.140577485	0.006781503	0.516911734	0.079263718
chr19;57304785;A;G	chr19;57305556;A;G	CTC-444N24.11	CTC-444N24.11	1.10070427	0.001593805	1.269276358	0.015989619	0.007175385	0.118128886
chr1;28498262;A;G	chr15;40662427;A;G	PHACTR4	CASC5	1.111759366	3.21E-07	1.002103576	0.878380919	6.14E-06	0.938226319
chr11;93735606;A;G	chr20;3869544;A;G	TAF1D	MAVS	1.042936572	0.173776712	1.145387271	0.155715696	0.271004647	0.365640248
chr1;3813836;A;G	chr2;201218013;A;G	CEP104	CASP10	1.073343689	0.064638867	1.249994865	0.020315911	0.125879275	0.132473622
chr19;4528573;A;G	chr19;48800593;A;G	PLIN5;CTB-50L17.14	BCAT2	1.095514305	0.021735381	1.421263824	0.027103245	0.05448404	0.15036059
chr16;70248733;A;G	chr4;17801307;A;G	EXOSC6	DCAF16	1.014859797	0.825958716	1.265135177	0.058160019	0.876506602	0.219441557
chr12;59784250;A;G	chr2;37100891;A;G	SLC16A7	EIF2AK2	0.997355579	0.908871378	1.24669312	0.018763719	0.937374151	0.127622685
chr1;179357161;A;G	chr16;23463961;A;G	SOAT1	GGA2	1.108725608	0.017607561	1.159707001	0.135080636	0.046346082	0.338223839
chr12;49353963;A;G	chr19;10930765;A;G	DNAJC22	C19orf52	0.990100651	0.682222171	1.196870864	0.020959603	0.763130413	0.1341903
chr10;119573319;A;G	chr2;127845633;A;G	TIAL1	POLR2D	1.104124077	0.000660194	1.217098243	0.028183798	0.003541511	0.153059832
chr7;44833263;A;G	chr7;44833623;A;G	H2AFV	H2AFV	1.106380127	9.78E-09	1.052929357	0.169730287	3.33E-07	0.382858376
chr15;89899358;A;G	chr3;15072340;A;G	C15orf38-AP3S2;ARPIN	RBSN	1.046818783	0.087437338	1.224378852	0.060783567	0.158993959	0.224348545
chr1;62162737;A;G	chr7;44833263;A;G	INADL	H2AFV	1.120481597	2.30E-07	1.010037142	0.651366692	4.66E-06	0.802147046
chr11;768609;A;G	chr3;49424140;A;G	PDDC1	NICN1	0.985362281	0.575959561	1.023536052	0.739026917	0.673096467	0.857014347
chr17;59274657;A;G	chr6;43029840;A;G	GDPD1	RRP36	1.074031852	0.131214392	1.001863258	0.863724134	0.217984308	0.930411122
chr19;16855928;A;G	chr6;43029840;A;G	SIN3B	RRP36	0.976895114	0.552795531	1.563657539	0.010032451	0.65266211	0.095230814
chr11;62739166;A;G	chr7;55455279;A;G	TTC9C	VOPP1	1.065605469	0.002641962	1.097137634	0.101790669	0.010712203	0.292425037
chr19;36338624;A;G	chr3;40536194;A;G	ZFP14	ZNF621	1.124622728	0.003086429	1.220890359	0.096868187	0.012096758	0.28479529
chr11;16756476;A;G	chr12;98605315;A;G	C11orf58	SLC25A3	0.98130885	0.421784485	1.107581966	0.200326812	0.531968399	0.41922422
chr1;3813836;A;G	chr15;60422224;A;G	CEP104	ICE2	1.068181963	0.040238377	1.35739502	0.000735048	0.087372174	0.028905275
chr20;35629957;A;G	chr5;34906051;A;G	CPNE1	RAD1	1.10398682	0.260013016	1.68978059	0.007971746	0.368574999	0.085236812
chr7;17344903;A;G	chrX;77828120;A;G	AHR	MAGT1	0.963100785	0.065692517	1.105657295	0.110845374	0.127442367	0.305741241
chr16;70248733;A;G	chr9;32456318;A;G	EXOSC6	DDX58	1.016184597	0.482848188	1.213383274	0.030236023	0.589549528	0.158112808
chr11;6435153;A;G	chr19;6709267;A;G	HPX	C3	1.02166807	0.311154181	1.23564704	0.000160553	0.422618028	0.015628201
chr15;40663319;A;G	chr5;80628171;A;G	CASC5	DHFR	1.006562577	0.688379195	1.048227822	0.471637885	0.768285408	0.673218981
chr19;16550610;A;G	chr2;32310623;A;G	SLC35E1;CTD-3222D19.2	YIPF4	1.018500567	0.317954959	1.180558193	0.006833443	0.429817915	0.079604614
chr1;52824087;A;G	chr4;165077073;A;G	ZYG11B	TMEM192	1.036426647	0.412867244	0.954234639	0.670525337	0.523461464	0.814590661
chr1;6222164;A;G	chr12;64450291;A;G	ICMT	XPOT	1.023667726	0.112009857	1.103533646	0.06328024	0.192966245	0.228788083
chr11;62738944;A;G	chr5;157133959;A;G	TTC9C	HAVCR2	1.047625369	0.025492502	1.087410418	0.48415432	0.061660677	0.68282644
chr12;68766232;A;G	chr16;46915146;A;G	SLC35E3	GPT2	1.086064184	0.09937795	0.897059079	0.596573424	0.17556374	0.765023092
chr1;6223200;A;G	chr16;31122802;A;G	ICMT	RP11-196G11.5;KAT8	1.019263753	0.211054684	1.203165656	0.029076463	0.314762404	0.155416226
chr2;85546665;A;G	chr5;69281964;A;G	GGCX	CCDC125	1.048072165	0.040517557	1.111661664	0.045155552	0.087831202	0.192685242
chr1;6222164;A;G	chr11;125656244;A;G	ICMT	CHEK1	1.044166922	0.017988932	1.034105481	0.992922004	0.047104233	0.997291753
chr11;68378776;A;G	chr11;8687235;A;G	LRP5	RPL27A	0.925027945	0.004743306	1.008760135	0.312877835	0.0169499	0.536109718
chr5;79018186;A;G	chr5;79018318;A;G	DMGDH	DMGDH	0.992843878	0.889240517	1.051240793	0.534456804	0.923247396	0.720257798
chr1;229265139;A;G	chr22;24518122;A;G	RP5-1061H20.4	AP000355.2;UPB1	1.039763595	0.126468334	0.979744577	0.9162076	0.211801892	0.958791939
chr1;9927756;A;G	chr10;16437386;A;G	LZIC	PTER	1.085960466	0.000315964	1.121891276	0.113680724	0.001940757	0.309763294
chr1;220057933;A;G	chr22;36488048;A;G	BPNT1	FOXRED2	0.951864091	0.192099955	1.353425664	0.276186074	0.292630292	0.500796464
chr12;93509526;A;G	chr7;128503458;A;G	RN7SL737P;MRPL42	METTL2B	1.020937582	0.50357152	1.075142295	0.442798384	0.608276452	0.65125177
chr1;207769980;A;G	chr2;130159594;A;G	CD46	SMPD4	1.130534928	0.001684773	1.192885845	0.470922392	0.007488447	0.672753356
chr20;33705748;A;G	chr4;176331087;A;G	PXMP4	SPCS3	1.083836494	8.95E-10	0.993544089	0.435435817	4.65E-08	0.644934382
chr12;49354392;A;G	chr5;44815623;A;G	DNAJC22	MRPS30	1.057850319	0.093528916	0.969758793	0.712961424	0.167406096	0.841645217
chr17;81248230;A;G	chr19;11449718;A;G	SLC38A10	PRKCSH	1.128923491	5.79E-05	0.81915047	0.07835959	0.000478346	0.25505198
chr12;54240499;A;G	chr3;40537506;A;G	CBX5	ZNF621	1.109799628	0.007317204	1.162623408	0.229538505	0.023679388	0.451887417
chr2;200909450;A;G	chr2;200909670;A;G	ORC2	ORC2	1.056009285	0.016616622	1.101827591	0.07626623	0.04444922	0.251341302
chr19;4527344;A;G	chr19;4527345;A;G	PLIN5	PLIN5	1.031872154	0.286548839	1.000747842	0.731533318	0.397100498	0.852743461
chr1;10457596;A;G	chr10;28525726;A;G	DFFA	WAC-AS1	1.031367566	0.307172857	1.071923902	0.914735302	0.418570818	0.957942108
chr19;57757019;A;G	chr6;42078850;A;G	ZNF776	TAF8	1.057562229	0.054144358	1.078564824	0.200186112	0.109791005	0.419134889
chr19;41871556;A;G	chr2;113708487;A;G	RPS19	SLC35F5	0.990959227	0.711275106	1.304823079	0.093291669	0.786939971	0.279389096
chr1;204552023;A;G	chr1;214351091;A;G	MDM4	RP11-176D17.3;PTPN14	1.117169564	0.005500111	1.453634166	0.006798184	0.018971461	0.079321499
chr4;99880590;A;G	chrX;85090829;A;G	LAMTOR3	APOOL	1.000186529	0.976756063	1.133272421	0.025908166	0.985003948	0.146913905
chr3;52210506;A;G	chr5;79018124;A;G	ALAS1	DMGDH	1.014648556	0.650453617	1.088865306	0.279340572	0.736815291	0.503673931
chr15;90276707;A;G	chr17;37517175;A;G	NGRN;RP11-697E2.12	SYNRG	1.026667229	0.632722573	1.341610621	0.033304268	0.721545219	0.16561906
chr1;52824014;A;G	chr21;42909823;A;G	ZYG11B	NDUFV3	1.047769792	0.126882492	1.176720392	0.059317241	0.212337958	0.22161201
chr12;68766820;A;G	chr19;18366519;A;G	SLC35E3	PGPEP1	0.976157294	0.270740759	1.195916891	0.112027931	0.380225834	0.307487556
chr15;60422224;A;G	chr19;57305556;A;G	ICE2	CTC-444N24.11	1.0438544	0.179250203	1.451640339	0.000278432	0.277531585	0.019557279
chr16;23463961;A;G	chr20;3219837;A;G	GGA2	ITPA	1.168336968	0.000799163	1.334518706	0.014541805	0.00413572	0.112972667
chr19;3466397;A;G	chr2;206122963;A;G	NFIC	NDUFS1	1.156557042	3.92E-09	1.042201524	0.17657381	1.54E-07	0.391533427
chr17;66213720;A;G	chr3;126117600;A;G	APOH	ALDH1L1	1.013832693	0.741530529	0.993010572	0.998677568	0.811561371	0.999794567
chr1;3813836;A;G	chr4;17801936;A;G	CEP104	DCAF16	1.025969246	0.530347137	1.114766557	0.275426639	0.632523307	0.500022826
chr1;28498993;A;G	chr1;45697919;A;G	PHACTR4	IPP	1.05784877	0.06166122	0.967294927	0.527471362	0.121403035	0.715401076
chr19;52032727;A;G	chr2;203304458;A;G	ZNF432	CYP20A1	1.056029448	0.371935394	1.223087248	0.387104981	0.483705434	0.604471658
chr14;55367578;A;G	chr5;115829894;A;G	ATG14	ATG12	1.016372827	0.361185624	1.090268622	0.177447303	0.473527094	0.392637998
chr13;32399925;A;G	chr16;29834402;A;G	BRCA2	MVP	1.121202556	0.000514623	1.05620208	0.658921781	0.002895136	0.807294247
chr12;53296435;A;G	chr20;3869130;A;G	PFDN5	MAVS	1.083390527	3.28E-05	1.150197079	0.036573283	0.000299543	0.173431948
chr2;200909462;A;G	chr7;150331699;A;G	ORC2	ZBED6CL;LRRC61	1.071173899	0.092593957	1.148072382	0.314279124	0.166057849	0.53745011
chr15;40663319;A;G	chr22;35660551;A;G	CASC5	APOL6	1.01947558	0.25734591	1.023377739	0.590937997	0.365791667	0.761121197
chr17;50964541;A;G	chr19;11913076;A;G	SPAG9	ZNF69	1.127922356	0.050419191	1.440861188	0.035141747	0.103983444	0.170080649
chr19;17810311;A;G	chr6;33302221;A;G	B3GNT3	TAPBP	1.080176027	0.035428245	0.924176251	0.6332384	0.079410247	0.790382755
chr1;225788211;A;G	chr1;28498262;A;G	SRP9	PHACTR4	1.118738824	5.91E-07	0.982039836	0.869920621	1.02E-05	0.933692431
chr1;9101186;A;G	chr12;100627414;A;G	GPR157	GAS2L3	0.974645937	0.336398122	1.13388404	0.500635529	0.448947948	0.695093401
chr1;6223246;A;G	chr15;89832336;A;G	ICMT	AP3S2	1.002020415	0.961850029	1.17882232	0.038651954	0.974787444	0.17836428
chr19;39490528;A;G	chr20;36781911;A;G	TIMM50	SOGA1	1.06062629	0.091800033	1.270741455	0.057662351	0.164971384	0.218842654
chr1;200031322;A;G	chr1;225788288;A;G	NR5A2	SRP9	1.12868201	0.001504958	1.025213079	0.953769035	0.006858616	0.978446343
chr15;51914545;A;G	chr2;127844792;A;G	TMOD3	POLR2D	1.027354857	0.288333696	1.12399291	0.395099453	0.398778325	0.61169276
chr2;27357393;A;G	chr9;128306773;A;G	AC074117.10	TRUB2	0.999490163	0.92451416	1.030143533	0.799551612	0.948235893	0.893525254
chr11;65777096;A;G	chr13;32524891;A;G	AP5B1	N4BP2L2	1.090768447	0.003846633	1.169696247	0.108015767	0.014388538	0.301858662
chr1;9928311;A;G	chr6;98873605;A;G	LZIC	FBXL4	1.110880187	0.009434361	0.962309424	0.978486294	0.028809443	0.991019283
chr1;225788491;A;G	chr2;37102164;A;G	SRP9	EIF2AK2	1.113131288	0.000301717	1.283722581	0.00930316	0.00186925	0.091786241
chr1;100024063;A;G	chr16;20464462;A;G	SLC35A3	ACSM2A	1.055857348	0.015825105	1.030173033	0.545571271	0.042766747	0.728317556
chr1;10457615;A;G	chr20;3869674;A;G	DFFA	MAVS	1.08273819	0.185075657	1.03428749	0.618964104	0.284481246	0.780832374
chr12;49354343;A;G	chr2;27357380;A;G	DNAJC22	AC074117.10	1.020298931	0.51188653	1.003301559	0.748399115	0.616057613	0.862960953
chr15;51913892;A;G	chr15;65150240;A;G	TMOD3	CLPX	0.982691917	0.706920404	0.912164407	0.34089713	0.783139939	0.562585307
chr2;127845557;A;G	chr20;3869130;A;G	POLR2D	MAVS	0.996409595	0.918304207	1.159453627	0.109380279	0.944030121	0.303641625
chr3;155943172;A;G	chr5;37291344;A;G	GMPS	NUP155	1.07879896	0.043673482	1.048956481	0.790171788	0.09308961	0.887529687
chr12;64449074;A;G	chr17;38849586;A;G	XPOT	RPL23	0.983189752	0.384397758	1.224101843	0.015437088	0.495783798	0.116384062
chr17;81561243;A;G	chr2;130159594;A;G	NPLOC4	SMPD4	1.097097497	0.043494666	1.180669463	0.358441866	0.092790415	0.579711278
chr19;45703591;A;G	chr6;70589050;A;G	QPCTL	SDHAF4	0.948539054	0.017756162	1.018042618	0.901946876	0.046646939	0.950731189
chr11;6435728;A;G	chr17;66218536;A;G	HPX	APOH	1.03391713	0.274591141	1.194873154	0.005911054	0.384357652	0.073906902
chr19;3758397;A;G	chr3;155942976;A;G	APBA3	GMPS	1.058500726	0.09937795	1.324751432	0.004071631	0.17556374	0.062801054
chr10;68518652;A;G	chr3;40536194;A;G	SLC25A16	ZNF621	1.108977617	0.007733724	1.194497697	0.350753247	0.024711371	0.572136292
chr19;19683067;A;G	chr4;17801396;A;G	ZNF101	DCAF16	1.04610357	0.028397851	1.168966122	0.061701048	0.066971567	0.226024574
chr16;22285915;A;G	chr4;56460096;A;G	EEF2K	PAICS	1.060735486	2.15E-05	1.038636407	0.084219936	0.000211502	0.264760059
chr1;156375531;A;G	chr12;68767410;A;G	RHBG	SLC35E3	1.047053057	0.303315497	0.764555365	0.108357847	0.414520039	0.302250226
chr1;112699116;A;G	chr1;1316251;A;G	MOV10	CPSF3L	1.109907344	0.00555645	1.386552573	0.024716285	0.019118696	0.144147061
chr19;52031898;A;G	chr3;15410395;A;G	ZNF432	METTL6	1.038463675	0.018529981	1.094901531	0.081440881	0.048198269	0.260216399
chr22;46671072;A;G	chr22;46671729;A;G	GRAMD4	GRAMD4	1.068870187	0.273910318	1.098464584	0.548858823	0.383695412	0.731005653
chr16;31040719;A;G	chr9;128330672;A;G	STX4	COQ4	1.155859415	0.058783073	1.002382093	0.790136874	0.117024305	0.887529687
chr17;81563556;A;G	chr5;79018318;A;G	NPLOC4	DMGDH	1.086964567	0.103516302	1.148001839	0.20847458	0.181331054	0.428345796
chr16;4751825;A;G	chr17;1751500;A;G	RP11-127I20.7;ZNF500	SERPINF2	1.112326888	0.005868955	1.156602125	0.205818308	0.019949667	0.425323872
chr12;56731396;A;G	chr2;127844792;A;G	NACA	POLR2D	1.042832279	0.021852479	1.02264341	0.834366075	0.05470334	0.913878632
chr1;100024279;A;G	chr16;9110931;A;G	SLC35A3	C16orf72;RP11-473I1.9	1.042425972	0.031144719	1.081872335	0.112248945	0.071866443	0.307725858
chr3;10151674;A;G	chr8;47977554;A;G	VHL	MCM4	1.123055344	6.72E-18	0.963493093	0.997978541	1.16E-14	0.999613675
chr15;82843387;A;G	chr3;15072340;A;G	HOMER2	RBSN	1.092435822	0.034041919	1.146831336	0.21408198	0.076964416	0.434534447
chr12;98604977;A;G	chr3;44749859;A;G	SLC25A3	KIAA1143	0.987028952	0.796476392	1.305303208	0.002159104	0.853966847	0.046735871
chr2;203298766;A;G	chr2;32309752;A;G	CYP20A1	YIPF4	1.020482059	0.73280038	0.828667908	0.412270652	0.804450614	0.625528547
chr19;16550568;A;G	chr20;18487707;A;G	SLC35E1;CTD-3222D19.2	RBBP9	1.029988228	0.225647074	1.143441235	0.096062817	0.331005175	0.283537092
chr12;50930475;A;G	chr4;56460751;A;G	METTL7A	PAICS	1.095001881	1.87E-10	0.939533707	0.50809002	1.30E-08	0.700790998
chr17;75231011;A;G	chr3;50113122;A;G	NUP85	RBM5	1.161195864	0.002517462	1.412968338	0.021279592	0.010324569	0.135152652
chr19;11913663;A;G	chr20;25447951;A;G	ZNF69	GINS1	1.025033606	0.266486254	1.06495801	0.228094905	0.37554976	0.45012726
chr1;204557532;A;G	chr6;26278328;A;G	MDM4	HIST1H4H	1.032454621	0.322998861	1.116086828	0.117601293	0.435226855	0.315251929
chr17;44799748;A;G	chr3;40466070;A;G	GJC1	RPL14	0.998286813	0.998334074	1.250284916	0.172750739	0.999411201	0.386630699
chr12;124783645;A;G	chr19;39490530;A;G	SCARB1	TIMM50	1.04295903	0.312328162	1.182513419	0.458454354	0.423887884	0.66345402
chr1;10457556;A;G	chr16;31122966;A;G	DFFA	RP11-196G11.5;KAT8	1.017367386	0.510003841	1.026205024	0.882868654	0.614370656	0.940751378
chr1;20755311;A;G	chr3;57565250;A;G	HP1BP3	PDE12	1.080501413	0.12385207	1.341637039	0.150268506	0.208453706	0.358334813
chr19;3758351;A;G	chr20;25448010;A;G	APBA3	GINS1	1.054899699	0.000235885	1.079863137	0.190215664	0.001527334	0.407936577
chr22;24518122;A;G	chr8;104386725;A;G	AP000355.2;UPB1	DPYS	0.99604243	0.873623243	1.010612195	0.591520001	0.911699087	0.761514354
chr16;664940;A;G	chr3;40536194;A;G	MSLN;WDR90	ZNF621	1.145776537	0.002423169	1.362527001	0.026438583	0.010013059	0.148515181
chr11;16756647;A;G	chr6;70589226;A;G	C11orf58	SDHAF4	0.970000018	0.106068266	1.262443843	0.136659105	0.184883739	0.340495972
chr14;95185097;A;G	chr19;18364467;A;G	CLMN	PGPEP1	1.030726171	0.392751371	1.075226869	0.471425798	0.5040347	0.673004762
chr1;160026664;A;G	chr20;3868710;A;G	RP11-226L15.5	MAVS	1.134697917	0.000379483	1.100239902	0.203320534	0.002260394	0.422464889
chr16;70248733;A;G	chr17;18272248;A;G	EXOSC6	TOP3A	1.007756728	0.78034203	1.093141715	0.355227873	0.841709185	0.576596952
chr11;65777052;A;G	chr4;2839625;A;G	AP5B1	SH3BP2	1.08476392	0.044456429	0.973353957	0.919426552	0.094415402	0.960512611
chr19;40934376;A;G	chr19;6704230;A;G	CYP2B7P	C3	1.055839877	0.669662192	0.964850693	0.792221573	0.752698085	0.888682672
chr19;41014406;A;G	chr6;150400287;A;G	CYP2B6	IYD	0.974529716	0.618964104	0.960592209	0.765404445	0.70979107	0.872648712
chr12;64449074;A;G	chr19;11913663;A;G	XPOT	ZNF69	1.006808611	0.996017689	1.118001294	0.153736063	0.997721982	0.363056474
chr1;207097352;A;G	chr3;157176354;A;G	C4BPB	RP11-550I24.2	1.084940816	0.000789803	1.050911883	0.275938265	0.004096559	0.500533012
chr1;225788491;A;G	chr19;52703380;A;G	SRP9	ZNF611	1.11505363	0.001939133	1.057971681	0.669647398	0.008383844	0.814263778
chr16;23465858;A;G	chr3;155825223;A;G	GGA2	SLC33A1	1.099621557	0.000510869	0.93852869	0.718788879	0.002878304	0.844943582
chr13;94406298;A;G	chr5;37290882;A;G	GPC6	NUP155	1.102799683	0.000529429	1.018207551	0.537009009	0.002963066	0.721993839
chr1;6223380;A;G	chr4;70817324;A;G	ICMT	GRSF1	1.074177891	0.071832401	1.311076554	0.015328709	0.136627439	0.115939468
chr7;156971486;A;G	chr7;44833623;A;G	NOM1	H2AFV	1.117390146	2.86E-10	1.102508717	0.021163137	1.82E-08	0.134797583
chr4;73057261;A;G	chrX;16763152;A;G	COX18	SYAP1	0.973652514	0.455426205	1.293773146	0.005169791	0.563889493	0.069607962
chr4;73057697;A;G	chr7;156971486;A;G	COX18	NOM1	1.073571155	1.02E-05	0.989828466	0.965173091	0.000113683	0.984263879
chr1;45695941;A;G	chr1;45695942;A;G	RP11-767N6.7;IPP	RP11-767N6.7;IPP	1.023045235	0.704659842	1.203825896	0.323851817	0.781383409	0.546467911
chr15;89897936;A;G	chr7;99574504;A;G	C15orf38-AP3S2;ARPIN	ZNF655;GS1-259H13.13	1.060832657	0.003620484	1.15618615	0.009601646	0.013717552	0.093172695
chr11;78068619;A;G	chr8;143655966;A;G	NDUFC2-KCTD14;NDUFC2	ZNF623	1.091495767	1.39E-05	0.929969815	0.379944933	0.000146331	0.598056111
chr11;94417250;A;G	chr19;11834934;A;G	MRE11A	ZNF440	1.085191217	0.007262615	1.151242744	0.181768399	0.023547492	0.397769274
chr1;1316802;A;G	chr11;119010129;A;G	CPSF3L	CCDC84	1.043422392	0.286012267	1.189672968	0.097200823	0.396426517	0.285261286
chr19;21806237;A;G	chr9;4729590;A;G	ZNF43	AK3	1.109819684	0.079190546	1.390308449	0.04779367	0.147217265	0.198616625
chr1;156376573;A;G	chrX;85090404;A;G	RHBG	APOOL	1.135304443	0.007581983	0.889790827	0.626474914	0.024322701	0.785840262
chr20;25447867;A;G	chr20;3870904;A;G	GINS1	MAVS	1.076794268	2.18E-08	1.025453436	0.611778458	6.44E-07	0.775685339
chr10;72234372;A;G	chr7;44833264;A;G	ANAPC16	H2AFV	1.149074682	0.004338702	0.891071465	0.454763106	0.015787048	0.660302401
chr17;50964855;A;G	chr19;23257036;A;G	SPAG9	IPO5P1	1.029310414	0.198302817	1.03368062	0.810897004	0.299959523	0.900238172
chr1;52917139;A;G	chr17;66222152;A;G	ECHDC2	APOH	1.051308165	0.140055023	1.334526544	0.005119945	0.229173458	0.069283643
chr13;21374363;A;G	chr19;52031835;A;G	ZDHHC20	ZNF432	1.005687222	0.78934706	0.99638554	0.975798536	0.848617975	0.989662296
chr11;62739644;A;G	chr5;80627559;A;G	TTC9C	DHFR	1.013032956	0.603478408	1.130363864	0.120524299	0.696818842	0.319019564
chr14;50246421;A;G	chr2;3545012;A;G	L2HGDH	RNASEH1;RP13-512J5.1	1.013857399	0.785999348	1.406027723	0.033472063	0.845909231	0.166025562
chr20;3869544;A;G	chr4;17802039;A;G	MAVS	DCAF16	1.072407262	0.001588283	1.077437435	0.290938312	0.007157207	0.51540569
chr3;15072386;A;G	chr5;131202444;A;G	RBSN	LYRM7	1.049670944	0.049270461	0.995308179	0.95704862	0.102214043	0.980354365
chr1;1318564;A;G	chr17;78422758;A;G	CPSF3L;RP5-890O3.9	PGS1	1.089870893	0.032645322	1.076040423	0.314388704	0.074562181	0.537510457
chr19;52154310;A;G	chr2;206122616;A;G	CTC-471J1.8;ZNF836	NDUFS1	1.061847778	0.023595904	1.23623891	0.089702332	0.058121764	0.273867066
chr1;160026673;A;G	chr15;40662427;A;G	RP11-226L15.5	CASC5	1.10209675	2.18E-05	0.975415572	0.827175435	0.000213821	0.909605918
chr12;93509526;A;G	chr5;131202444;A;G	RN7SL737P;MRPL42	LYRM7	1.026821683	0.549127137	0.973552421	0.676157077	0.649346467	0.81804916
chr2;206122873;A;G	chr22;24573057;A;G	NDUFS1	SNRPD3	1.023159141	0.629010646	1.1307845	0.495040505	0.718440783	0.691214466
chr19;18367049;A;G	chr2;127844792;A;G	PGPEP1	POLR2D	1.021163506	0.244634162	1.01201725	0.9341479	0.352013299	0.968436129
chr12;100033607;A;G	chr20;3869130;A;G	RP11-135F9.3;UHRF1BP1L	MAVS	1.071771379	0.002339245	1.187247114	0.019805979	0.009737173	0.130707552
chr1;100024651;A;G	chr1;52824220;A;G	SLC35A3	ZYG11B	0.969601092	0.325808563	0.965055414	0.831660243	0.438054216	0.912296023
chr14;21460885;A;G	chr19;57844302;A;G	RAB2B	CTD-2583A14.10;ZNF587B	1.062413896	0.27667834	1.137788404	0.335780586	0.386450561	0.557890808
chr1;160995497;A;G	chrX;150767753;A;G	F11R	CD99L2	1.081423694	5.77E-05	0.873187356	0.069436782	0.000477463	0.239833497
chr3;155943021;A;G	chr7;99704719;A;G	GMPS	CYP3A7-CYP3A51P	1.012993761	0.715147939	1.153307593	0.430336101	0.789986569	0.64070378
chr11;65777096;A;G	chr2;85546665;A;G	AP5B1	GGCX	1.077102091	7.07E-05	1.136667756	0.009789106	0.000566358	0.094162392
chr17;5027723;A;G	chr7;4770280;A;G	KIF1C	FOXK1	1.093263343	0.072223349	1.205133731	0.611897359	0.137179138	0.775700159
chr1;10461181;A;G	chr9;129510827;A;G	DFFA	RP11-492E3.51;LINC00963	1.031074911	0.399958686	1.145670172	0.419470554	0.510906232	0.631455334
chr15;89897989;A;G	chr4;17801266;A;G	C15orf38-AP3S2;ARPIN	DCAF16	1.08497682	1.78E-07	1.152760955	0.005819373	3.79E-06	0.073343005
chr16;22285539;A;G	chr20;33705050;A;G	EEF2K	PXMP4	1.008663535	0.452556386	1.070059577	0.060972254	0.561336208	0.224650212
chr1;52824016;A;G	chr8;43026923;A;G	ZYG11B	RP11-598P20.5;HOOK3	1.09326582	0.009420386	1.064859545	0.218229343	0.028779927	0.438986771
chr20;3869130;A;G	chr7;156970189;A;G	MAVS	NOM1	1.077627528	0.003738591	1.172740581	0.013743411	0.014067432	0.110005574
chr1;179075045;A;G	chr12;108591203;A;G	FAM20B	TMEM119	1.022065821	0.287339845	1.460137904	4.56E-11	0.397955303	1.32E-06
chr12;118137518;A;G	chr2;53850056;A;G	PEBP1	GPR75-ASB3	1.029845289	0.438920968	0.982767524	0.919468846	0.548111445	0.960512611
chr20;33646262;A;G	chr8;43020436;A;G	CBFA2T2	RP11-598P20.5;HOOK3	1.119900913	0.028811025	1.090537484	0.471318257	0.067741721	0.672972958
chr1;179073347;A;G	chr2;99196434;A;G	FAM20B	MRPL30;RP11-111H13.1	1.099504399	5.03E-05	1.128727847	0.070515334	0.000427122	0.241576857
chr19;36320717;A;G	chr19;57305556;A;G	LINC00665	CTC-444N24.11	1.115346474	0.000749401	1.052613166	0.673366579	0.003929013	0.816306989
chr17;1752239;A;G	chr19;6702731;A;G	SERPINF2	C3	1.009798018	0.704861458	1.298836158	0.00245382	0.781547087	0.049583642
chr19;39491748;A;G	chr5;131202443;A;G	TIMM50	LYRM7	1.060416256	0.017194187	1.009079777	0.716483104	0.045536823	0.843729803
chr19;18366519;A;G	chr3;15072386;A;G	PGPEP1	RBSN	0.988966319	0.482283606	1.151002047	0.044809345	0.589086074	0.191836363
chr20;45884892;A;G	chr3;49424140;A;G	ZSWIM1	NICN1	0.957580146	0.286662031	1.001932028	0.469949016	0.397199019	0.671946139
chr12;49355335;A;G	chr2;113710467;A;G	DNAJC22	SLC35F5	1.112817097	0.001323298	0.930510169	0.672649652	0.006186604	0.815983961
chr19;52876889;A;G	chrX;154476116;A;G	ZNF320	PLXNA3	1.150455479	0.011731103	1.224366743	0.133298254	0.033988	0.33552376
chr21;42909937;A;G	chr9;112685300;A;G	NDUFV3	INIP	1.017656898	0.541801	1.309279912	8.14E-06	0.642793162	0.005334294
chr2;197496908;A;G	chr2;95146591;A;G	HSPD1	MRPS5	1.113829484	0.045733129	1.082349681	0.527544843	0.096461426	0.715401076
chr1;156376782;A;G	chr3;52210513;A;G	RHBG	ALAS1	1.067592813	0.138029652	1.042708849	0.62638597	0.226592241	0.785840262
chr3;15072386;A;G	chr9;32456382;A;G	RBSN	DDX58	1.073652152	3.13E-05	1.229823663	0.000259001	0.000288268	0.019002856
chr11;31431672;A;G	chr3;155943021;A;G	DNAJC24	GMPS	1.062075793	0.015491211	1.123760622	0.328441058	0.042086553	0.551074663
chr3;52210694;A;G	chr7;66078774;A;G	ALAS1	ASL	1.042619868	0.265718617	1.010200008	0.789326659	0.374820267	0.886982375
chr19;16550480;A;G	chr7;17345194;A;G	SLC35E1;CTD-3222D19.2	AHR	0.979266649	0.278598502	1.041829383	0.67575519	0.388477221	0.818005803
chr12;118137444;A;G	chr12;124783357;A;G	PEBP1	SCARB1	1.056433915	0.154331493	1.040506335	0.897223966	0.247237985	0.948364984
chr17;49296668;A;G	chr3;15072386;A;G	ZNF652	RBSN	1.133883863	0.001025242	1.250278848	0.019328116	0.00503731	0.129383629
chr19;11450409;A;G	chr19;52878858;A;G	PRKCSH	ZNF320	1.076275627	0.106533973	0.971986846	0.807007932	0.185457205	0.897557648
chr1;214351091;A;G	chr7;5622561;A;G	RP11-176D17.3;PTPN14	RNF216	1.204435624	9.85E-07	1.140649703	0.224306571	1.58E-05	0.445819595
chr10;94612687;A;G	chr13;21374968;A;G	HELLS	ZDHHC20	1.031395544	0.300907513	1.216923963	0.017416439	0.412046434	0.123197823
chr19;39490528;A;G	chr4;17802039;A;G	TIMM50	DCAF16	1.048111149	0.138725034	1.033139538	0.895690256	0.227492915	0.947630907
chr4;99881022;A;G	chr5;79018124;A;G	LAMTOR3	DMGDH	1.06694981	0.167610733	1.108905728	0.356603457	0.263437709	0.57805791
chr2;127845557;A;G	chr3;15072386;A;G	POLR2D	RBSN	1.012303696	0.665097231	1.111028908	0.197000774	0.74909078	0.415660191
chr2;206122873;A;G	chr7;25120962;A;G	NDUFS1	CYCS	0.98387878	0.65562478	1.03827946	0.767426247	0.741236582	0.873909495
chr19;57757104;A;G	chr7;7246205;A;G	ZNF776	C1GALT1	1.082555025	0.007486556	1.061135074	0.256796144	0.024082044	0.48068376
chr16;11835029;A;G	chr16;11835067;A;G	RSL1D1	RSL1D1	1.076770874	2.47E-05	0.97665713	0.685862113	0.000236794	0.82441019
chr11;46738118;A;G	chr17;39907500;A;G	F2	GSDMB	1.05907918	0.109380279	0.935911758	0.243242584	0.189318898	0.466097
chr17;66218536;A;G	chr19;6704593;A;G	APOH	C3	1.030398943	0.165964412	1.069713991	0.200156969	0.261427522	0.419134889
chr1;45695364;A;G	chr7;128503458;A;G	RP11-767N6.7;IPP	METTL2B	1.045018261	0.141604572	1.140596322	0.067418581	0.231132353	0.236186742
chr1;150731374;A;G	chr12;108591203;A;G	CTSS	TMEM119	1.044935478	0.033041548	1.420072004	1.63E-06	0.075219815	0.002196632
chr19;52880443;A;G	chr20;3220682;A;G	ZNF320	ITPA	1.152341921	2.39E-05	1.163587106	0.190914536	0.00023071	0.40873529
chr1;214351091;A;G	chr16;70376778;A;G	RP11-176D17.3;PTPN14	ST3GAL2	1.103326611	0.189360932	1.620018905	0.052716425	0.289479432	0.208988743
chr4;17802039;A;G	chr6;26173832;A;G	DCAF16	HIST1H2BE	1.117442165	0.009535706	1.06513521	0.491256802	0.029031107	0.688330336
chr7;66078735;A;G	chr7;66078774;A;G	ASL	ASL	1.085610454	0.018996328	1.047067543	0.512054363	0.049140398	0.704211622
chr12;49355127;A;G	chr12;49356107;A;G	DNAJC22	DNAJC22	1.03376047	0.187573644	1.107718594	0.048907327	0.287445618	0.20118726
chr12;56765677;A;G	chr2;99195935;A;G	HSD17B6	MRPL30;RP11-111H13.1	1.069206156	0.000204977	0.968134013	0.989049782	0.001360902	0.995636077
chr1;204556616;A;G	chr4;778780;A;G	MDM4	RP11-440L14.1	1.087222109	0.022867446	1.248832853	0.077537609	0.056667354	0.25359641
chr1;207097352;A;G	chr5;131159990;A;G	C4BPB	HINT1	1.018788263	0.223418652	1.019594364	0.259259743	0.32857888	0.483407614
chr2;113707778;A;G	chr7;99365270;A;G	SLC35F5	ARPC1A	0.988481923	0.82972305	1.195663345	0.471318257	0.879398608	0.672972958
chr19;9562996;A;G	chr20;3869130;A;G	ZNF121	MAVS	1.106471239	0.0006803	1.315980968	0.000187018	0.003630373	0.016462248
chr19;45703767;A;G	chr22;36266826;A;G	QPCTL	APOL1	0.922609523	0.000504735	1.138805396	0.316604081	0.002849696	0.539621985
chr1;109480952;A;G	chr17;75889923;A;G	SYPL2	TRIM65	1.187062731	5.65E-06	0.984751019	0.866566253	6.87E-05	0.931935481
chr20;3869130;A;G	chr5;34906057;A;G	MAVS	RAD1	1.058461077	0.085947599	1.213660751	0.085502047	0.156873159	0.267271242
chr16;89687702;A;G	chr22;37028323;A;G	CDK10	MPST	1.01926757	0.655707894	1.011849099	0.694460345	0.741255055	0.829644803
chr11;59130622;A;G	chr4;17801308;A;G	AP001258.4	DCAF16	1.135523107	0.075286621	1.202231873	0.593447118	0.141606044	0.762825206
chr3;155942975;A;G	chr6;70589226;A;G	GMPS	SDHAF4	1.034853528	0.435864447	1.136361192	0.75809139	0.545212048	0.868439248
chr20;44425860;A;G	chr20;44425922;A;G	HNF4A	HNF4A	0.991436188	0.897977545	0.934506957	0.890602816	0.929639377	0.945002905
chr10;73776941;A;G	chr5;34906442;A;G	FUT11	RAD1	1.089791858	0.020650863	1.269868453	0.006692679	0.052390184	0.078683615
chr11;768844;A;G	chr19;52880159;A;G	PDDC1	ZNF320	1.082554221	0.082595961	1.094480013	0.259686768	0.152158207	0.483862149
chr19;52618122;A;G	chr6;150398955;A;G	ZNF83	IYD	1.034812178	0.315849745	1.084041999	0.407801989	0.427657885	0.621888271
chr11;125656244;A;G	chr15;41299144;A;G	CHEK1	OIP5-AS1	1.046866525	0.00176615	1.038653658	0.991524505	0.007771125	0.996703734
chr13;21375072;A;G	chr2;37100447;A;G	ZDHHC20	EIF2AK2	1.085997485	4.26E-06	1.090262737	0.02566547	5.42E-05	0.146416244
chr1;52823875;A;G	chr16;11835346;A;G	ZYG11B	RSL1D1	1.044569356	0.073224753	1.030228873	0.804058497	0.138607702	0.896021958
chr13;30457483;A;G	chr4;165076867;A;G	HMGB1	TMEM192	1.044186757	0.197974607	1.210270323	0.004142362	0.299540828	0.063195947
chr1;200031679;A;G	chr10;101005028;A;G	NR5A2	LZTS2	1.127257786	0.019619688	1.374840782	0.158426663	0.050346412	0.368970322
chr2;200910051;A;G	chr22;41599671;A;G	ORC2	DESI1	1.041650399	0.288015734	1.014077171	0.687575048	0.398554431	0.825394273
chr14;74735609;A;G	chr17;67338845;A;G	FCF1	PSMD12	1.058338308	0.00028705	0.93236429	0.596109101	0.001791165	0.764808919
chr3;15072386;A;G	chr6;13789218;A;G	RBSN	MCUR1	1.130728897	0.004162636	0.978315982	0.955857478	0.01528671	0.979633774
chr11;769883;A;G	chr19;18367091;A;G	PDDC1	PGPEP1	1.022842186	0.480373487	1.125106498	0.31135975	0.587236946	0.534594862
chr2;200910051;A;G	chr3;50113122;A;G	ORC2	RBM5	1.068131195	0.047320614	1.479817234	0.000113019	0.099023147	0.013350387
chr19;18366600;A;G	chr7;25120962;A;G	PGPEP1	CYCS	0.980553159	0.521723309	1.188153733	0.283817606	0.624933586	0.508147818
chr10;68517621;A;G	chr11;125656244;A;G	SLC25A16	CHEK1	1.086317742	0.002173706	1.01929754	0.953844878	0.009185833	0.978446343
chr14;20367129;A;G	chr19;57844321;A;G	TEP1	CTD-2583A14.10;ZNF587B	1.085621445	0.139990131	1.313576426	0.072967061	0.229104506	0.245717555
chr16;67681959;A;G	chr3;161073083;A;G	GFOD2	PPM1L	1.050772544	0.248243927	1.029677404	0.905265845	0.355801542	0.95265616
chr17;81562482;A;G	chr7;156970054;A;G	NPLOC4	NOM1	1.093935812	0.049979682	1.258445003	0.021026737	0.103310142	0.134332847
chr19;3758397;A;G	chr5;134900819;A;G	APBA3	TXNDC15	0.92894562	0.003033847	1.202650139	0.060870392	0.011940915	0.22444617
chr12;7097375;A;G	chr9;128331686;A;G	C1RL	COQ4	1.10195489	0.018837431	1.132016349	0.288015734	0.048800603	0.512388626
chr19;36320687;A;G	chr19;52064837;A;G	LINC00665	ZNF841;ZNF432	1.037425781	0.390815609	1.016528852	0.529698123	0.502129379	0.717226638
chr11;58708313;A;G	chr7;73601791;A;G	GLYAT	MLXIPL	1.050084632	0.187132907	1.147394262	0.194561898	0.287003238	0.412942848
chr18;23297499;A;G	chr3;48750423;A;G	TMEM241	PRKAR2A	1.155741738	4.69E-05	1.140483591	0.184038453	0.000403904	0.400586305
chr12;98602197;A;G	chrX;16763492;A;G	SLC25A3	SYAP1	1.033650624	0.498053919	1.512632921	0.002680039	0.60337053	0.051800172
chr5;34906553;A;G	chr6;43029809;A;G	RAD1	RRP36	0.923731396	0.154339356	0.797941841	0.124472597	0.247237985	0.324011423
chr19;18366899;A;G	chr20;3869744;A;G	PGPEP1	MAVS	1.012538758	0.793139957	1.162871906	0.046039862	0.851441045	0.194922361
chr1;225788288;A;G	chr11;31431089;A;G	SRP9	DNAJC24	1.071188256	0.024680518	1.250292205	0.00441334	0.060167686	0.064905016
chr19;11834934;A;G	chr7;128503458;A;G	ZNF440	METTL2B	1.072583248	0.000948406	1.26009094	0.000553977	0.004741922	0.025542981
chr1;9149528;A;G	chr8;66454938;A;G	MIR34AHG	ADHFE1	1.03109918	0.585267489	1.015958691	0.740908919	0.68095133	0.858290432
chr21;42846777;A;G	chr3;15072340;A;G	WDR4	RBSN	1.086477712	0.113651603	1.378721275	0.023367993	0.195073403	0.140143392
chr11;78069071;A;G	chr17;38849586;A;G	NDUFC2-KCTD14;NDUFC2	RPL23	0.983653171	0.330897846	1.182721923	0.012078359	0.443280869	0.103807892
chr1;201517951;A;G	chr1;201517959;A;G	RP11-134G8.7	RP11-134G8.7	1.117855075	0.008115274	0.986119238	0.787842439	0.025643628	0.886190204
chr2;113710062;A;G	chr2;61050828;A;G	SLC35F5	PEX13	1.014972551	0.391619776	1.03423932	0.4583563	0.502753396	0.663389523
chr12;50930844;A;G	chr19;15661225;A;G	METTL7A	CYP4F3	0.934523055	0.072246746	1.027392691	0.854247078	0.137202207	0.925334862
chr16;4751825;A;G	chr18;45848679;A;G	RP11-127I20.7;ZNF500	EPG5	1.243785628	6.91E-05	1.167385734	0.674955448	0.000554903	0.81737894
chr3;40537506;A;G	chr6;53003289;A;G	ZNF621	ICK	1.097213139	1.14E-07	1.097129915	0.047602276	2.59E-06	0.198183792
chr1;9928633;A;G	chr3;15072386;A;G	LZIC	RBSN	1.071597764	0.005026887	1.037673034	0.497677512	0.01770781	0.693190826
chr2;37102204;A;G	chr6;13790590;A;G	EIF2AK2	MCUR1	1.107857224	0.001162204	1.151160557	0.068307685	0.00557886	0.237815793
chr13;21374968;A;G	chr2;27357393;A;G	ZDHHC20	AC074117.10	1.019813943	0.426683927	1.035109594	0.409341911	0.536487747	0.623219446
chr15;80975924;A;G	chr20;45884956;A;G	MESDC2	ZSWIM1	0.944341055	0.000191498	0.936954273	0.024962524	0.001287754	0.144576438
chr11;65776910;A;G	chr2;27357380;A;G	AP5B1	AC074117.10	1.067751296	0.052912905	1.189341897	0.069261855	0.107888595	0.239493917
chr16;70248733;A;G	chr17;1780760;A;G	EXOSC6	SMYD4	1.034996339	0.076176014	1.208596391	0.014679349	0.14295063	0.113510012
chr17;67338686;A;G	chr7;17344903;A;G	PSMD12	AHR	0.955174076	0.01099172	1.156555144	0.034203224	0.032364197	0.167902011
chr15;50703640;A;G	chr19;36337924;A;G	SPPL2A	ZFP14	1.041104846	0.273393153	1.19277475	0.087727796	0.383082217	0.270623654
chr3;48750241;A;G	chr4;780286;A;G	PRKAR2A	RP11-440L14.1	1.07761524	0.09416067	1.008611808	0.874130381	0.168217816	0.935968261
chr17;59201709;A;G	chr18;50392804;A;G	PRR11;CTD-2510F5.6	SKA1	1.119561588	0.00618461	1.241563908	0.183556465	0.020774565	0.399918179
chr20;33704358;A;G	chr4;56460751;A;G	PXMP4	PAICS	1.103029213	8.78E-12	0.909377568	0.143076753	1.07E-09	0.348932017
chr12;56765641;A;G	chr16;12660925;A;G	HSD17B6	CPPED1	1.03140039	0.063632831	1.039171062	0.207250961	0.124350119	0.426882305
chr15;90276276;A;G	chr19;54178196;A;G	NGRN;RP11-697E2.12	MBOAT7	1.054978321	0.443592942	1.118594582	0.545280362	0.55251573	0.728007559
chr12;120964391;A;G	chr20;3869130;A;G	HNF1A-AS1	MAVS	1.059527454	0.021548183	1.049162725	0.770724674	0.054137094	0.875916566
chr1;156380561;A;G	chr4;99881022;A;G	RHBG	LAMTOR3	1.098374765	0.019787693	1.044112354	0.57485771	0.050660741	0.749493875
chr11;46736397;A;G	chr18;692561;A;G	F2	ENOSF1	1.027947373	0.486224414	1.385192494	0.009177877	0.5927155	0.091052629
chr1;214351091;A;G	chr19;52880159;A;G	RP11-176D17.3;PTPN14	ZNF320	1.131549662	0.000193575	1.299118273	0.004263787	0.001298405	0.063824737
chr10;28525763;A;G	chr2;200910051;A;G	WAC-AS1	ORC2	1.035511416	0.176139801	0.974429922	0.704861458	0.27382914	0.836316796
chr2;200909962;A;G	chrX;119539365;A;G	ORC2	CXorf56	1.045895395	0.225674603	1.199776633	0.167391683	0.331005175	0.379816032
chr12;68766232;A;G	chr2;61049713;A;G	SLC35E3	PEX13	1.059728863	0.006266848	0.956562582	0.811441184	0.020990714	0.90050756
chr16;75445523;A;G	chr2;37100447;A;G	RP11-77K12.1;TMEM170A	EIF2AK2	1.086734543	0.003749721	1.124397212	0.123425224	0.014100197	0.322833166
chr6;36141554;A;G	chrX;19913626;A;G	MAPK13	CXorf23	1.14851785	3.22E-06	1.341685727	0.001033083	4.28E-05	0.033957348
chr1;207094285;A;G	chr3;52210694;A;G	C4BPB	ALAS1	1.066027763	0.104510976	1.005426918	0.848712521	0.182642297	0.922227738
chr1;52824220;A;G	chr16;31123132;A;G	ZYG11B	RP11-196G11.5;KAT8	1.033910151	0.192070776	1.091055448	0.525354541	0.292601926	0.71386387
chr13;30457483;A;G	chr7;44833623;A;G	HMGB1	H2AFV	1.084730081	0.000666571	1.051290633	0.201954655	0.003570645	0.421138635
chr2;216501792;A;G	chr20;35713269;A;G	RPL37A	RBM39	0.972637007	0.083070341	1.105186343	0.286098581	0.152826333	0.510480936
chr1;1409621;A;G	chr19;57844321;A;G	RP4-758J18.13	CTD-2583A14.10;ZNF587B	1.085621445	0.139990131	1.313576426	0.072967061	0.229104506	0.245717555
chr19;45550009;A;G	chr7;101091593;A;G	OPA3	TRIM56	1.018973231	0.358902622	1.080466463	0.517124728	0.47140243	0.707575735
chr1;23381114;A;G	chr9;37432622;A;G	TCEA3	GRHPR	1.09244348	7.57E-05	0.850738602	0.028958221	0.000599448	0.154945723
chr1;214351091;A;G	chr2;86025099;A;G	RP11-176D17.3;PTPN14	POLR1A	1.125715522	7.13E-05	1.254030445	0.012091518	0.00056992	0.10387985
chr10;94612873;A;G	chr12;56731396;A;G	HELLS	NACA	1.142802489	0.000230736	0.913746745	0.360127499	0.001500372	0.580954844
chr11;62739644;A;G	chr7;38723551;A;G	TTC9C	VPS41	1.041974819	0.15556482	1.078027647	0.496006097	0.248737547	0.691984018
chr19;23258541;A;G	chr8;22414027;A;G	RP11-15H20.7	SLC39A14	1.042507598	0.34283583	1.090059673	0.664830655	0.455529933	0.811111336
chrX;101009637;A;G	chrX;101009638;A;G	TRMT2B	TRMT2B	0.986109711	0.540878133	1.27256594	0.004110611	0.641900014	0.063027312
chr15;89897989;A;G	chr17;1749173;A;G	C15orf38-AP3S2;ARPIN	SERPINF2	1.118564978	6.75E-08	1.119634161	0.025390889	1.68E-06	0.145711776
chr1;10457556;A;G	chr3;48750251;A;G	DFFA	PRKAR2A	1.037185793	0.19938353	1.117016141	0.095311761	0.301247335	0.282553956
chr14;52643014;A;G	chr5;122027180;A;G	ERO1A	SRFBP1	1.096060322	0.000104252	1.102574717	0.158941733	0.000781774	0.369705812
chr1;225787476;A;G	chr19;47876718;A;G	SRP9	SULT2A1	1.257018022	0.006057301	1.429707121	0.114570252	0.020450794	0.310967187
chr1;225788211;A;G	chr22;37028143;A;G	SRP9	MPST	1.093082051	7.92E-06	1.009289014	0.569405014	9.15E-05	0.74612699
chr11;12941258;A;G	chr2;99195935;A;G	TEAD1	MRPL30;RP11-111H13.1	1.1540906	9.12E-06	0.991432709	0.952105231	0.000103214	0.977385003
chr3;15410396;A;G	chr5;157133959;A;G	METTL6	HAVCR2	1.051625408	0.023336269	1.021334321	0.588799026	0.057616993	0.759814863
chr3;15072335;A;G	chr3;197537127;A;G	RBSN	BDH1	1.063981222	0.128331973	1.083924156	0.695830172	0.214191709	0.830595548
chr5;34906442;A;G	chr6;43029840;A;G	RAD1	RRP36	1.046019833	0.099937787	1.081751678	0.365516535	0.176318274	0.585773712
chr20;3869130;A;G	chr4;73057732;A;G	MAVS	COX18	1.0699501	4.31E-05	1.193746361	0.00070386	0.000376784	0.028217994
chr22;24573191;A;G	chr6;44450138;A;G	SNRPD3	CDC5L	1.100443418	1.05E-09	1.014334423	0.296927982	5.30E-08	0.520721525
chr12;71702345;A;G	chr19;21539522;A;G	TMEM19	ZNF429	1.049426749	0.048864117	1.125342189	0.054815931	0.101538471	0.213485345
chr15;51914454;A;G	chr2;113712428;A;G	TMOD3	SLC35F5	1.068323476	0.072655409	0.939745024	0.893203881	0.1378335	0.946328737
chr1;6223380;A;G	chr2;113708487;A;G	ICMT	SLC35F5	1.057362816	0.128331973	1.344120242	0.003984399	0.214191709	0.062086273
chr1;6222527;A;G	chr15;89897976;A;G	ICMT	C15orf38-AP3S2;ARPIN	1.115608382	2.50E-08	1.010644616	0.833150737	7.27E-07	0.912980412
chr3;40537506;A;G	chr6;89634987;A;G	ZNF621	LYRM2	1.081789769	1.62E-08	1.169617748	0.000538682	5.04E-07	0.02533558
chr1;200031432;A;G	chr3;155942976;A;G	NR5A2	GMPS	1.027297284	0.443577238	1.07667735	0.56285498	0.55251573	0.741658379
chr12;49354392;A;G	chr2;37102204;A;G	DNAJC22	EIF2AK2	1.055066157	0.006845259	1.190877054	0.001963487	0.022485015	0.044870094
chr1;52823875;A;G	chrX;2907078;A;G	ZYG11B	ARSD	1.004894269	0.636534126	1.02800323	0.47377246	0.724777465	0.675045089
chr12;68766820;A;G	chr2;216501990;A;G	SLC35E3	RPL37A	0.957273491	0.075827887	1.140770318	0.226700675	0.142411232	0.44844287
chr1;52918271;A;G	chr22;50207392;A;G	ECHDC2	SELO	1.009900429	0.779397323	1.091777128	0.34564317	0.840927602	0.567253867
chr19;6704165;A;G	chr19;6709441;A;G	C3	C3	1.050415266	0.022285617	1.152072144	0.032079752	0.055528249	0.162764622
chr22;42383631;A;G	chr8;16108193;A;G	NFAM1	MSR1	1.001862034	0.95585998	1.897448153	0.000621327	0.970514614	0.026863974
chr12;100627414;A;G	chr7;128470014;A;G	GAS2L3	RP11-212P7.3	1.000188347	0.959022628	1.135120616	0.756608007	0.972835223	0.867529752
chr2;113710062;A;G	chr6;149725600;A;G	SLC35F5	NUP43	1.057423918	0.010804305	1.06541543	0.516377223	0.031953244	0.707255139
chr11;768844;A;G	chr5;37290464;A;G	PDDC1	NUP155	1.076124394	0.127876456	1.084986959	0.446031866	0.213608005	0.653229065
chr1;45509826;A;G	chr3;52414754;A;G	MMACHC	PHF7	1.08768196	0.002562884	1.031440236	0.57718377	0.010475719	0.751513987
chr10;72233938;A;G	chr3;197884090;A;G	ANAPC16	LRCH3	1.106690382	3.13E-05	1.008992164	0.382424257	0.000288591	0.600369573
chr17;30636721;A;G	chr19;52880092;A;G	LRRC37BP1;AC005562.1	ZNF320	1.158893471	0.002423169	1.405347488	0.011195501	0.010013059	0.100218143
chr17;62450395;A;G	chr17;78422758;A;G	METTL2A	PGS1	1.081179746	0.053297638	1.140640274	0.293733563	0.108423524	0.517990908
chr11;768844;A;G	chr2;37102204;A;G	PDDC1	EIF2AK2	1.072149149	0.10548533	1.349928538	0.029203493	0.184008023	0.155657542
chr1;52823875;A;G	chr15;51915004;A;G	ZYG11B	TMOD3	1.053883439	0.001442102	1.188729537	0.001034411	0.006628875	0.033957348
chr10;119573319;A;G	chr10;87244693;A;G	TIAL1	NUTM2A-AS1	1.150517224	3.16E-05	1.197994509	0.147535495	0.000290724	0.354518333
chr10;28525686;A;G	chr19;39490451;A;G	WAC-AS1	TIMM50	1.049142786	0.102734032	1.071462709	0.538833232	0.180251681	0.723390101
chr20;33705050;A;G	chr5;126625755;A;G	PXMP4	PHAX	1.004659277	0.859591913	1.12004641	0.081604521	0.90136364	0.26048043
chr17;81562482;A;G	chr17;81563454;A;G	NPLOC4	NPLOC4	1.127161744	0.0096831	0.96655711	0.885447434	0.029375152	0.94206555
chr18;35249594;A;G	chr19;52063423;A;G	ZNF397	CTC-471J1.2;ZNF432	1.007842472	0.737714187	1.046812878	0.968777145	0.808638393	0.986022741
chr19;45550009;A;G	chr7;17344813;A;G	OPA3	AHR	1.008957562	0.707805566	1.133029692	0.135090274	0.783990494	0.338223839
chr1;179073770;A;G	chr16;15410236;A;G	FAM20B	MPV17L;RP11-1021N1.1	1.081235827	1.31E-08	1.033497521	0.083117875	4.25E-07	0.263121685
chr13;32524825;A;G	chr4;779544;A;G	N4BP2L2	RP11-440L14.1	1.147000306	0.010689876	1.414098448	0.036939314	0.031690388	0.174424601
chr10;72235004;A;G	chr12;68766820;A;G	ANAPC16	SLC35E3	0.98576081	0.36290714	1.095862248	0.290129204	0.475174165	0.514766782
chr11;62739762;A;G	chr20;45884624;A;G	TTC9C	ZSWIM1	0.944245603	0.309238179	0.904555895	0.638509183	0.420588339	0.793857319
chr15;82843387;A;G	chr17;1780760;A;G	HOMER2	SMYD4	1.057573983	0.074177388	1.156758286	0.050222608	0.14001107	0.20417809
chr17;78422758;A;G	chr17;81562482;A;G	PGS1	NPLOC4	1.080861142	0.052680074	1.231973518	0.020741615	0.107536712	0.133479856
chr1;156376573;A;G	chr3;52209414;A;G	RHBG	ALAS1	1.12926123	0.042623572	0.784091713	0.273007361	0.091401928	0.497383531
chr1;9928633;A;G	chr2;127844792;A;G	LZIC	POLR2D	1.033945987	0.167412953	0.984090451	0.976365454	0.263231689	0.989816759
chr12;121844850;A;G	chr12;121852891;A;G	HPD	HPD	1.19145004	0.003175221	1.131974179	0.223504116	0.012348096	0.444937847
chr4;2839826;A;G	chr6;43029840;A;G	SH3BP2	RRP36	1.015620471	0.612441426	1.331597119	0.007153565	0.704451253	0.08129409
chr19;11450287;A;G	chr7;17345194;A;G	PRKCSH	AHR	0.977064184	0.101752914	1.161847128	0.00171494	0.178935257	0.042143929
chr12;100627414;A;G	chr19;35800396;A;G	GAS2L3	PRODH2	0.977281592	0.608971008	0.835263029	0.271184419	0.70161205	0.495387241
chr17;1749674;A;G	chr19;4528181;A;G	SERPINF2	PLIN5	1.109312428	0.000479798	1.291037406	0.003967995	0.00273376	0.062017872
chr1;28335688;A;G	chr2;206122616;A;G	MED18	NDUFS1	0.954509097	0.00948379	1.102244697	0.280415849	0.028921729	0.504760155
chr2;200909618;A;G	chr4;17801396;A;G	ORC2	DCAF16	1.029231623	0.165239424	1.170848099	0.034552679	0.260607036	0.168642671
chr12;50930475;A;G	chr2;175924645;A;G	METTL7A	KIAA1715	1.086962808	2.08E-09	0.9935653	0.27587101	9.21E-08	0.500469333
chr1;35599928;A;G	chr1;9100952;A;G	PSMB2	GPR157	0.948220366	0.042116998	0.979513828	0.782508702	0.090572462	0.882989401
chr2;37102204;A;G	chr7;156971486;A;G	EIF2AK2	NOM1	1.0954745	6.19E-06	1.168546151	0.008927286	7.42E-05	0.089917576
chr1;156376482;A;G	chr3;126117225;A;G	RHBG	ALDH1L1	1.082168946	0.043342036	0.926278607	0.804942238	0.09256721	0.896742051
chr2;113710654;A;G	chr20;3867578;A;G	SLC35F5	MAVS	1.075681019	0.069975221	1.186982844	0.024129891	0.133872209	0.142372593
chr1;179357773;A;G	chr19;19683067;A;G	SOAT1	ZNF101	1.040677612	0.262472905	1.269832723	0.198863207	0.371299506	0.417761052
chr15;50704080;A;G	chr15;50704086;A;G	SPPL2A	SPPL2A	1.090638181	0.001388717	0.948035878	0.48717075	0.006427719	0.684996094
chr1;109064143;A;G	chrX;123909214;A;G	TAF13	XIAP	1.116162225	0.011500307	1.107755916	0.326535472	0.033451027	0.549106217
chr1;179357453;A;G	chr5;42804339;A;G	SOAT1	SEPP1	1.16296871	0.010547642	1.278021373	0.164003213	0.031365118	0.375767622
chr17;18272225;A;G	chr4;2840220;A;G	TOP3A	SH3BP2	1.079663023	0.08830924	1.046922051	0.886175341	0.160203615	0.942481968
chr17;66218433;A;G	chr17;66218924;A;G	APOH	APOH	1.024402184	0.286066317	1.011888109	0.695941713	0.396488774	0.830694429
chr19;19683066;A;G	chr3;155942148;A;G	ZNF101	GMPS	0.976231137	0.599915138	0.878078721	0.330993276	0.693765496	0.553538374
chr10;101004482;A;G	chr11;94417250;A;G	LZTS2	MRE11A	1.158656913	0.008967572	1.280714007	0.471313032	0.027685888	0.672972958
chr11;768383;A;G	chr19;52568227;A;G	PDDC1	ZNF701	1.018872984	0.75889993	1.16290425	0.5630234	0.825184582	0.741658379
chr19;52154310;A;G	chr3;155942976;A;G	CTC-471J1.8;ZNF836	GMPS	1.024352872	0.573167941	1.367669195	0.070898825	0.670668288	0.242218475
chr1;3813836;A;G	chr13;21374968;A;G	CEP104	ZDHHC20	1.017686192	0.564746924	1.395017652	1.04E-05	0.663093616	0.005634427
chr5;151268584;A;G	chrX;119538400;A;G	GM2A	CXorf56	1.181268349	0.000464544	1.008904	0.593625588	0.002661692	0.762930365
chr19;15661225;A;G	chr3;197885522;A;G	CYP4F3	LRCH3	0.886713351	0.050419191	0.940090828	0.70859817	0.103983444	0.838870318
chr1;28510400;A;G	chr21;42843946;A;G	RCC1;SNHG3	WDR4	1.047573664	0.198472575	0.97714077	0.782368585	0.300173952	0.882888666
chr19;36320641;A;G	chr2;216501857;A;G	LINC00665	RPL37A	1.004510698	0.882459887	1.065827541	0.724721552	0.918348923	0.848393319
chr1;154964343;A;G	chr19;17233557;A;G	SHC1	NR2F6	1.045175657	0.485782648	0.958204062	0.960954808	0.592310041	0.982269636
chr1;100024279;A;G	chr19;18367091;A;G	SLC35A3	PGPEP1	1.022564303	0.293779016	1.082986887	0.372321022	0.404523665	0.591492484
chr1;9928793;A;G	chr12;118116992;A;G	LZIC	VSIG10	1.008761136	0.971290407	0.903964974	0.506030744	0.981247318	0.699105742
chr19;11449948;A;G	chr2;206122873;A;G	PRKCSH	NDUFS1	0.963962903	0.264603691	1.150148061	0.287955333	0.373478697	0.512388626
chr1;28498993;A;G	chr6;109463124;A;G	PHACTR4	ZBTB24;MICAL1	1.034302872	0.168485251	1.027418311	0.983445773	0.264510541	0.993053534
chr1;45509956;A;G	chr19;23257036;A;G	MMACHC	IPO5P1	1.044211911	0.012611711	0.955435577	0.321440954	0.035935176	0.544241239
chr15;89897976;A;G	chr7;44833453;A;G	C15orf38-AP3S2;ARPIN	H2AFV	1.120786033	5.30E-06	1.108071602	0.108308106	6.52E-05	0.302250226
chr11;61849884;A;G	chr11;61849974;A;G	FADS2	FADS2	0.989653691	0.59903433	0.983835992	0.387163006	0.693171604	0.604551393
chr1;10457295;A;G	chr20;36781911;A;G	DFFA	SOGA1	1.137097715	2.94E-08	1.327225932	6.50E-05	8.32E-07	0.010826701
chr10;70148554;A;G	chr2;37100447;A;G	SAR1A	EIF2AK2	1.08231753	0.008953872	1.028730337	0.828966058	0.027652441	0.910743087
chr12;49354418;A;G	chr3;44749859;A;G	DNAJC22	KIAA1143	1.02231324	0.27729807	1.157582263	0.016169775	0.387179137	0.118798117
chr2;37103922;A;G	chr6;13790590;A;G	EIF2AK2	MCUR1	1.124690668	0.029143789	1.135652124	0.307205198	0.068340906	0.530628194
chr19;45549761;A;G	chr4;56460751;A;G	OPA3	PAICS	1.107230151	0.000492783	0.851277843	0.055482422	0.002793811	0.214696904
chr1;109064035;A;G	chr4;39533027;A;G	TAF13	UGDH-AS1	1.042712533	0.331936945	1.107236497	0.422850392	0.444189045	0.634211357
chr3;126116085;A;G	chr3;126117225;A;G	ALDH1L1	ALDH1L1	1.106038494	0.191078676	1.036862032	0.607661141	0.291346155	0.772767102
chr11;65776910;A;G	chr7;44833453;A;G	AP5B1	H2AFV	1.098397287	0.003856159	1.109640006	0.106803391	0.014417958	0.299782878
chr10;50882384;A;G	chr19;23257036;A;G	A1CF	IPO5P1	1.035362069	0.185901825	1.00179134	0.767796502	0.285564096	0.874182069
chr11;68755486;A;G	chr8;28022497;A;G	CPT1A	NUGGC	1.144253857	2.19E-08	1.00584516	0.686887392	6.48E-07	0.825143833
chr8;120054977;A;G	chr8;143655481;A;G	RP11-760H22.2	ZNF623	1.019792002	0.205762822	1.026849112	0.658410061	0.308704679	0.806838085
chr14;57414156;A;G	chr3;40537506;A;G	NAA30	ZNF621	1.10013002	4.74E-05	1.110302011	0.02821945	0.000407096	0.153119748
chr10;94612806;A;G	chr6;43029840;A;G	HELLS	RRP36	1.029613881	0.518816804	0.95882116	0.30528129	0.622379448	0.528816037
chr17;62449591;A;G	chr19;34470209;A;G	METTL2A	UBA2	1.02796342	0.619039575	1.036366699	0.735391379	0.709821363	0.854899248
chr1;179075045;A;G	chr5;134900596;A;G	FAM20B	TXNDC15	0.978609572	0.313836071	1.096360025	0.19336715	0.425475482	0.411432979
chr19;23257458;A;G	chr3;126349529;A;G	IPO5P1;RP11-15H20.7	KLF15	1.055796641	0.321800431	1.0653129	0.931263853	0.433874633	0.966637667
chr1;184792216;A;G	chr19;57845025;A;G	FAM129A	CTD-2583A14.10;ZNF587B	1.10413236	0.001641623	1.221655631	0.006436207	0.0073408	0.077087101
chr3;126115643;A;G	chr6;53559783;A;G	ALDH1L1	GCLC	1.09135336	0.040002114	0.827109111	0.263998991	0.086954847	0.48802181
chr19;45703697;A;G	chr6;149725600;A;G	QPCTL	NUP43	0.989009997	0.590286787	1.05363471	0.584297175	0.685433722	0.756687588
chr11;65777096;A;G	chr2;32309223;A;G	AP5B1	YIPF4	1.11275344	9.04E-10	1.120817445	0.02090775	4.68E-08	0.133962559
chr16;12660925;A;G	chr5;6673384;A;G	CPPED1	SRD5A1	1.034005361	0.051878082	1.0344525	0.200966164	0.106252715	0.419925091
chr12;132130041;A;G	chr12;7097486;A;G	EP400NL	C1RL	1.078298811	0.01189408	1.019899346	0.776220993	0.034336419	0.879242509
chr22;18097082;A;G	chr4;17627754;A;G	PEX26	MED28	1.045590385	0.448620791	1.180190195	0.358598322	0.557513946	0.57981782
chr2;37102204;A;G	chr22;40930821;A;G	EIF2AK2	XPNPEP3	1.069642916	0.023248112	1.144271567	0.124542509	0.057441895	0.324131585
chr11;769784;A;G	chr6;98869616;A;G	PDDC1	FBXL4	1.06082899	0.041440554	1.115288777	0.535721066	0.089372342	0.721133264
chr2;113708539;A;G	chr3;155942975;A;G	SLC35F5	GMPS	1.00102278	0.872274518	1.044837189	0.597001099	0.910587097	0.765203623
chr1;35601421;A;G	chr20;33705748;A;G	PSMB2	PXMP4	1.112548799	6.38E-08	1.041291234	0.157924143	1.60E-06	0.368503814
chr19;36320641;A;G	chr2;39496248;A;G	LINC00665	AC007246.3	1.086559617	0.186864551	0.921802602	0.907975057	0.286647362	0.954061703
chr19;3758397;A;G	chr4;165075135;A;G	APBA3	TMEM192	0.931599286	0.060646231	1.12593718	0.15244681	0.119812766	0.361276802
chr2;200910051;A;G	chr4;17801225;A;G	ORC2	DCAF16	1.037694661	0.367040777	1.136958023	0.422245269	0.479098164	0.63366714
chr4;17801266;A;G	chrX;119539287;A;G	DCAF16	CXorf56	1.010926655	0.691614499	1.06201944	0.780031509	0.770915177	0.881672317
chr22;41600359;A;G	chr8;143655966;A;G	DESI1	ZNF623	1.120325193	1.44E-08	0.942508729	0.623270548	4.58E-07	0.783823337
chr12;50930856;A;G	chr12;68766322;A;G	METTL7A	SLC35E3	0.999426047	0.991697636	0.862979207	0.193358674	0.994906197	0.411432979
chr19;11913076;A;G	chr2;32309326;A;G	ZNF69	YIPF4	1.059951714	0.034250857	1.209481118	0.007357097	0.077330071	0.082314159
chr4;39533108;A;G	chr7;101091517;A;G	UGDH-AS1	TRIM56	1.117699919	2.63E-07	0.981669706	0.901010687	5.19E-06	0.950556116
chr11;31431203;A;G	chr4;70816319;A;G	DNAJC24	GRSF1	1.131086795	0.038660296	1.322066051	0.086631561	0.08473052	0.268937734
chr1;160026664;A;G	chr19;41871472;A;G	RP11-226L15.5	RPS19	1.08067986	0.000106829	1.026991758	0.396119893	0.000797791	0.612391762
chr16;12661096;A;G	chrX;85091232;A;G	CPPED1	APOOL	1.019196128	0.42630862	0.946663541	0.840329986	0.536218999	0.917171143
chr15;40662673;A;G	chr17;66213720;A;G	CASC5	APOH	1.020988277	0.532274591	1.069204891	0.409385063	0.634212257	0.623219446
chr2;37102204;A;G	chr5;34906442;A;G	EIF2AK2	RAD1	1.057451863	0.035534447	1.090844933	0.345963552	0.079578881	0.567672358
chr19;18366898;A;G	chr3;49424140;A;G	PGPEP1	NICN1	0.992828526	0.785710875	0.919217839	0.092500975	0.845703602	0.278316813
chr20;3869674;A;G	chr5;44816481;A;G	MAVS	MRPS30	1.071222327	0.150332674	1.192833272	0.174116103	0.242249919	0.388185509
chr7;55455279;A;G	chr7;55455641;A;G	VOPP1	VOPP1	1.051973045	0.144264696	1.181052624	0.059845922	0.234671056	0.222742807
chr16;89687690;A;G	chr22;24515714;A;G	CDK10	UPB1	0.995636738	0.82446693	1.15599703	0.101065004	0.8753836	0.291394963
chr1;204557532;A;G	chr5;134900971;A;G	MDM4	TXNDC15	1.004238961	0.80960085	1.214960084	0.007636165	0.86426043	0.083478609
chr11;78068964;A;G	chr12;132721879;A;G	NDUFC2-KCTD14;NDUFC2	PGAM5	1.157014931	1.51E-11	0.999381677	0.637669633	1.64E-09	0.793506655
chr15;40663319;A;G	chr2;113710062;A;G	CASC5	SLC35F5	1.042118813	0.072453705	1.051718734	0.400830484	0.137513948	0.616447095
chr17;66218447;A;G	chr19;6684101;A;G	APOH	C3	1.053976834	0.065058529	0.988671069	0.964272128	0.126495086	0.984050263
chr19;55389174;A;G	chr9;112685238;A;G	RPL28	INIP	1.027107766	0.530049007	0.730949189	0.035944259	0.63225459	0.172018102
chr3;197536008;A;G	chr3;197536678;A;G	BDH1	BDH1	1.040013333	0.372758185	1.056058004	0.642797396	0.484492449	0.796546017
chr1;28335688;A;G	chr7;17344729;A;G	MED18	AHR	0.934961879	0.000814397	0.980481905	0.957876144	0.004201782	0.980832745
chr16;15700686;A;G	chr4;17801396;A;G	NDE1	DCAF16	1.030146915	0.354046762	1.218070234	0.155750396	0.466633998	0.365672279
chr19;41871556;A;G	chr6;149725600;A;G	RPS19	NUP43	0.984312691	0.647738259	1.018237448	0.990598992	0.734569824	0.996239469
chr2;99196434;A;G	chr8;143655372;A;G	MRPL30;RP11-111H13.1	ZNF623	1.055213279	1.61E-05	1.051886782	0.266066097	0.000165289	0.490201144
chr2;206122873;A;G	chr21;42843946;A;G	NDUFS1	WDR4	1.030668637	0.288199114	1.29157784	0.029868758	0.398738284	0.157307784
chr13;21374968;A;G	chr3;179325235;A;G	ZDHHC20	ZNF639	1.052126602	0.010613919	1.200738239	0.000797686	0.031512866	0.029890674
chr17;81561798;A;G	chr22;37028143;A;G	NPLOC4	MPST	1.068691363	0.000527321	1.030069166	0.648732644	0.002953177	0.80043673
chr1;52824014;A;G	chr16;12661096;A;G	ZYG11B	CPPED1	1.015559807	0.503568798	0.96878051	0.949512021	0.608276452	0.976031312
chr12;56731397;A;G	chr18;35248579;A;G	NACA	ZNF397	1.086147381	7.89E-06	0.965748042	0.53037239	9.13E-05	0.717604944
chr12;123518431;A;G	chr19;52031763;A;G	RILPL1	ZNF432	1.046943175	0.103469541	1.055270279	0.901788179	0.181304013	0.950731189
chr18;59329710;A;G	chr22;35660499;A;G	LMAN1	APOL6	1.101731138	0.000107573	0.973935349	0.913598637	0.00080197	0.957155831
chr15;51914545;A;G	chr19;19682972;A;G	TMOD3	ZNF101	1.045965311	0.257130864	1.173181685	0.176050397	0.36552789	0.390742051
chr19;6683724;A;G	chr19;6683850;A;G	C3	C3	1.04427994	0.201099944	1.083416302	0.15131505	0.30328648	0.359704166
chr20;3869127;A;G	chr20;3869130;A;G	MAVS	MAVS	1.099823632	1.42E-09	1.18261452	0.001717545	6.75E-08	0.042160206
chr1;10457596;A;G	chr15;51913892;A;G	DFFA	TMOD3	1.026460733	0.496024506	1.150195099	0.237263283	0.601553822	0.459336495
chr2;27505046;A;G	chr2;27505076;A;G	GCKR	GCKR	1.004933451	0.844755207	0.984100963	0.960704522	0.890315937	0.982198818
chr18;35249594;A;G	chr6;111278449;A;G	ZNF397	RP5-1112D6.4	1.008181716	0.580257105	0.96721632	0.362991974	0.676628914	0.583332208
chr12;50931812;A;G	chr3;150627664;A;G	METTL7A	SELT	1.264959948	0.000153854	0.957577033	0.983249915	0.001079428	0.993005188
chr5;34906442;A;G	chr7;156970054;A;G	RAD1	NOM1	1.080142958	0.026259576	1.191657885	0.096824816	0.06304186	0.284735272
chr11;16756723;A;G	chr2;216501818;A;G	C11orf58	RPL37A	0.970813447	0.47391377	0.842754462	0.157000529	0.58106991	0.367347243
chr1;155132770;A;G	chr19;4527417;A;G	EFNA1	PLIN5	1.047417565	0.019253288	1.178434223	0.005411966	0.049643698	0.07094263
chr3;49423946;A;G	chr9;113314506;A;G	NICN1	WDR31	1.039613722	0.466853115	1.08879656	0.574207015	0.574367595	0.749160354
chr12;120964391;A;G	chr17;1752324;A;G	HNF1A-AS1	SERPINF2	0.9784457	0.459630578	1.324711739	0.013051693	0.567863591	0.10730815
chr13;21374968;A;G	chr15;51913892;A;G	ZDHHC20	TMOD3	1.022342897	0.38981619	1.227125441	0.008004687	0.501134525	0.085431212
chr14;55367730;A;G	chr19;11913663;A;G	ATG14	ZNF69	1.023259519	0.299311634	0.984528809	0.993456442	0.410320602	0.997552324
chr12;116714628;A;G	chr12;117029666;A;G	C12orf49	FBXW8	1.092228372	0.001358391	1.116095406	0.288695149	0.006316652	0.513250271
chr5;126625755;A;G	chr5;69281964;A;G	PHAX	CCDC125	1.010678058	0.577646973	1.104299764	0.290114842	0.674300731	0.51476234
chr20;5194893;A;G	chr3;48750300;A;G	CDS2	PRKAR2A	1.064856814	0.035434184	1.127296403	0.230735246	0.079413183	0.453022483
chr2;95145802;A;G	chr7;17344903;A;G	MRPS5	AHR	1.040230914	0.153783985	1.010182742	0.813524156	0.246602738	0.90181884
chr1;26878733;A;G	chr1;28499248;A;G	GPN2	PHACTR4	1.039509336	0.13593751	1.016834535	0.74200302	0.224013334	0.859031205
chr17;1780760;A;G	chr2;37102204;A;G	SMYD4	EIF2AK2	1.08831961	0.00031117	1.211671609	0.010133961	0.001916192	0.095646345
chr11;16756722;A;G	chr15;51914545;A;G	C11orf58	TMOD3	0.988034057	0.523562546	1.085258063	0.31962599	0.626643885	0.542363439
chr1;6222176;A;G	chrX;85090829;A;G	ICMT	APOOL	1.037105506	0.110783197	1.074593499	0.301933562	0.191274285	0.52563514
chr19;14485321;A;G	chr19;9562243;A;G	GIPC1	ZNF121	1.09095706	0.153453112	1.080693348	0.415342595	0.246163818	0.628172574
chr1;28498884;A;G	chr4;73057697;A;G	PHACTR4	COX18	1.038258202	0.18426072	0.943614165	0.707507102	0.283595118	0.838092908
chr8;94258542;A;G	chrX;74197151;A;G	GEM	FTX	0.925786092	0.076213049	1.867547883	0.000218189	0.142991756	0.017634928
chr16;31123343;A;G	chrX;123912839;A;G	RP11-196G11.5;KAT8	XIAP	0.999175175	0.831016863	1.229136509	0.610560183	0.880432294	0.774830902
chr1;168251169;A;G	chr19;39491748;A;G	SFT2D2	TIMM50	1.08833757	1.67E-05	1.242355544	0.001739319	0.000170814	0.042430791
chr10;73776319;A;G	chr14;20367181;A;G	FUT11	TEP1	0.998391823	0.998477154	1.352572759	0.038374035	0.999486392	0.177648917
chr18;36270663;A;G	chr18;36271010;A;G	MOCOS	MOCOS	1.027230667	0.309166227	0.881212981	0.341462041	0.420516829	0.563170421
chr12;100033607;A;G	chr15;89901476;A;G	RP11-135F9.3;UHRF1BP1L	C15orf38-AP3S2;ARPIN	1.040436937	0.223647103	1.115771179	0.513906274	0.328803468	0.705261527
chr6;44450064;A;G	chr7;44833623;A;G	CDC5L	H2AFV	1.121092514	0.000366409	1.124750426	0.153084705	0.002194563	0.362195341
chr1;207094285;A;G	chr19;6702731;A;G	C4BPB	C3	1.038761479	0.043916985	1.164101466	0.006428829	0.093514303	0.077046633
chr1;225788618;A;G	chr13;45516236;A;G	SRP9	COG3	1.177246933	3.81E-11	1.12976309	0.038334024	3.51E-09	0.1775533
chr12;124783645;A;G	chr3;155942112;A;G	SCARB1	GMPS	1.060365555	0.339924284	1.448398406	0.227429567	0.452719318	0.449238894
chr1;45695941;A;G	chr19;9647261;A;G	RP11-767N6.7;IPP	ZNF562	1.191781969	0.016611487	1.675792018	0.008494423	0.044439592	0.087975996
chr20;35713270;A;G	chr20;63943379;A;G	RBM39	UCKL1	1.132101656	3.16E-09	1.139179685	0.244305236	1.30E-07	0.467440977
chr1;89183644;A;G	chr6;33005646;A;G	GBP4	HLA-DOA	1.04160435	0.20350237	1.434289117	0.000177667	0.306039705	0.016118498
chr15;89832336;A;G	chr22;35659793;A;G	AP3S2	APOL6	1.009943581	0.702815521	1.21487068	0.001575422	0.779995771	0.040761804
chr13;21374363;A;G	chr15;40663319;A;G	ZDHHC20	CASC5	1.011718516	0.535326586	1.031072802	0.621221713	0.636899512	0.782289206
chr14;52643105;A;G	chr16;22285617;A;G	ERO1A	EEF2K	1.122316174	6.57E-13	1.09324429	0.010412098	1.31E-10	0.096835257
chr1;160026664;A;G	chr19;11449718;A;G	RP11-226L15.5	PRKCSH	1.139412264	1.25E-05	0.958006748	0.832015728	0.000134155	0.912386258
chr1;160026673;A;G	chr7;44833453;A;G	RP11-226L15.5	H2AFV	1.084434155	0.000271147	1.010955738	0.527706004	0.001711615	0.715409329
chr22;43949925;A;G	chr9;4710815;A;G	PNPLA3	AK3	0.999727505	0.97107225	0.752645908	0.077486474	0.981129671	0.253572449
chrX;2906270;A;G	chrX;2906276;A;G	ARSD	ARSD	1.010563849	0.59554238	1.059155428	0.764240121	0.690022961	0.872168771
chr16;67681688;A;G	chr20;44425748;A;G	GFOD2	HNF4A	1.045289356	0.241189379	0.863208105	0.315849745	0.348324034	0.538904739
chr1;160996511;A;G	chr12;120461358;A;G	F11R	GATC	1.16972748	0.000275507	0.988796273	0.698152376	0.001733464	0.831960603
chr1;202585197;A;G	chr19;11835108;A;G	PPP1R12B	ZNF440	1.172092999	0.010979469	1.474368539	0.012867972	0.032337997	0.106618925
chr14;57414156;A;G	chr17;1751273;A;G	NAA30	SERPINF2	1.062711519	0.024549365	1.000847088	0.689532917	0.059893359	0.826775898
chr19;52154310;A;G	chr6;109463124;A;G	CTC-471J1.8;ZNF836	ZBTB24;MICAL1	1.03497139	0.1310833	1.222027489	0.117649521	0.21782071	0.315361739
chr19;19682971;A;G	chr6;149725296;A;G	ZNF101	NUP43	1.023919865	0.317170515	1.160496956	0.059646225	0.429101873	0.22220523
chr11;6434454;A;G	chr19;6704165;A;G	HPX	C3	1.039956914	0.138213353	1.223465623	0.017057175	0.22684234	0.121998778
chr1;161370880;A;G	chr3;40537506;A;G	SDHC	ZNF621	1.074722059	0.00340389	1.102017765	0.1408561	0.013050099	0.3457663
chr22;39032722;A;G	chr22;39033096;A;G	APOBEC3D	APOBEC3D	1.119567991	0.010484096	0.947785178	0.889190806	0.031231779	0.944238246
chr1;179357876;A;G	chr7;17345208;A;G	SOAT1	AHR	0.96472468	0.2319744	1.285997336	0.050012868	0.338194236	0.203620971
chr17;78423038;A;G	chr17;81560519;A;G	PGS1	NPLOC4	1.147063346	0.009180818	1.151969431	0.316334956	0.028209832	0.539343805
chr1;220057933;A;G	chr6;42942385;A;G	BPNT1	RP3-475N16.1	0.988242028	0.800245352	1.249044582	0.166992949	0.856822775	0.379357435
chr1;100024063;A;G	chr1;89183866;A;G	SLC35A3	GBP4	1.065353093	0.000841785	1.118833248	0.003093452	0.004313974	0.055641117
chr1;77877044;A;G	chr7;44833228;A;G	FAM73A	H2AFV	1.11443738	4.38E-09	1.094790582	0.031109461	1.69E-07	0.160400593
chr16;31122802;A;G	chr7;55454658;A;G	RP11-196G11.5;KAT8	VOPP1	1.027701912	0.372708327	1.070644984	0.522263665	0.484485669	0.711345004
chr15;75352884;A;G	chr20;3869130;A;G	NEIL1	MAVS	1.088367252	0.001103309	1.30763828	0.002029895	0.005348195	0.04554987
chr12;49355927;A;G	chr16;12661106;A;G	DNAJC22	CPPED1	0.967884106	0.195642671	1.055569238	0.407682918	0.296845409	0.621808838
chr3;15072209;A;G	chr3;40536319;A;G	RBSN	ZNF621	1.133674577	0.010792008	1.061320353	0.617768643	0.031928749	0.779977156
chr12;56731436;A;G	chr20;25448010;A;G	NACA	GINS1	1.093651642	6.63E-05	1.072701981	0.491148186	0.000536351	0.688330336
chr3;15072335;A;G	chrX;85090829;A;G	RBSN	APOOL	1.050761147	0.042196274	1.083089852	0.131325456	0.090705357	0.33317491
chr19;39491790;A;G	chr2;86024028;A;G	TIMM50	POLR1A	1.003890443	1	1.14155158	0.256599783	1	0.480523399
chr19;19682972;A;G	chr19;19683066;A;G	ZNF101	ZNF101	1.015506824	0.766324818	1.094467995	0.788404163	0.83107064	0.886527414
chr11;31431137;A;G	chr7;156970189;A;G	DNAJC24	NOM1	1.078151108	0.040823706	1.114351731	0.1642509	0.088358075	0.375995447
chr18;35248579;A;G	chr20;35713270;A;G	ZNF397	RBM39	1.058606991	7.48E-05	1.057094181	0.313359825	0.00059397	0.536549689
chr11;93735478;A;G	chr19;52031956;A;G	TAF1D	ZNF432	1.077433037	0.037073687	1.26488311	0.010757406	0.082154458	0.09854183
chr16;15412173;A;G	chr19;4526346;A;G	MPV17L;RP11-1021N1.1	PLIN5	1.014123869	0.454613537	1.062742196	0.662659893	0.56312608	0.809657569
chr15;82843275;A;G	chr9;91292552;A;G	HOMER2	AUH	1.096589403	0.019556564	1.0588597	0.964905759	0.050246805	0.984143161
chr1;26878733;A;G	chr2;200909618;A;G	GPN2	ORC2	1.042093506	0.08727451	1.129445902	0.27174984	0.158744421	0.495992444
chr1;10460201;A;G	chr12;100627414;A;G	DFFA	GAS2L3	0.987481752	0.694128348	1.322809394	0.057304942	0.772883763	0.218101422
chr1;155132755;A;G	chr11;46736507;A;G	EFNA1	F2	1.065066272	0.023825376	1.20328284	0.063640766	0.058540833	0.229477229
chr1;9101186;A;G	chr12;50930844;A;G	GPR157	METTL7A	0.969804251	0.154918211	1.119046424	0.566250669	0.248019731	0.743969849
chr12;68766757;A;G	chr16;70248733;A;G	SLC35E3	EXOSC6	0.966609075	0.315646158	0.895824141	0.345254232	0.427521509	0.56702285
chr10;132330600;A;G	chr7;128470291;A;G	STK32C	RP11-212P7.3	1.101122575	0.090858835	1.083072966	0.724721552	0.163666171	0.848393319
chr20;35713770;A;G	chr3;48750423;A;G	RBM39	PRKAR2A	1.084186233	2.15E-07	1.099563452	0.037317224	4.41E-06	0.175218
chr1;160998148;A;G	chr5;69280913;A;G	F11R;RP11-544M22.13	CCDC125	1.11899019	1.30E-11	0.974797386	0.986138754	1.45E-09	0.994392487
chr14;57414150;A;G	chr17;1750103;A;G	NAA30	SERPINF2	1.130604359	0.014399798	1.04950275	0.428979805	0.039838739	0.639481529
chr11;65776911;A;G	chr21;42843946;A;G	AP5B1	WDR4	1.102237252	0.002589423	1.267260803	0.003186623	0.010555374	0.056474579
chr1;28499307;A;G	chr1;6223246;A;G	PHACTR4	ICMT	1.081900856	0.002459487	1.088216442	0.188196874	0.010137563	0.405445622
chr11;6435598;A;G	chr19;6709267;A;G	HPX	C3	1.008929096	0.633828599	1.192853809	0.001240927	0.722599225	0.037078681
chr20;3869544;A;G	chr20;45079068;A;G	MAVS	STK4	1.085796523	2.73E-07	1.114847849	0.014532469	5.37E-06	0.112972667
chr17;44799795;A;G	chr19;39491790;A;G	GJC1	TIMM50	1.014222786	0.859115421	0.976598293	0.913368649	0.901053482	0.957078198
chr13;21375072;A;G	chrX;85091232;A;G	ZDHHC20	APOOL	1.083475163	2.98E-05	1.037617481	0.339746673	0.000276974	0.56185687
chr2;113710053;A;G	chr3;15072148;A;G	SLC35F5	RBSN	1.047960634	0.018236975	1.149682548	0.027684637	0.047598696	0.151891918
chr15;44733504;A;G	chr5;132365045;A;G	TRIM69	AC034220.3	1.010840001	0.946418288	1.17471442	0.382298788	0.963474569	0.600248573
chr5;157134053;A;G	chr7;55455279;A;G	HAVCR2	VOPP1	1.059002644	0.026636925	1.107330541	0.182747975	0.063736285	0.399108154
chr19;16550568;A;G	chr20;33705050;A;G	SLC35E1;CTD-3222D19.2	PXMP4	1.018869138	0.44969889	1.132659072	0.1206178	0.558597874	0.319209145
chr1;156375951;A;G	chr1;156376638;A;G	RHBG	RHBG	1.084892942	0.188666185	0.875413777	0.61140295	0.288752918	0.775443537
chr14;95186689;A;G	chr20;3867511;A;G	CLMN	MAVS	1.154342409	0.001208157	1.307252461	0.014102429	0.005753007	0.111334763
chr2;69462567;A;G	chr2;98622919;A;G	AAK1	MGAT4A	1.017962837	0.74238185	1.253568353	0.067249804	0.812226889	0.235928659
chr10;96166634;A;G	chr2;222559625;A;G	ZNF518A	SGPP2	1.104114137	0.086631561	1.28368571	0.133881702	0.15786531	0.336533791
chr1;225788331;A;G	chr19;57845025;A;G	SRP9	CTD-2583A14.10;ZNF587B	1.081959457	0.020418291	1.132261564	0.157000529	0.05193218	0.367347243
chr17;67338686;A;G	chr2;200909618;A;G	PSMD12	ORC2	1.019602222	0.246148216	1.16946486	0.027640053	0.353685298	0.151758975
chr1;100024279;A;G	chr12;27035125;A;G	SLC35A3	MED21	1.093276775	0.102666002	1.105424274	0.283776946	0.180176012	0.508147818
chr2;127844888;A;G	chr3;44749859;A;G	POLR2D	KIAA1143	1.033145231	0.257446421	0.977297358	0.828975305	0.365922553	0.910743087
chr3;197535823;A;G	chr3;197537127;A;G	BDH1	BDH1	1.01662387	0.693599706	1.176775615	0.161196725	0.772404105	0.372386814
chr4;17802039;A;G	chr4;70817324;A;G	DCAF16	GRSF1	1.083232448	0.03481539	1.190815412	0.157890054	0.078293147	0.368465449
chr1;207097352;A;G	chr22;37028143;A;G	C4BPB	MPST	1.056398452	0.001751975	0.97053179	0.862708123	0.007722886	0.929767188
chr11;16756476;A;G	chr12;68766757;A;G	C11orf58	SLC35E3	0.955619651	0.100208925	0.90797028	0.342295537	0.176722854	0.563977286
chr15;82843034;A;G	chr5;79018145;A;G	HOMER2	DMGDH	1.057575422	0.19746238	1.019356334	0.581291048	0.298942941	0.754333385
chr1;35601421;A;G	chr17;81561798;A;G	PSMB2	NPLOC4	1.111523468	4.13E-05	0.978146908	0.86004113	0.000363448	0.92836795
chr19;57222095;A;G	chr8;143655546;A;G	ZNF264	ZNF623	1.004140103	0.940055097	1.204689654	0.019822024	0.959302581	0.13074434
chr22;43949436;A;G	chr22;43949437;A;G	PNPLA3	PNPLA3	0.998749788	0.782324481	0.988474371	0.896601944	0.843015355	0.948124013
chr2;95146591;A;G	chr20;25447952;A;G	MRPS5	GINS1	1.13389763	2.86E-06	1.163611932	0.084015511	3.88E-05	0.264442962
chr5;37290464;A;G	chr7;55455279;A;G	NUP155	VOPP1	1.021049323	0.607453964	1.077042369	0.579551565	0.700393993	0.753136848
chr19;34470616;A;G	chr6;70588989;A;G	UBA2	SDHAF4	0.951207875	0.243590426	0.936582661	0.336650404	0.350831335	0.558651784
chr13;45516236;A;G	chr8;97728750;A;G	COG3	MTDH	1.140319898	3.99E-07	1.021645272	0.370227024	7.37E-06	0.589806314
chr19;10931891;A;G	chr7;44833453;A;G	C19orf52	H2AFV	0.991456696	0.991260586	1.192994608	0.080488684	0.994628636	0.258961396
chr19;52618122;A;G	chr2;95146591;A;G	ZNF83	MRPS5	1.090264185	0.011356028	1.169683891	0.078148863	0.033135751	0.25473808
chr19;11913518;A;G	chr2;27357393;A;G	ZNF69	AC074117.10	1.070449076	0.119866141	1.183172553	0.077116387	0.203309723	0.252780571
chr13;21374968;A;G	chr22;43949437;A;G	ZDHHC20	PNPLA3	1.011108041	0.614191776	1.133783796	0.010876912	0.705828701	0.099065628
chr11;62738944;A;G	chr14;52643014;A;G	TTC9C	ERO1A	1.088917363	3.32E-08	1.076716992	0.037128493	9.23E-07	0.174861408
chr12;50931694;A;G	chr20;33705748;A;G	METTL7A	PXMP4	1.086587501	0.000256638	1.03626622	0.474961744	0.001635364	0.67577865
chr11;767979;A;G	chr5;37290464;A;G	PDDC1	NUP155	0.982428375	0.431062337	0.898609083	0.292958541	0.540755587	0.517249021
chr11;65777052;A;G	chr4;39533108;A;G	AP5B1	UGDH-AS1	1.125577127	0.000837132	0.999966101	0.771914236	0.00429534	0.876655289
chr1;156375531;A;G	chr1;156376482;A;G	RHBG	RHBG	1.02820937	0.464930907	0.917909295	0.45731835	0.572612096	0.662417313
chr16;31122966;A;G	chr7;99575277;A;G	RP11-196G11.5;KAT8	ZNF655;GS1-259H13.13	1.049200564	0.047814393	1.236713343	0.009783484	0.099782262	0.094118747
chr1;52823875;A;G	chr9;128307054;A;G	ZYG11B	TRUB2	0.982404794	0.48586588	1.105555687	0.135499978	0.592395726	0.338871402
chr19;16550620;A;G	chr2;86025099;A;G	SLC35E1;CTD-3222D19.2	POLR1A	1.078465531	0.009744383	1.225315126	0.049782715	0.029523549	0.203198482
chrX;85089377;A;G	chrX;85091232;A;G	APOOL	APOOL	1.056710315	0.017449665	1.150579229	0.036917516	0.046058883	0.174424601
chr11;769895;A;G	chr21;42910071;A;G	PDDC1	NDUFV3	1.001082842	0.804436839	1.208556386	0.011892927	0.8601226	0.103101819
chr3;52414754;A;G	chr4;778692;A;G	PHF7	RP11-440L14.1	1.135871973	0.014319707	1.343789859	0.096096416	0.039676335	0.283537092
chr15;75353415;A;G	chr19;52618122;A;G	NEIL1	ZNF83	1.072815355	0.099486855	1.025172097	0.90563004	0.17567978	0.952806756
chr16;46915146;A;G	chr19;41014445;A;G	GPT2	CYP2B6	1.040297463	0.502908453	1.028806846	0.721159762	0.607763007	0.846303807
chr14;20367129;A;G	chr4;39533361;A;G	TEP1	UGDH-AS1	1.04406339	0.342108133	1.224735489	0.068339323	0.454911129	0.23781942
chr2;206123001;A;G	chr21;42843946;A;G	NDUFS1	WDR4	1.034039448	0.203903184	1.181853689	0.033720181	0.306460129	0.16663746
chr17;66218447;A;G	chr19;4526264;A;G	APOH	PLIN5	1.019687022	0.237827377	1.101800693	0.054913252	0.344661134	0.213643947
chr2;113710053;A;G	chr2;201218007;A;G	SLC35F5	CASP10	1.062857026	0.009289753	1.237892628	0.002577496	0.028480048	0.050724049
chr20;3868559;A;G	chr3;48750251;A;G	MAVS	PRKAR2A	1.036640904	0.287756697	1.326833367	0.003736035	0.39837376	0.060343804
chr1;207769980;A;G	chr2;131514898;A;G	CD46	AC093838.4	1.164752686	0.000304522	0.996342341	0.669791286	0.001881931	0.814263778
chr3;48750241;A;G	chr5;118839470;A;G	PRKAR2A	DTWD2	1.11048643	0.107442845	1.264719393	0.109279004	0.186698226	0.303588315
chr1;147095787;A;G	chr1;147095908;A;G	NBPF13P	NBPF13P	1.006191208	0.822050835	0.967670019	0.960044299	0.873640952	0.981685661
chr19;47875040;A;G	chr22;43949437;A;G	SULT2A1	PNPLA3	0.996194279	0.929343774	1.04674879	0.534801285	0.951514583	0.720476007
chr2;86024028;A;G	chr7;101091593;A;G	POLR1A	TRIM56	1.020317888	0.59835844	1.053297025	0.766473031	0.692537179	0.873442643
chr1;52824014;A;G	chr13;21375058;A;G	ZYG11B	ZDHHC20	1.048067175	0.027457847	1.254162573	0.000125248	0.065247427	0.014143514
chr12;98596782;A;G	chr17;81560595;A;G	SLC25A3	NPLOC4	1.069906496	0.057293584	1.183248194	0.099800579	0.114743116	0.289369685
chr10;28525686;A;G	chr11;119007707;A;G	WAC-AS1	CCDC84	1.058059495	0.1453243	1.237908502	0.012411782	0.235952919	0.1050103
chr3;161073083;A;G	chr8;43028274;A;G	PPM1L	RP11-598P20.5;HOOK3	1.039467056	0.298071574	0.91987489	0.713079822	0.408995182	0.841651141
chr1;10457295;A;G	chr20;33647467;A;G	DFFA	CBFA2T2	1.130427446	2.64E-08	1.339878113	0.000222948	7.59E-07	0.017717125
chr19;57902884;A;G	chr2;95146591;A;G	CTD-2583A14.9;ZNF417	MRPS5	1.142147974	0.012370695	1.603572649	0.005574552	0.035375925	0.0719742
chr15;75353361;A;G	chr15;82842432;A;G	NEIL1	HOMER2	1.025656911	0.700230487	1.022738708	0.73130755	0.777982102	0.852571859
chr12;120461358;A;G	chr8;143655966;A;G	GATC	ZNF623	1.161513564	0.001386196	0.990201701	0.806242557	0.006421173	0.897453669
chr14;21460692;A;G	chr16;75445496;A;G	RAB2B	RP11-77K12.1;TMEM170A	1.013872742	0.704279555	1.150353626	0.263242273	0.781101383	0.487380489
chr19;21539551;A;G	chr2;32310767;A;G	ZNF429	YIPF4	1.019169846	0.292880723	0.977522159	0.69374176	0.403684496	0.82918567
chr2;20251058;A;G	chr5;37290882;A;G	PUM2	NUP155	1.134050285	3.15E-09	1.087012463	0.166625069	1.30E-07	0.378948076
chr14;52643105;A;G	chr4;165076867;A;G	ERO1A	TMEM192	1.07953496	0.003629561	1.092762538	0.072969244	0.013740549	0.245717555
chr1;9584969;A;G	chr18;59329710;A;G	SLC25A33	LMAN1	1.102077025	9.14E-06	0.95364363	0.609762258	0.000103425	0.774327611
chr2;85549498;A;G	chr6;26174524;A;G	GGCX	HIST1H2BE	1.049355428	0.159131868	0.985214333	0.76732543	0.25313571	0.873909495
chr22;50207392;A;G	chr5;131162260;A;G	SELO	HINT1	1.056404885	0.079144423	1.03851896	0.391384891	0.147184961	0.608201375
chr19;36337924;A;G	chr20;3868710;A;G	ZFP14	MAVS	1.135897457	0.000448227	1.280541759	0.045216772	0.002587667	0.192772434
chr19;11450287;A;G	chr19;39490530;A;G	PRKCSH	TIMM50	1.011012502	0.71833343	1.06160769	0.470238464	0.79257768	0.67227143
chr10;49973494;A;G	chr11;31431762;A;G	LINC00843;TIMM23B	DNAJC24	1.044413185	0.276249345	1.228705736	0.028713653	0.386080566	0.154416669
chr22;24573787;A;G	chr5;115830034;A;G	SNRPD3	ATG12	1.069056317	3.47E-05	1.041705874	0.16185623	0.000314082	0.373162481
chr3;40537506;A;G	chr5;34906442;A;G	ZNF621	RAD1	1.050942939	0.03902007	1.145059606	0.083548362	0.085338899	0.26384301
chr16;15701100;A;G	chr7;55455641;A;G	NDE1	VOPP1	1.026435668	0.659509862	1.096454895	0.775736492	0.744341587	0.87905116
chr1;62162737;A;G	chr11;78069179;A;G	INADL	NDUFC2-KCTD14;NDUFC2	1.05353343	0.005130822	0.913643752	0.176501217	0.017987815	0.391412446
chr1;52917139;A;G	chr9;19128550;A;G	ECHDC2	PLIN2	1.041066409	0.619507819	1.00445408	0.749441443	0.710264471	0.863371657
chr1;28498262;A;G	chr7;44801789;A;G	PHACTR4	PPIA	1.139518422	1.00E-07	0.952323174	0.833456584	2.33E-06	0.913101333
chr1;10457507;A;G	chr21;42843946;A;G	DFFA	WDR4	0.99447013	0.979441367	1.195116653	0.060562568	0.986735902	0.223938745
chr12;100626903;A;G	chr14;61795894;A;G	GAS2L3	SNAPC1	0.963396557	0.397824906	1.151866209	0.303602639	0.508778488	0.527306314
chr12;116714628;A;G	chr2;113707778;A;G	C12orf49	SLC35F5	0.994029674	0.742191559	1.21121545	0.042900261	0.812202923	0.187965772
chr1;154483735;A;G	chr22;35659793;A;G	SHE	APOL6	1.198913962	4.99E-06	1.204241041	0.015715728	6.20E-05	0.117232658
chr10;73776941;A;G	chr3;155825124;A;G	FUT11	SLC33A1	1.057300161	0.042967208	1.134672317	0.035630906	0.091958955	0.171245307
chr11;8687278;A;G	chr19;3758351;A;G	RPL27A	APBA3	0.971405062	0.221393032	0.958393632	0.232942484	0.326479139	0.455151943
chr2;130159035;A;G	chr4;39533361;A;G	SMPD4	UGDH-AS1	1.130965737	0.021661981	1.361035338	0.029280997	0.054350264	0.155841029
chr19;13760186;A;G	chrX;2907017;A;G	CCDC130	ARSD	1.054576481	0.284120853	1.114954486	0.236469969	0.394428306	0.458566962
chr12;93509526;A;G	chr7;23189432;A;G	RN7SL737P;MRPL42	NUPL2	1.05422897	0.229940224	1.107244958	0.615693376	0.335899823	0.778262387
chr18;35249594;A;G	chr19;32876251;A;G	ZNF397	CEP89	1.050309442	0.11158009	1.053374665	0.682156331	0.192367088	0.822206212
chr13;21374363;A;G	chr16;22285539;A;G	ZDHHC20	EEF2K	0.98721756	0.456971668	1.100921741	0.059535621	0.565294495	0.222102938
chr2;99196380;A;G	chr7;44832874;A;G	MRPL30;RP11-111H13.1	H2AFV	0.981221122	0.437450986	1.01788086	0.982262169	0.546739739	0.99251175
chr13;21374968;A;G	chr20;33705050;A;G	ZDHHC20	PXMP4	1.021003683	0.231318527	1.163711405	0.001862112	0.337600853	0.043968541
chr11;31431672;A;G	chr20;33705489;A;G	DNAJC24	PXMP4	0.987451513	0.766746182	1.026905473	0.964905759	0.831351071	0.984143161
chr2;127844171;A;G	chr20;25447911;A;G	POLR2D	GINS1	1.132805571	2.66E-07	0.990911116	0.951316546	5.26E-06	0.976897494
chr1;156376782;A;G	chr2;32309326;A;G	RHBG	YIPF4	1.056084006	0.036993381	0.908534948	0.190424697	0.082007897	0.408152986
chr19;39491748;A;G	chr9;91292551;A;G	TIMM50	AUH	1.104525204	0.001358377	1.042173896	0.942515135	0.006316652	0.972566655
chr17;81560519;A;G	chr19;52876991;A;G	NPLOC4	ZNF320	1.124410211	0.004074775	1.078698799	0.497843934	0.015039112	0.693344766
chr19;13760186;A;G	chr3;50113122;A;G	CCDC130	RBM5	1.092633755	0.024929494	1.252929377	0.045804015	0.060619759	0.194132107
chr19;39491701;A;G	chr19;39491748;A;G	TIMM50	TIMM50	1.05280142	0.034114684	1.076689828	0.381401057	0.077077558	0.599500373
chr13;21374968;A;G	chr7;44832906;A;G	ZDHHC20	H2AFV	0.989804048	0.555324593	1.237597268	0.020341304	0.654781309	0.132473622
chr12;120701721;A;G	chr20;33704358;A;G	MLEC	PXMP4	1.145588367	1.15E-11	0.961119593	0.747209619	1.31E-09	0.862242103
chr16;15700334;A;G	chr20;25447951;A;G	NDE1	GINS1	1.094911106	4.16E-05	1.078741307	0.493313217	0.0003659	0.689923326
chr14;55367658;A;G	chr17;1746197;A;G	ATG14	SERPINF2	1.047661873	0.049970404	1.036960982	0.735442332	0.103300803	0.854947033
chr9;129510767;A;G	chr9;129511863;A;G	RP11-492E3.51;LINC00963	RP11-492E3.51;LINC00963	1.054381358	0.209648959	1.202171762	0.056233302	0.313036647	0.216059111
chr4;165077633;A;G	chr4;165077650;A;G	TMEM192	TMEM192	0.997296072	0.961781917	0.920695316	0.357948816	0.974787444	0.579280734
chr17;1751175;A;G	chr17;81247729;A;G	SERPINF2	SLC38A10	1.071184779	0.005439215	0.954853941	0.863534084	0.018807102	0.930411122
chr1;168251042;A;G	chr2;128194192;A;G	SFT2D2	UGGT1	1.060940321	2.82E-05	1.059979281	0.16277711	0.000264475	0.374253553
chr1;150996146;A;G	chr20;3220293;A;G	FAM63A	ITPA	1.129224892	3.24E-05	1.122086599	0.174842081	0.000297245	0.389173898
chr16;88717873;A;G	chr19;13760012;A;G	PIEZO1	CCDC130	1.090698212	0.005573663	1.129822258	0.205203622	0.019163514	0.424599354
chr10;28525689;A;G	chr10;87241222;A;G	WAC-AS1	NUTM2A-AS1	1.038891157	0.115409082	1.00887604	0.960830658	0.197408237	0.98225772
chr19;6702731;A;G	chr20;35713770;A;G	C3	RBM39	1.069898032	0.0004315	1.145886665	0.013968038	0.002510971	0.110883516
chr14;57414156;A;G	chrX;85091232;A;G	NAA30	APOOL	1.08469642	0.000234421	1.052878682	0.319253392	0.001520461	0.542090877
chr15;89899374;A;G	chr7;156971486;A;G	C15orf38-AP3S2;ARPIN	NOM1	1.079533354	4.45E-05	1.155824455	0.041610427	0.000386516	0.185152753
chr2;222559604;A;G	chr2;222559625;A;G	SGPP2	SGPP2	1.139490736	0.038208534	0.917070393	0.672989172	0.083987577	0.81614215
chr11;65777052;A;G	chrX;77901864;A;G	AP5B1	COX7B	1.073612419	0.112727704	0.929069513	0.820327281	0.193829855	0.905838465
chr2;206122616;A;G	chr7;44832874;A;G	NDUFS1	H2AFV	0.965688884	0.11173574	1.045368147	0.707980844	0.19255896	0.838505567
chr19;11834934;A;G	chr2;200909670;A;G	ZNF440	ORC2	1.029416515	0.130368333	1.110060833	0.133841846	0.216811083	0.336533791
chr20;3869130;A;G	chr22;37028143;A;G	MAVS	MPST	1.066155807	0.000252846	1.090858498	0.180573406	0.001616271	0.396403142
chr14;95186689;A;G	chr2;61050640;A;G	CLMN	PEX13	1.063012899	0.124466108	1.160963388	0.081310941	0.209292438	0.260021309
chr2;85546401;A;G	chr6;119178352;A;G	GGCX	MAN1A1	1.097314512	6.07E-10	0.947772447	0.739911726	3.36E-08	0.857696576
chr2;37102164;A;G	chr4;70817370;A;G	EIF2AK2	GRSF1	1.141382834	0.014825487	1.484932149	0.004980911	0.040715457	0.068686888
chr1;214351091;A;G	chr7;101314569;A;G	RP11-176D17.3;PTPN14	IFT22	1.076671613	0.149088213	1.283265334	0.142154557	0.240656007	0.347667177
chr7;44833507;A;G	chrX;16763152;A;G	H2AFV	SYAP1	0.984772181	0.603937357	1.213352457	0.025848373	0.697116997	0.146836791
chr16;29696228;A;G	chr17;81561798;A;G	QPRT	NPLOC4	1.095656443	0.004592015	0.991459093	0.906224625	0.01653072	0.953214538
chr12;132721879;A;G	chr16;15411555;A;G	PGAM5	MPV17L;RP11-1021N1.1	1.094976805	2.23E-09	0.944931218	0.517271044	9.79E-08	0.707727871
chr1;160995497;A;G	chr20;20390867;A;G	F11R	RALGAPA2	1.095687317	6.40E-05	0.956372788	0.758774606	0.000520677	0.868942969
chr11;68755486;A;G	chr5;37290882;A;G	CPT1A	NUP155	1.125240784	6.27E-05	1.013130242	0.858716878	0.000512043	0.927551413
chr1;9927426;A;G	chr16;15701100;A;G	LZIC	NDE1	1.065046032	0.025245168	0.99018746	0.537225656	0.061210789	0.722173284
chr1;10457556;A;G	chr5;34906553;A;G	DFFA	RAD1	1.059982498	0.171922749	1.073349413	0.772211	0.268649022	0.87681117
chr3;155943021;A;G	chr8;143655546;A;G	GMPS	ZNF623	1.033950084	0.198064754	1.16107226	0.201313441	0.299637129	0.420387126
chr16;88717873;A;G	chr19;57843190;A;G	PIEZO1	CTD-2583A14.10;ZNF587B	1.126613111	0.000477513	1.167076049	0.041372755	0.002723779	0.184460332
chr1;9927952;A;G	chr16;70249181;A;G	LZIC	EXOSC6	1.065471033	0.050686946	1.28396174	0.005865564	0.1043745	0.073613754
chr20;3869744;A;G	chr20;5195159;A;G	MAVS	CDS2	1.028440471	0.474981438	1.31139787	0.027782484	0.582091274	0.152108135
chr1;9927756;A;G	chr20;36783501;A;G	LZIC	SOGA1	1.202493712	0.000101301	1.106893361	0.786603347	0.00076296	0.885472771
chr11;61849884;A;G	chr11;61849933;A;G	FADS2	FADS2	1.003306401	0.978486294	0.776690891	0.044010932	0.986171065	0.190353514
chr15;51913892;A;G	chr5;34906442;A;G	TMOD3	RAD1	1.077118369	0.027020749	1.202990665	0.089011593	0.064429184	0.272717546
chr16;9110931;A;G	chr17;1780760;A;G	C16orf72;RP11-473I1.9	SMYD4	1.061968233	0.000883757	1.11402433	0.082654058	0.004479512	0.262316431
chr11;62739644;A;G	chr4;17802039;A;G	TTC9C	DCAF16	1.042542968	0.045979278	1.111975791	0.260919505	0.096855902	0.485065352
chr1;28498858;A;G	chr8;143655546;A;G	PHACTR4	ZNF623	1.015730729	0.427269319	1.166214082	0.02454287	0.537060455	0.143424721
chr1;10458044;A;G	chrX;77827712;A;G	DFFA	MAGT1	1.146765064	0.000763113	1.03778336	0.45731835	0.003986224	0.662417313
chr16;12661106;A;G	chr4;73057697;A;G	CPPED1	COX18	1.025274502	0.206181218	1.016599408	0.449278065	0.30918814	0.656024556
chr1;77877044;A;G	chr12;71702499;A;G	FAM73A	TMEM19	1.06256506	0.045686762	1.094901498	0.084616546	0.096412815	0.26557725
chr8;11107242;A;G	chr8;13022877;A;G	XKR6	KIAA1456	1.085097968	0.231597513	1.295698595	0.086824758	0.337797925	0.269253818
chr1;179073770;A;G	chr12;100033804;A;G	FAM20B	RP11-135F9.3;UHRF1BP1L	1.082628295	3.38E-05	1.137281547	0.018638092	0.000307393	0.127216699
chr19;11146049;A;G	chr20;25447911;A;G	SPC24	GINS1	1.09624639	6.98E-09	1.028210709	0.878236618	2.51E-07	0.938173748
chr1;10457510;A;G	chr1;204555822;A;G	DFFA	MDM4	1.053028524	0.11931047	1.134793901	0.27560493	0.202596786	0.500252362
chr5;43377440;A;G	chr5;43381559;A;G	CCL28	CCL28	1.124444878	0.004035975	1.022030311	0.651840653	0.014928913	0.802468758
chr15;51913892;A;G	chr17;67339236;A;G	TMOD3	PSMD12	1.023524564	0.304051121	1.204598142	0.006568718	0.415309636	0.077985678
chr2;127846196;A;G	chr3;15072340;A;G	POLR2D	RBSN	1.058119011	0.088697813	1.264856966	0.074874719	0.160764093	0.249147255
chr1;109402870;A;G	chr1;155736493;A;G	PSMA5	DAP3	1.051744386	0.411974177	1.12113496	0.389677364	0.522685614	0.606585672
chr11;47168659;A;G	chr13;110895504;A;G	ARFGAP2;RP11-390K5.6	ANKRD10-IT1;ANKRD10	1.117663264	0.050030194	1.230425871	0.096111921	0.103340743	0.283537092
chr2;206123001;A;G	chr2;95146591;A;G	NDUFS1	MRPS5	1.113229694	9.44E-05	1.14368287	0.112374207	0.000719988	0.307933133
chr7;99574503;A;G	chrX;74201960;A;G	ZNF655;GS1-259H13.13	RP3-368A4.5;FTX	1.128154568	0.000696996	0.953694231	0.892395592	0.003701651	0.945980295
chr1;52824014;A;G	chr1;52824518;A;G	ZYG11B	ZYG11B	1.102061866	0.001348402	0.999906719	0.913457	0.006282318	0.957111386
chr1;9102335;A;G	chr1;9103275;A;G	GPR157	GPR157	1.013914331	0.835636721	0.935954532	0.646055629	0.883784673	0.79861973
chr22;46670706;A;G	chr22;46670871;A;G	GRAMD4	GRAMD4	1.104519882	0.109712772	0.927421033	0.815082528	0.189807358	0.902606983
chr1;200031364;A;G	chrX;301888;A;G	NR5A2	PLCXD1	1.09460743	0.000534344	1.213876873	0.035918685	0.002985959	0.171933624
chr12;98549046;A;G	chr2;27357393;A;G	TMPO	AC074117.10	1.016083588	0.432189634	0.987560204	0.838034348	0.541778349	0.91609634
chr1;214351223;A;G	chr21;42843854;A;G	RP11-176D17.3;PTPN14	WDR4	1.108922906	0.050419191	1.196484005	0.116872881	0.103983444	0.314201494
chr1;6222258;A;G	chr1;6222264;A;G	ICMT	ICMT	1.062236578	0.320036217	1.261060235	0.323765683	0.431938697	0.546467911
chr1;52824220;A;G	chr17;50964855;A;G	ZYG11B	SPAG9	1.084211355	0.00016976	1.053198108	0.574650302	0.001167342	0.74932473
chr2;99196380;A;G	chr3;15072386;A;G	MRPL30;RP11-111H13.1	RBSN	1.033283651	0.072639879	1.116119891	0.066826619	0.137819094	0.235252026
chr3;40537506;A;G	chr4;2839964;A;G	ZNF621	SH3BP2	1.054544246	0.000344776	1.01211965	0.691166519	0.002087311	0.827757381
chr12;95975513;A;G	chr17;66213783;A;G	HAL	APOH	0.985118635	0.63987843	1.203471497	0.071201581	0.727671356	0.242879778
chr12;68852587;A;G	chr12;68852649;A;G	CPM	CPM	0.993914143	0.65788702	1.040580221	0.567901923	0.743108917	0.745045721
chr2;99196324;A;G	chr8;102829408;A;G	MRPL30;RP11-111H13.1	AZIN1	1.095907374	1.81E-10	0.910726202	0.133307414	1.27E-08	0.335537089
chr1;156373208;A;G	chr1;156375960;A;G	RHBG	RHBG	1.050656738	0.175699783	0.908546331	0.560731365	0.273257618	0.739909396
chr17;31535320;A;G	chr18;23297458;A;G	RAB11FIP4	TMEM241	1.124121665	0.007828254	1.103227769	0.579255229	0.024937247	0.752808094
chr19;6704165;A;G	chr3;126349536;A;G	C3	KLF15	1.043399444	0.145936205	1.196314173	0.015376237	0.23678259	0.116132961
chr1;89183696;A;G	chr16;20464462;A;G	GBP4	ACSM2A	1.052214636	0.039222587	1.100226503	0.176221814	0.085663559	0.391002564
chr1;52823875;A;G	chr19;18364412;A;G	ZYG11B	PGPEP1	1.035672285	0.063463804	1.110721366	0.079748073	0.124055619	0.257661774
chr13;21375072;A;G	chr17;66218433;A;G	ZDHHC20	APOH	1.059154009	0.010855903	0.986522356	0.566995011	0.032079445	0.744632292
chr12;118137518;A;G	chr15;82842390;A;G	PEBP1	HOMER2	1.044706747	0.076101358	0.933045304	0.4938133	0.14283523	0.69022246
chr1;10458044;A;G	chr20;18488337;A;G	DFFA	RBBP9	1.120211373	5.21E-05	0.981621679	0.956216396	0.000439674	0.97979814
chr16;29834402;A;G	chr19;13760625;A;G	MVP	CCDC130	1.119460048	0.020132678	0.988382015	0.852581402	0.051342616	0.924263556
chr1;179073770;A;G	chr3;48750241;A;G	FAM20B	PRKAR2A	1.05104555	0.008803824	1.116151523	0.038227654	0.027286104	0.17724974
chr5;134900555;A;G	chr7;17345194;A;G	TXNDC15	AHR	0.937521906	0.00026844	1.197344658	0.007728812	0.001697361	0.083935442
chr1;225788491;A;G	chr2;113710053;A;G	SRP9	SLC35F5	1.105010449	2.61E-05	1.088401773	0.481672272	0.000247889	0.680870549
chr19;11834934;A;G	chr19;11913663;A;G	ZNF440	ZNF69	1.028544216	0.272005388	1.150382651	0.055562425	0.381610227	0.214879325
chr1;150731276;A;G	chr5;134900971;A;G	CTSS	TXNDC15	1.067328156	0.075340992	1.47419433	0.00015354	0.141677618	0.015395997
chr11;12941258;A;G	chr7;44833263;A;G	TEAD1	H2AFV	1.157574693	4.39E-05	1.061415824	0.400111054	0.000382233	0.615788089
chr12;98596782;A;G	chr16;31122625;A;G	SLC25A3	RP11-196G11.5;KAT8	1.05600535	0.3509185	1.21972465	0.342651919	0.463665287	0.564249662
chr17;1703643;A;G	chr17;31534452;A;G	TLCD2	RAB11FIP4	1.058940275	0.087178692	1.249535752	0.004071631	0.158626632	0.062801054
chr14;76205039;A;G	chr3;101768574;A;G	GPATCH2L	CEP97	1.192083389	0.025845404	1.519540723	0.015661851	0.062292138	0.117041936
chr2;113712428;A;G	chrX;85088838;A;G	SLC35F5	APOOL	1.094352233	0.085495436	0.913389435	0.495636034	0.156320623	0.691707797
chr16;75445496;A;G	chr5;134901062;A;G	RP11-77K12.1;TMEM170A	TXNDC15	0.976046488	0.458223807	1.125181611	0.342169197	0.566496375	0.563951062
chr16;88718039;A;G	chr20;3220830;A;G	PIEZO1	ITPA	1.045581072	0.22589595	1.113075436	0.118938997	0.331234707	0.316925191
chr14;21460342;A;G	chr20;18488539;A;G	RAB2B	RBBP9	0.998100024	0.912975572	1.216358596	0.074876276	0.940244414	0.249147255
chr12;121844850;A;G	chr3;126115644;A;G	HPD	ALDH1L1	1.169594056	0.003519932	1.244998568	0.078777178	0.013419142	0.255813858
chr17;66213720;A;G	chr7;73602678;A;G	APOH	MLXIPL	1.068571714	0.183420097	1.163371622	0.197638524	0.28251667	0.41625785
chr17;50964855;A;G	chr7;99575277;A;G	SPAG9	ZNF655;GS1-259H13.13	1.060684159	0.011570487	1.235656729	0.008945044	0.033610117	0.090001921
chr11;62739166;A;G	chr11;62739891;A;G	TTC9C	TTC9C	1.059980211	0.002215825	1.019157593	0.923843718	0.009322655	0.962924675
chr1;179073770;A;G	chr10;73776319;A;G	FAM20B	FUT11	1.035827319	0.12126588	1.269504812	0.000258172	0.205106878	0.01896891
chr2;127844171;A;G	chr8;102829408;A;G	POLR2D	AZIN1	1.129941386	5.89E-10	1.028590665	0.423082373	3.29E-08	0.63443253
chr17;78204260;A;G	chr2;175926356;A;G	AFMID	KIAA1715	1.156111923	1.94E-05	0.99709864	0.591585314	0.000193469	0.761514354
chr12;100626890;A;G	chr5;126625755;A;G	GAS2L3	PHAX	1.006473992	0.946765945	1.095303432	0.973890146	0.963647705	0.988821208
chr16;31123286;A;G	chr4;17801267;A;G	RP11-196G11.5;KAT8	DCAF16	1.02098487	0.243177155	1.147557593	0.021032908	0.350489333	0.134347611
chr12;100033607;A;G	chr12;64449074;A;G	RP11-135F9.3;UHRF1BP1L	XPOT	1.009087645	0.950298812	1.119117808	0.406615105	0.966382555	0.620769064
chr20;50118409;A;G	chr22;23653571;A;G	TMEM189-UBE2V1;TMEM189	GUSBP11;KB-1572G7.2	1.029704051	0.599219682	1.531849393	0.005681277	0.693339879	0.07246362
chr20;33705050;A;G	chr21;42910071;A;G	PXMP4	NDUFV3	1.015014743	0.570978452	1.152353289	0.035293501	0.668774938	0.170357251
chr6;33005300;A;G	chr6;33005854;A;G	HLA-DOA	HLA-DOA	1.079212892	0.0115327	1.140076399	0.1174237	0.033523908	0.314921708
chr1;6223246;A;G	chr2;201217945;A;G	ICMT	CASP10	1.040677472	0.030967645	1.250840723	0.000113389	0.071554833	0.013375887
chr17;66218433;A;G	chr17;66218844;A;G	APOH	APOH	1.029233652	0.337095224	0.985371484	0.915638055	0.449733109	0.958463856
chr10;49973474;A;G	chr12;56765677;A;G	LINC00843;TIMM23B	HSD17B6	1.073553709	0.000908174	0.984662188	0.974949916	0.004577276	0.989361849
chr19;49804934;A;G	chr4;778780;A;G	AP2A1	RP11-440L14.1	1.086053941	0.13016216	1.373452453	0.257745111	0.216571915	0.481888669
chr12;49354275;A;G	chr14;95185097;A;G	DNAJC22	CLMN	1.080598153	0.001102082	1.241311961	1.51E-05	0.005343738	0.006380718
chr22;36488301;A;G	chr6;44449445;A;G	FOXRED2	CDC5L	1.129559048	2.46E-05	1.023427444	0.328801262	0.000236312	0.551444582
chr22;24518122;A;G	chr3;197536684;A;G	AP000355.2;UPB1	BDH1	0.985931826	0.787927631	0.965193381	0.820935862	0.847385765	0.906081287
chr14;50325958;A;G	chr14;55367658;A;G	ATP5S	ATG14	1.029963984	0.209422606	0.938165202	0.621878565	0.312865467	0.782753063
chr19;6683977;A;G	chr19;6709441;A;G	C3	C3	1.019440614	0.398156737	1.111176277	0.390237567	0.509127871	0.607232825
chr16;57773556;A;G	chr20;3220830;A;G	KIFC3	ITPA	1.066101801	0.167610733	1.084592805	0.348694111	0.263437709	0.570105645
chr2;200909918;A;G	chr7;7246205;A;G	ORC2	C1GALT1	1.137431797	0.003858652	1.213966804	0.024515343	0.014424797	0.143379665
chr22;24573057;A;G	chr7;128307926;A;G	SNRPD3	RBM28	1.051678057	0.171508077	1.372808978	0.010247957	0.268097552	0.096067722
chr14;55367578;A;G	chr4;17801396;A;G	ATG14	DCAF16	1.01748573	0.431453861	1.104066767	0.099256422	0.541027862	0.288562853
chr1;179073347;A;G	chr6;13788062;A;G	FAM20B	MCUR1	1.111091241	0.394829271	1.094005198	0.587011216	0.506005772	0.758550452
chr1;52824268;A;G	chr7;7246205;A;G	ZYG11B	C1GALT1	1.076933626	0.016838599	1.087218191	0.143975203	0.044866068	0.350043638
chr20;3869674;A;G	chr8;120052628;A;G	MAVS	RP11-760H22.2	1.027754337	0.64574301	1.356224639	0.126117751	0.732737795	0.32634326
chr1;16625562;A;G	chr7;156971573;A;G	CROCCP2	NOM1	1.174847007	0.053923921	0.884001345	0.692719644	0.109448818	0.828804013
chr16;4348723;A;G	chr18;59329710;A;G	PAM16;CORO7-PAM16	LMAN1	1.154122509	2.41E-05	0.99378408	0.863867286	0.000232259	0.930450514
chr1;179357453;A;G	chr16;23463961;A;G	SOAT1	GGA2	1.103380146	0.008472622	1.177162279	0.086535972	0.026498917	0.268827336
chr12;100627460;A;G	chr18;50393235;A;G	GAS2L3	SKA1	1.053755115	0.074015043	1.123101287	0.281891913	0.139741096	0.506423184
chr19;39490528;A;G	chr5;37290464;A;G	TIMM50	NUP155	1.031794126	0.408821939	1.093975221	0.407478765	0.519559384	0.621674051
chr19;36337924;A;G	chr20;35713770;A;G	ZFP14	RBM39	1.082812699	0.00406325	1.166807818	0.091979278	0.015007423	0.277478279
chr15;51914545;A;G	chr19;52878858;A;G	TMOD3	ZNF320	1.091716879	0.024886332	1.17246955	0.16186764	0.060540238	0.373162481
chr15;89897936;A;G	chr3;40537506;A;G	C15orf38-AP3S2;ARPIN	ZNF621	1.05826893	0.001143726	1.238985001	0.00013287	0.005505382	0.014384089
chr20;3868801;A;G	chr3;15072340;A;G	MAVS	RBSN	1.032280621	0.358344077	1.135458563	0.411356553	0.470896768	0.624996477
chr13;110897198;A;G	chr17;1749216;A;G	ANKRD10-IT1;ANKRD10	SERPINF2	1.15934764	0.027907075	1.070591806	0.374879617	0.066068702	0.593818724
chr11;16756476;A;G	chr3;10151063;A;G	C11orf58	VHL	0.989682254	0.621248934	1.013559468	0.922138615	0.71175312	0.962132345
chr11;8687235;A;G	chr2;200909618;A;G	RPL27A	ORC2	1.004800394	0.927540364	1.121816059	0.384481997	0.950392643	0.602275196
chr2;32309326;A;G	chr2;61050640;A;G	YIPF4	PEX13	1.04261041	0.007882056	1.101122953	0.038981585	0.025072759	0.179052966
chr19;52618122;A;G	chr20;45895820;A;G	ZNF83	CTSA	1.056688196	0.209858796	1.132384257	0.155052063	0.313317634	0.364724406
chr19;18366519;A;G	chr4;39533361;A;G	PGPEP1	UGDH-AS1	0.998086808	0.921986529	1.083916075	0.299499034	0.94653795	0.523298346
chr19;57305556;A;G	chr5;157134053;A;G	CTC-444N24.11	HAVCR2	1.084380384	0.009420386	1.105664805	0.271974738	0.028779927	0.49617345
chr1;161211570;A;G	chr19;13760733;A;G	NDUFS2	CCDC130	1.078901656	0.129110579	1.009204523	0.724828579	0.215164473	0.848393319
chr1;200031432;A;G	chr17;30636278;A;G	NR5A2	LRRC37BP1;AC005562.1	1.111071933	0.015761757	1.426263437	0.023017194	0.042627395	0.139054215
chr2;37102204;A;G	chr22;36488048;A;G	EIF2AK2	FOXRED2	1.00030573	0.902800843	1.182020503	0.362354431	0.932939916	0.582864885
chr2;127843890;A;G	chr2;206122616;A;G	POLR2D	NDUFS1	0.94323724	0.001468166	1.111381311	0.296672173	0.006724826	0.520472658
chr1;9149184;A;G	chr19;11147041;A;G	MIR34AHG	SPC24	1.034163278	0.599219682	1.009404629	0.786603347	0.693339879	0.885472771
chr12;49354418;A;G	chr12;7098011;A;G	DNAJC22	C1RL	1.060956533	0.010133126	1.152418083	0.013907519	0.030431624	0.110643095
chr19;3758397;A;G	chr19;39428022;A;G	APBA3	PLEKHG2	0.97957305	0.580874571	1.173824214	0.325324576	0.677212498	0.548031949
chr17;31534285;A;G	chr20;3869127;A;G	RAB11FIP4	MAVS	1.134216393	6.76E-07	1.091888682	0.223905415	1.14E-05	0.44535682
chr17;80320453;A;G	chr21;42845915;A;G	RNF213	WDR4	1.054105297	0.2621548	1.097858521	0.606414871	0.370962971	0.771985044
chr1;207097352;A;G	chr19;4527457;A;G	C4BPB	PLIN5	1.060817464	0.244979471	1.222883205	0.020650863	0.352320815	0.133106849
chr5;134900666;A;G	chr7;44829136;A;G	TXNDC15	H2AFV	1.19613622	6.23E-07	0.981622208	0.910478081	1.07E-05	0.955304394
chr22;36266826;A;G	chrX;85090880;A;G	APOL1	APOOL	1.023611226	0.559669627	1.347644884	0.007527898	0.658539259	0.082953059
chr20;3870998;A;G	chr4;17801266;A;G	MAVS	DCAF16	1.02881108	0.087411113	1.162593452	0.027436362	0.158952931	0.151214359
chr12;123518431;A;G	chr2;95145802;A;G	RILPL1	MRPS5	1.041371825	0.233531383	0.946721354	0.533404743	0.339945355	0.719588343
chr19;11913146;A;G	chr19;11913147;A;G	ZNF69	ZNF69	1.123869739	0.115587436	1.670154728	0.003236652	0.197600416	0.056803522
chr7;55456500;A;G	chrX;71057789;A;G	VOPP1	SNX12	1.123592008	0.035691786	1.219947795	0.174116103	0.079856521	0.388185509
chr1;204557532;A;G	chr19;52031898;A;G	MDM4	ZNF432	1.042286878	0.01821959	1.140596155	0.016446895	0.047569052	0.119754332
chr12;49354339;A;G	chr14;21460692;A;G	DNAJC22	RAB2B	1.024805561	0.581518514	1.132587535	0.15931571	0.677719153	0.370288008
chr1;100024063;A;G	chr19;18366651;A;G	SLC35A3	PGPEP1	1.05455463	0.001040723	1.134889176	0.001716517	0.005100056	0.042158821
chr17;67338651;A;G	chr22;36488048;A;G	PSMD12	FOXRED2	0.968486645	0.347082452	0.98755122	0.807595374	0.459849425	0.897946438
chr11;768321;A;G	chr12;50930844;A;G	PDDC1	METTL7A	0.949851417	0.08617766	1.007335423	0.970691963	0.157226965	0.987286316
chr20;33647467;A;G	chrX;71057789;A;G	CBFA2T2	SNX12	1.08144801	0.054737579	1.109123393	0.178893364	0.110730153	0.394406599
chr11;62738827;A;G	chr19;39491748;A;G	TTC9C	TIMM50	1.080843485	1.45E-05	1.130209417	0.018403232	0.00015176	0.126455019
chr7;101199162;A;G	chr7;101199837;A;G	MOGAT3	MOGAT3	1.085329722	0.0536564	1.054878945	0.764443331	0.109005217	0.872286022
chr20;3867431;A;G	chr5;131161532;A;G	MAVS	HINT1	1.078020484	0.235819418	1.303521182	0.276274992	0.342448543	0.500796464
chr1;26878733;A;G	chr9;32456382;A;G	GPN2	DDX58	1.032397275	0.15556482	1.068023708	0.396514033	0.248737547	0.612913783
chr1;204555822;A;G	chr19;52880159;A;G	MDM4	ZNF320	1.128874056	1.52E-05	1.254286738	0.014999312	0.000157687	0.114753771
chr2;113708539;A;G	chr22;39053087;A;G	SLC35F5	APOBEC3F;APOBEC3G	1.01929386	0.644361261	1.165377994	0.059777849	0.731561902	0.222576225
chr1;155736493;A;G	chr16;15700725;A;G	DAP3	NDE1	1.164722791	0.001811468	1.325519508	0.0807354	0.007928781	0.259240685
chr17;66218433;A;G	chr17;81563564;A;G	APOH	NPLOC4	1.048197279	0.229940224	0.947742945	0.86211452	0.335899823	0.929381247
chr3;179325235;A;G	chr6;89634987;A;G	ZNF639	LYRM2	1.076460311	3.66E-05	1.079710277	0.034915823	0.000328619	0.169393247
chr11;16756476;A;G	chr19;38868415;A;G	C11orf58	RINL	0.968392246	0.015879387	1.127015855	0.05933943	0.042868073	0.221653413
chr1;207094285;A;G	chr22;24573191;A;G	C4BPB	SNRPD3	1.134213655	8.03E-11	1.068386625	0.026950917	6.53E-09	0.150034146
chr19;11449718;A;G	chr20;33705748;A;G	PRKCSH	PXMP4	1.108326141	2.22E-07	0.908604458	0.269024652	4.53E-06	0.493216596
chr19;18364413;A;G	chr19;18366600;A;G	PGPEP1	PGPEP1	0.996191858	0.952651783	1.18634597	0.139360589	0.968141137	0.343757174
chr1;179073347;A;G	chr3;48750129;A;G	FAM20B	PRKAR2A	1.153377114	0.000645901	1.111738294	0.205860314	0.003480104	0.425360056
chr19;57305648;A;G	chr19;57843190;A;G	CTC-444N24.11	CTD-2583A14.10;ZNF587B	1.04590772	0.447799468	1.066010281	0.811203223	0.556700441	0.900435785
chr11;778263;A;G	chr16;20464495;A;G	AP006621.5	ACSM2A	1.064075911	0.139095084	1.3312833	0.019583969	0.227949063	0.130013713
chr14;21460692;A;G	chr19;19683067;A;G	RAB2B	ZNF101	1.035646692	0.287161318	1.276952927	0.127862506	0.397727084	0.32865532
chr11;8687235;A;G	chr17;2417357;A;G	RPL27A	METTL16	0.95905353	0.020969948	1.014440283	0.695790269	0.053009293	0.830593594
chr1;45694997;A;G	chr11;8687235;A;G	RP11-767N6.7;IPP	RPL27A	0.972725272	0.078292678	0.988328849	0.217479714	0.145938574	0.437998711
chr17;66218924;A;G	chr17;66222170;A;G	APOH	APOH	1.036417833	0.309398231	1.08179921	0.349870704	0.420759883	0.571293211
chr12;71702345;A;G	chr19;57757104;A;G	TMEM19	ZNF776	1.098748773	1.44E-08	1.132282694	0.007608834	4.59E-07	0.083368781
chr1;204556513;A;G	chr12;116714628;A;G	MDM4	C12orf49	1.096126122	0.000166974	1.182924897	0.058160906	0.00115364	0.219441557
chr1;28335688;A;G	chr15;51914410;A;G	MED18	TMOD3	0.95514502	0.070380903	1.233144313	0.037677299	0.134443924	0.176137114
chr10;102901213;A;G	chr8;30678933;A;G	BORCS7-ASMT;AS3MT	GSR	1.135828588	2.27E-06	0.954678856	0.83608964	3.19E-05	0.914694509
chr11;94417250;A;G	chr9;128331686;A;G	MRE11A	COQ4	1.130554598	0.019784634	1.142645323	0.557914569	0.050660741	0.73811079
chr19;12078260;A;G	chr3;52414754;A;G	ZNF844	PHF7	1.06526512	0.144267209	1.133594866	0.678751521	0.234671056	0.819880693
chr12;50930856;A;G	chr20;18487867;A;G	METTL7A	RBBP9	0.963570098	0.018384528	1.149204392	0.08623091	0.047917793	0.268327947
chr15;50704080;A;G	chr18;35248579;A;G	SPPL2A	ZNF397	1.066213866	0.005000944	1.041595762	0.728114606	0.017640757	0.850608408
chr1;220057933;A;G	chr17;67338686;A;G	BPNT1	PSMD12	0.956836839	0.129333819	1.390320997	0.00900633	0.215451033	0.090273332
chr17;18272753;A;G	chr17;517658;A;G	TOP3A	VPS53	1.057790488	0.01754566	1.166667334	0.068877451	0.046227383	0.238801936
chr6;98873710;A;G	chr8;144974885;A;G	FBXL4	ZNF252P	1.087461709	0.001358391	0.988675777	0.748173729	0.006316652	0.862884425
chr4;39533108;A;G	chr8;144974885;A;G	UGDH-AS1	ZNF252P	1.101023773	8.63E-06	1.089787847	0.0815112	9.84E-05	0.260373023
chr11;78068619;A;G	chrX;123912567;A;G	NDUFC2-KCTD14;NDUFC2	XIAP	1.093765079	1.11E-08	0.996692839	0.616081749	3.70E-07	0.778605942
chr19;4527417;A;G	chr7;66084289;A;G	PLIN5	ASL	1.002050705	0.988338926	1.08104739	0.620713499	0.992683675	0.781966792
chr1;160026664;A;G	chr10;68286377;A;G	RP11-226L15.5	PBLD	1.107016154	0.016621433	1.066677202	0.297171046	0.044453463	0.520968896
chr13;21374363;A;G	chr19;52031898;A;G	ZDHHC20	ZNF432	1.012462523	0.626022252	1.135640057	0.158332722	0.715856385	0.368970322
chr17;1780760;A;G	chr5;80627510;A;G	SMYD4	DHFR	1.056466332	0.000658003	1.133603481	0.007628696	0.00353325	0.083478609
chr1;100024651;A;G	chr2;32309326;A;G	SLC35A3	YIPF4	1.010808827	0.76270266	1.104810903	0.419515624	0.82818728	0.631455334
chr1;6223379;A;G	chr1;6223380;A;G	ICMT	ICMT	1.064875011	0.002601116	1.202098066	0.004195127	0.010595077	0.063518257
chr10;94612687;A;G	chr17;44799748;A;G	HELLS	GJC1	1.057002027	0.185409706	1.251710085	0.04763383	0.284919052	0.198258119
chr19;53495691;A;G	chr8;143655546;A;G	ZNF813	ZNF623	1.050498862	0.148036421	1.076001575	0.321340629	0.239366072	0.544166883
chr10;38451038;A;G	chr22;43949925;A;G	RP11-291L22.9	PNPLA3	1.012381929	0.724143128	0.877114968	0.098870527	0.797589083	0.287826479
chr2;200909877;A;G	chr3;15410395;A;G	ORC2	METTL6	1.069391916	0.000210454	1.030448663	0.849996331	0.001390568	0.922748159
chr12;113389846;A;G	chr15;89832783;A;G	PLBD2	AP3S2	1.117926541	0.023472176	1.11813577	0.092325446	0.057888343	0.278046734
chr2;175926453;A;G	chrX;119539287;A;G	KIAA1715	CXorf56	1.003663331	0.888535172	1.184654297	0.493684228	0.9227468	0.6900976
chr1;9928793;A;G	chr3;48750251;A;G	LZIC	PRKAR2A	1.035468976	0.268568209	1.064216152	0.65260612	0.377901059	0.803012593
chr1;160998148;A;G	chr17;67338689;A;G	F11R;RP11-544M22.13	PSMD12	1.078416697	5.56E-05	0.979153609	0.789109073	0.000463266	0.886818214
chr3;50111451;A;G	chr6;30592024;A;G	RBM5	ABCF1	0.982053962	0.683301584	0.99508349	0.923854416	0.764091573	0.962924675
chr19;3758383;A;G	chr19;3758505;A;G	APBA3	APBA3	1.099911187	0.00721542	1.112472302	0.351088471	0.023415294	0.57225305
chr11;16756395;A;G	chr2;37100891;A;G	C11orf58	EIF2AK2	0.970624155	0.595634611	1.05008917	0.593575674	0.690102196	0.762930365
chr17;66218536;A;G	chr3;197536678;A;G	APOH	BDH1	1.017231066	0.640228036	1.034816213	0.867946967	0.727925912	0.932865704
chr1;26878733;A;G	chr11;768321;A;G	GPN2	PDDC1	1.012717338	0.874423205	1.037655667	0.956323893	0.912270747	0.97979814
chr19;4528537;A;G	chr3;197613017;A;G	PLIN5;CTB-50L17.14	AC024560.3	1.066564778	0.013413626	1.229726758	0.014103104	0.037730766	0.111334763
chr2;127844792;A;G	chr6;43029840;A;G	POLR2D	RRP36	1.024527307	0.30184076	1.013174117	0.972169109	0.412966137	0.987813105
chr1;179073347;A;G	chr11;65776911;A;G	FAM20B	AP5B1	1.118500583	0.001290795	1.104433041	0.149596393	0.006070931	0.357252119
chr2;37102204;A;G	chr20;18488538;A;G	EIF2AK2	RBBP9	1.044754664	0.058928202	1.195315337	0.029353118	0.117206761	0.156067512
chr5;115829894;A;G	chr6;149725296;A;G	ATG12	NUP43	1.005467507	0.758512807	1.027887379	0.626867917	0.824989339	0.786038091
chr19;18366636;A;G	chr22;24573093;A;G	PGPEP1	SNRPD3	0.984480131	0.594309995	1.337361442	0.028611789	0.688959012	0.154073854
chr3;155943021;A;G	chr6;111278449;A;G	GMPS	RP5-1112D6.4	1.063423289	0.004668132	1.043313052	0.996422701	0.016738801	0.998730929
chr10;119573319;A;G	chr5;157134053;A;G	TIAL1	HAVCR2	1.070576242	0.004384735	1.009756075	0.872621285	0.015926514	0.935111394
chr11;62738827;A;G	chr16;75446112;A;G	TTC9C	RP11-77K12.1;TMEM170A	1.062192494	0.056735388	1.113327098	0.202503789	0.113877377	0.421698605
chr12;50930762;A;G	chrX;77901998;A;G	METTL7A	COX7B	1.094769261	7.61E-06	0.965675912	0.858574199	8.87E-05	0.927516759
chr19;39427974;A;G	chr19;40841725;A;G	PLEKHG2	CTC-490E21.11;CTC-490E21.12	0.957876653	0.488705146	0.925311192	0.857542547	0.594770857	0.926742417
chr17;1750472;A;G	chr20;3869127;A;G	SERPINF2	MAVS	1.104825215	0.001255032	1.093312465	0.392087453	0.005937788	0.608859202
chr11;16756722;A;G	chr19;3758397;A;G	C11orf58	APBA3	0.974438779	0.204960477	1.168402544	0.12245171	0.307778591	0.321396154
chr1;52823875;A;G	chr12;7098002;A;G	ZYG11B	C1RL	1.096813539	0.000116243	1.042959406	0.314557441	0.000855438	0.537566061
chr13;21374968;A;G	chr7;55456211;A;G	ZDHHC20	VOPP1	1.047366922	0.221450049	1.268082781	0.106203202	0.326485586	0.29883246
chr1;214351233;A;G	chr19;23339828;A;G	RP11-176D17.3;PTPN14	ZNF91	1.132473559	0.047567568	0.919490514	0.886704685	0.099417717	0.942778057
chr20;44425006;A;G	chr4;99880590;A;G	HNF4A	LAMTOR3	0.99504152	0.811778337	0.973642555	0.867076473	0.865797172	0.932183976
chr19;18366651;A;G	chr3;58321070;A;G	PGPEP1	RPP14	1.025714695	0.307810479	1.10246616	0.232152224	0.419198164	0.454392001
chr19;3758351;A;G	chr3;15410395;A;G	APBA3	METTL6	0.987329306	0.442952365	1.01810777	0.951039677	0.552042062	0.976803659
chr2;206122616;A;G	chr4;165075135;A;G	NDUFS1	TMEM192	0.885964937	0.00360667	1.100722472	0.389040223	0.013674757	0.605967784
chr11;31431721;A;G	chr4;379558;A;G	DNAJC24	ZNF141	1.076679579	0.233179707	1.292889886	0.333688253	0.339540939	0.55620261
chr1;155727344;A;G	chr20;3220830;A;G	DAP3	ITPA	1.163106023	5.59E-05	1.196721294	0.06830839	0.000465498	0.237815793
chr14;52643105;A;G	chr7;17345062;A;G	ERO1A	AHR	1.100649332	4.12E-10	1.066746542	0.067537011	2.43E-08	0.236496668
chr15;89897989;A;G	chr2;37100447;A;G	C15orf38-AP3S2;ARPIN	EIF2AK2	1.109026156	1.10E-12	1.073988635	0.071412316	2.00E-10	0.243277096
chr17;5027906;A;G	chr19;52797871;A;G	KIF1C	ZNF600;ZNF28	1.14838704	4.85E-05	1.021445567	0.824162726	0.000414895	0.907580429
chr19;11450287;A;G	chr5;126625755;A;G	PRKCSH	PHAX	0.992704034	0.615285233	1.210213127	0.010826229	0.706813989	0.098869765
chr12;71702345;A;G	chr17;1749211;A;G	TMEM19	SERPINF2	1.087763812	1.02E-07	1.099222777	0.007489923	2.37E-06	0.082845496
chr1;35601227;A;G	chr15;62070430;A;G	PSMB2	C2CD4A	1.155689432	0.01588448	1.195743877	0.346368591	0.04287296	0.568100761
chr4;2839625;A;G	chr4;2839964;A;G	SH3BP2	SH3BP2	1.045755792	0.137277247	0.899248024	0.445962074	0.225728398	0.653229065
chr16;15409774;A;G	chr6;53003289;A;G	MPV17L;RP11-1021N1.1	ICK	1.088030913	1.76E-05	1.006369804	0.571431604	0.000178613	0.747373827
chr1;6223245;A;G	chr6;149725296;A;G	ICMT	NUP43	1.032862467	0.026938635	1.15141027	0.025203907	0.064268288	0.145187167
chr1;89020203;A;G	chr2;201218007;A;G	GBP3	CASP10	1.048876769	0.166374277	1.067297166	0.39518162	0.261930577	0.61169276
chr1;220058064;A;G	chr12;50930762;A;G	BPNT1	METTL7A	1.115433583	7.19E-09	1.012705896	0.312649707	2.57E-07	0.536010126
chr12;49354418;A;G	chr14;50325958;A;G	DNAJC22	ATP5S	1.036893991	0.076584291	1.019408688	0.392482686	0.143570949	0.609253039
chr1;89183779;A;G	chr16;23465858;A;G	GBP4	GGA2	1.085881322	8.71E-07	1.113139226	0.003762716	1.42E-05	0.060620997
chr15;89897363;A;G	chr19;39490530;A;G	C15orf38-AP3S2;ARPIN	TIMM50	1.031083813	0.263819339	1.006551482	0.963876755	0.372838327	0.983831692
chr19;41014445;A;G	chr19;52618692;A;G	CYP2B6	ZNF83	0.979018412	0.64574301	1.054584633	0.672989172	0.732737795	0.81614215
chr16;16164171;A;G	chr3;126349536;A;G	ABCC6	KLF15	1.14925013	0.011276013	1.026032914	0.567900151	0.0329776	0.745045721
chr1;160026664;A;G	chr12;71702345;A;G	RP11-226L15.5	TMEM19	1.118918673	5.25E-08	1.026576685	0.353341728	1.36E-06	0.574685016
chr1;160026664;A;G	chr22;24518122;A;G	RP11-226L15.5	AP000355.2;UPB1	1.088736019	0.000687956	0.94890196	0.510703738	0.003662156	0.702976098
chr1;89020203;A;G	chr3;15072386;A;G	GBP3	RBSN	1.141729984	0.000920735	0.984196309	0.758853336	0.00462879	0.868942969
chr11;94417250;A;G	chr4;17801160;A;G	MRE11A	DCAF16	1.078766709	0.009140698	1.115622596	0.31662439	0.028119395	0.539621985
chr19;45703470;A;G	chr4;165075135;A;G	QPCTL	TMEM192	0.930727015	0.195510899	0.943414566	0.636665856	0.296666212	0.792689299
chr12;116714628;A;G	chr20;3869130;A;G	C12orf49	MAVS	1.086959728	5.18E-07	1.211045803	0.001125695	9.17E-06	0.035297106
chr19;55389285;A;G	chr21;42909823;A;G	RPL28	NDUFV3	1.081815958	0.104328166	1.2403199	0.171164963	0.182396246	0.384900156
chr2;131514898;A;G	chr3;155943021;A;G	AC093838.4	GMPS	1.164752686	0.000304522	0.996342341	0.669791286	0.001881931	0.814263778
chr12;98605968;A;G	chr19;39491748;A;G	SLC25A3	TIMM50	1.017645684	0.322791139	1.028775444	0.933720411	0.434980712	0.968098094
chr1;28498954;A;G	chr3;48750423;A;G	PHACTR4	PRKAR2A	1.043440472	0.02235603	1.0939492	0.285531203	0.055658617	0.509970848
chr1;179860120;A;G	chr17;66218536;A;G	TOR1AIP2	APOH	1.051197892	0.151609678	0.940914722	0.780096058	0.243855119	0.881676407
chr18;50392804;A;G	chr6;33408756;A;G	SKA1	KIFC1	1.102146101	0.022473306	1.305432304	0.05949871	0.055898764	0.222021226
chr3;126115644;A;G	chr9;130448589;A;G	ALDH1L1	ASS1	1.054749536	0.198970037	1.010563452	0.814396199	0.300719535	0.902295784
chr11;31431672;A;G	chr15;89901496;A;G	DNAJC24	C15orf38-AP3S2;ARPIN	1.073043404	0.00180817	1.254658391	0.004178958	0.007918338	0.063419948
chr1;3813836;A;G	chr1;45695364;A;G	CEP104	RP11-767N6.7;IPP	1.037383414	0.358850136	1.235843609	0.014989887	0.471347753	0.114753771
chr14;67385350;A;G	chr17;78203804;A;G	EIF2S1	AFMID	1.105338933	0.239091058	1.042326805	0.5034587	0.34603617	0.697105309
chr1;52824087;A;G	chr17;76329239;A;G	ZYG11B	PRPSAP1	1.037255203	0.495636034	1.111941899	0.335123254	0.601175073	0.557299913
chr19;11913076;A;G	chr22;18097082;A;G	ZNF69	PEX26	1.105115681	0.005871703	1.277656364	0.0295712	0.019955882	0.156531567
chr15;82843034;A;G	chr3;40537506;A;G	HOMER2	ZNF621	1.062639905	0.029185875	1.120018242	0.116425204	0.068417421	0.313551369
chr12;49354343;A;G	chr13;21375012;A;G	DNAJC22	ZDHHC20	1.015768567	0.717752731	1.520283187	8.86E-05	0.792212092	0.011998827
chr11;94417250;A;G	chr2;86025099;A;G	MRE11A	POLR1A	1.072225361	0.010396276	1.100737553	0.377907995	0.031040458	0.59642856
chr7;101091517;A;G	chrX;85091232;A;G	TRIM56	APOOL	1.090960091	1.17E-10	1.019729801	0.417690418	8.92E-09	0.630023852
chr1;66985112;A;G	chr14;52643105;A;G	MIER1	ERO1A	1.169985137	5.89E-05	1.055115324	0.397008701	0.000485325	0.613367815
chr3;40537506;A;G	chr7;100118613;A;G	ZNF621	TAF6;RP11-506M12.1	1.077188645	0.060588848	1.053159211	0.344288271	0.11972427	0.565939571
chr19;15661252;A;G	chr19;47344064;A;G	CYP4F3	C5AR2	1.12452388	0.000980708	0.925824262	0.523488709	0.004869161	0.71251057
chr12;64450291;A;G	chr17;1749211;A;G	XPOT	SERPINF2	1.053473703	0.000322784	1.119958378	0.001777251	0.001976635	0.042957817
chr12;132770786;A;G	chr19;19683067;A;G	GOLGA3	ZNF101	1.039036557	0.045857941	1.106917066	0.387747295	0.096633128	0.605041248
chr11;31431089;A;G	chr9;112685300;A;G	DNAJC24	INIP	1.039255183	0.050276462	1.148577928	0.012323526	0.103772893	0.1046769
chr19;2835132;A;G	chr19;39492724;A;G	ZNF554	TIMM50	0.884224557	0.053441618	1.283627672	0.443515501	0.108660409	0.651477943
chr1;35601421;A;G	chr6;53003289;A;G	PSMB2	ICK	1.122375868	7.89E-07	1.088123073	0.070180083	1.31E-05	0.240989366
chr15;82842390;A;G	chr3;57627204;A;G	HOMER2	DENND6A	1.056353218	0.138844646	1.13158818	0.232740546	0.227607097	0.455040866
chr7;156971486;A;G	chr7;44833453;A;G	NOM1	H2AFV	1.072859021	0.000123447	1.046222022	0.260818204	0.000899305	0.484960767
chr15;51914409;A;G	chr19;39490530;A;G	TMOD3	TIMM50	0.985759402	0.502314027	1.099014877	0.3172348	0.607397464	0.540134233
chr1;45697919;A;G	chr19;52032551;A;G	IPP	ZNF432	1.102263976	0.002800063	1.088247262	0.391158721	0.011220153	0.607980495
chr15;41298780;A;G	chr22;26524498;A;G	OIP5-AS1	TPST2	1.008359397	0.6254431	1.031209009	0.492142235	0.715293494	0.688784929
chr1;9149376;A;G	chr11;94417250;A;G	MIR34AHG	MRE11A	1.058433215	0.282247642	0.804260419	0.249958833	0.392505642	0.473593003
chr5;80628171;A;G	chr7;25120962;A;G	DHFR	CYCS	0.984143832	0.588718171	1.031997229	0.857656052	0.684188751	0.926795864
chr22;18097082;A;G	chr3;155942976;A;G	PEX26	GMPS	1.084740116	0.029789218	1.14297025	0.197809399	0.069436198	0.416459187
chr20;18488337;A;G	chr20;33705748;A;G	RBBP9	PXMP4	1.119286734	3.62E-09	1.013351111	0.61217613	1.45E-07	0.775973706
chr1;52824087;A;G	chr11;65777096;A;G	ZYG11B	AP5B1	1.076753946	0.000390263	1.210171015	0.007935321	0.002312459	0.085073266
chr11;767979;A;G	chr4;17801396;A;G	PDDC1	DCAF16	1.005205487	0.801489925	1.072789999	0.439205145	0.857853299	0.648040873
chr2;39496248;A;G	chr4;73057851;A;G	AC007246.3	COX18	1.078765634	0.178046698	1.26921415	0.085839166	0.276091631	0.267775514
chr12;120964391;A;G	chr15;89897989;A;G	HNF1A-AS1	C15orf38-AP3S2;ARPIN	1.074363881	0.002872099	1.016582964	0.955557211	0.011438932	0.979617659
chr2;37100870;A;G	chr3;155942975;A;G	EIF2AK2	GMPS	1.003957407	0.919732805	1.298079736	0.086174181	0.944885629	0.26830741
chr7;44833228;A;G	chr7;44833623;A;G	H2AFV	H2AFV	1.089177318	1.35E-06	1.056360849	0.118527137	2.07E-05	0.316543699
chr5;131202443;A;G	chr7;44833453;A;G	LYRM7	H2AFV	1.058461022	0.015633255	1.031098522	0.443144179	0.042381516	0.651450456
chr20;5194893;A;G	chr5;37290464;A;G	CDS2	NUP155	1.00328086	0.978255729	1.127029662	0.36339188	0.986057165	0.583812771
chr20;3868680;A;G	chr20;3869127;A;G	MAVS	MAVS	1.115568028	0.000100193	1.07605616	0.315980551	0.000756362	0.538946101
chr11;16756451;A;G	chr7;156970054;A;G	C11orf58	NOM1	1.040405872	0.161093998	1.17909564	0.017609918	0.255554597	0.123679687
chr19;52064906;A;G	chr2;27504383;A;G	ZNF841;ZNF432	GCKR	0.996689434	0.953525372	0.739505333	0.164003213	0.968744645	0.375767622
chr1;9100904;A;G	chr2;206122875;A;G	GPR157	NDUFS1	0.993206346	0.820371666	1.009674501	0.807508714	0.872326227	0.897918152
chr1;35601421;A;G	chr1;62162699;A;G	PSMB2	INADL	1.120839219	0.012616251	0.805966556	0.144237919	0.035939633	0.350345928
chr2;200910051;A;G	chr4;17801267;A;G	ORC2	DCAF16	1.045335909	0.023871128	1.109299343	0.119336636	0.058626471	0.317570203
chr17;82389652;A;G	chr20;45884956;A;G	OGFOD3	ZSWIM1	0.967645882	0.036885227	0.89587108	0.01148886	0.081876849	0.101462633
chr16;11834989;A;G	chr6;149725600;A;G	RSL1D1	NUP43	1.01012205	0.758098908	1.108981011	0.130969099	0.82464247	0.332810598
chr14;55368402;A;G	chr17;49296668;A;G	ATG14	ZNF652	1.049431612	0.364974454	1.185551387	0.300687034	0.477075203	0.524453567
chr19;52031763;A;G	chr2;206122875;A;G	ZNF432	NDUFS1	0.986945974	0.730179678	0.880333819	0.293801139	0.802456394	0.517990908
chr11;8687235;A;G	chr19;39490530;A;G	RPL27A	TIMM50	0.980161933	0.230411525	1.026877596	0.93800558	0.336487976	0.970396079
chr11;31431089;A;G	chr7;128503458;A;G	DNAJC24	METTL2B	1.030894975	0.102516947	1.141776545	0.034216379	0.17997263	0.167946068
chr13;32399024;A;G	chr19;11146832;A;G	BRCA2	SPC24	1.106724134	0.010349884	1.216127837	0.154331493	0.030928535	0.363973587
chr7;139047445;A;G	chr7;44881040;A;G	ZC3HAV1	PURB	1.33530508	0.000670816	1.139192444	0.272204252	0.003588733	0.496414838
chr1;100024063;A;G	chr20;3869544;A;G	SLC35A3	MAVS	1.085627174	1.96E-06	1.09785631	0.091092165	2.82E-05	0.276126106
chr1;90032220;A;G	chr11;58702452;A;G	ZNF326	GLYAT	1.029057533	0.968355687	1.157457039	0.22191985	0.979057182	0.443237296
chr1;168251042;A;G	chr12;116714628;A;G	SFT2D2	C12orf49	1.072536911	3.05E-06	1.244165036	1.01E-05	4.08E-05	0.005634427
chr1;100024063;A;G	chr3;40536194;A;G	SLC35A3	ZNF621	1.126976898	6.55E-07	1.073577378	0.417215347	1.12E-05	0.629538441
chr16;9110931;A;G	chr7;101091517;A;G	C16orf72;RP11-473I1.9	TRIM56	1.075920024	4.19E-07	1.033910996	0.294123382	7.68E-06	0.51827367
chr16;46910260;A;G	chr16;46915146;A;G	GPT2	GPT2	1.04928621	0.179915516	1.234326342	0.020141786	0.278283777	0.131827705
chr2;113710062;A;G	chr22;36488048;A;G	SLC35F5	FOXRED2	0.97370142	0.262500623	1.07236523	0.666058421	0.371319188	0.811890494
chr12;50930856;A;G	chr19;39491952;A;G	METTL7A	TIMM50	1.008560233	0.839166377	1.204105549	0.104747714	0.886513392	0.296679261
chr19;55389285;A;G	chr3;40537506;A;G	RPL28	ZNF621	1.141758372	1.27E-05	1.056347967	0.532916499	0.000136124	0.719197877
chr19;29700956;A;G	chr7;44833453;A;G	C19orf12	H2AFV	1.082139801	0.000524136	1.091012211	0.041107391	0.002938558	0.183906172
chr14;74736031;A;G	chr20;33704358;A;G	FCF1	PXMP4	1.109125853	1.26E-15	0.907525905	0.067240751	9.36E-13	0.235928659
chr2;131513866;A;G	chr20;3219347;A;G	AC093838.4	ITPA	1.110814832	0.038533088	1.125497706	0.197657994	0.084523377	0.41625785
chr16;15412787;A;G	chr19;45703767;A;G	MPV17L;RP11-1021N1.1	QPCTL	0.905639728	0.026375066	0.817568373	0.171382421	0.063264891	0.385031025
chr11;65777052;A;G	chr15;82843275;A;G	AP5B1	HOMER2	1.083832563	0.031185315	0.992200848	0.699126182	0.071939086	0.832501366
chr17;81561243;A;G	chr3;50112949;A;G	NPLOC4	RBM5	1.082150366	0.156277083	1.2103104	0.329528879	0.249586832	0.551989213
chr11;62739518;A;G	chr15;89899222;A;G	TTC9C	C15orf38-AP3S2;ARPIN	1.049647724	0.042419178	1.228663069	0.005673608	0.091086931	0.072445353
chr14;74736031;A;G	chr6;89634921;A;G	FCF1	LYRM2	1.098666501	3.72E-11	1.090796555	0.00410292	3.44E-09	0.062990856
chr20;3869544;A;G	chr4;17801981;A;G	MAVS	DCAF16	1.073338144	0.000485424	1.106365685	0.106803359	0.002759404	0.299782878
chr16;69327316;A;G	chrX;85090880;A;G	COG8	APOOL	1.009640716	0.880149395	1.358864454	0.008978258	0.916592668	0.090173849
chr19;41871556;A;G	chr7;17344903;A;G	RPS19	AHR	0.974763648	0.344786216	1.253580173	0.059317241	0.457610201	0.22161201
chr20;36781911;A;G	chr4;778692;A;G	SOGA1	RP11-440L14.1	1.149227485	0.00116662	1.505991395	0.000778968	0.005595469	0.029638059
chr1;151367764;A;G	chr12;53174716;A;G	SELENBP1	CSAD	1.056892402	0.391146919	1.073264768	0.634207374	0.502369493	0.791148617
chr12;98549046;A;G	chr2;99196434;A;G	TMPO	MRPL30;RP11-111H13.1	0.995837151	0.912070566	1.018949684	0.755440239	0.939680207	0.867076576
chr2;61049713;A;G	chr3;57627204;A;G	PEX13	DENND6A	1.028547327	0.250704557	1.096560811	0.170429323	0.35860929	0.383849508
chr1;179357143;A;G	chr7;128305522;A;G	SOAT1	RBM28	1.159085404	0.002685707	1.019461721	0.969591421	0.010854597	0.986602594
chr22;24573814;A;G	chr6;108042685;A;G	SNRPD3	OSTM1	1.008712445	0.899063984	1.201156833	0.228814697	0.930386932	0.451011389
chr16;12660856;A;G	chr4;73057697;A;G	CPPED1	COX18	1.039565679	0.067688669	0.978031945	0.867221473	0.130402197	0.932316775
chr10;28525726;A;G	chr15;51914545;A;G	WAC-AS1	TMOD3	1.024643232	0.279680212	1.121355176	0.134785706	0.389627987	0.337910367
chr1;52824268;A;G	chr2;201217945;A;G	ZYG11B	CASP10	1.108671976	2.00E-05	1.211806749	0.000383876	0.000198597	0.022323431
chr1;28498819;A;G	chr2;37100891;A;G	PHACTR4	EIF2AK2	0.954176476	0.002621996	1.187828848	0.016847415	0.010653338	0.12131023
chr11;16756647;A;G	chr4;73057261;A;G	C11orf58	COX18	1.014894203	0.865886935	1.241607895	0.008469009	0.90598869	0.087838527
chr12;116714628;A;G	chr3;44749859;A;G	C12orf49	KIAA1143	1.02686667	0.20742293	1.238653036	0.003355532	0.310492468	0.057619616
chr1;200031432;A;G	chr2;127845576;A;G	NR5A2	POLR2D	1.048612964	0.272445532	0.943567078	0.623771915	0.382075044	0.784158538
chr12;121845239;A;G	chr7;100622953;A;G	HPD	TFR2	1.147695676	0.147352755	0.981847539	0.89520392	0.238501536	0.947352361
chr20;45895674;A;G	chr9;128331963;A;G	CTSA	COQ4	1.070883431	0.175396368	1.011149032	0.901958335	0.272937295	0.950731189
chr19;45550082;A;G	chr20;18488538;A;G	OPA3	RBBP9	0.974640296	0.389069346	1.075318416	0.625021719	0.500344804	0.785070393
chr20;3869130;A;G	chr3;44749859;A;G	MAVS	KIAA1143	1.016990408	0.443462725	1.21017902	0.007858061	0.55251573	0.084716242
chr15;60422727;A;G	chr7;156970054;A;G	ICE2	NOM1	1.070788104	0.139899216	1.09564809	0.301358135	0.229033426	0.525149349
chr16;70249336;A;G	chr2;200909618;A;G	EXOSC6	ORC2	1.08491067	0.164830149	1.21349097	0.282800876	0.260112748	0.506954714
chr19;39491748;A;G	chr2;113710062;A;G	TIMM50	SLC35F5	1.079466864	4.24E-05	1.080042486	0.325028422	0.000371736	0.547724267
chr3;48750241;A;G	chr7;99575277;A;G	PRKAR2A	ZNF655;GS1-259H13.13	1.054499416	0.053723744	1.169955288	0.030367134	0.10911905	0.158398034
chr12;68766820;A;G	chr2;207754755;A;G	SLC35E3	CCNYL1	0.981301389	0.430439436	1.180077516	0.155946057	0.540231764	0.366022777
chr12;117029666;A;G	chr19;57220693;A;G	FBXW8	ZNF264	1.043923693	0.212016544	0.981951293	0.98809855	0.315871034	0.995170725
chr16;15701100;A;G	chr4;17801267;A;G	NDE1	DCAF16	1.052750967	0.076646478	0.988276307	0.907506155	0.143678222	0.953900759
chr2;175926356;A;G	chr3;10151674;A;G	KIAA1715	VHL	1.12357655	5.43E-08	0.975606112	0.989802099	1.40E-06	0.995876139
chr11;46736507;A;G	chr19;40938368;A;G	F2	CYP2B7P	1.038187977	0.46364175	1.460685405	0.019470739	0.571329231	0.129737003
chr17;30636278;A;G	chr7;38723551;A;G	LRRC37BP1;AC005562.1	VPS41	1.12385103	0.00230369	1.351400601	0.022867446	0.009614989	0.138693498
chr10;87208222;A;G	chr11;68378776;A;G	NUTM2A-AS1	LRP5	0.901460761	0.103843887	0.964199887	0.309238179	0.181805851	0.532595608
chr10;68479561;A;G	chr9;128307701;A;G	SLC25A16	TRUB2	0.967954894	0.135765593	1.015950732	0.812298628	0.223802243	0.901099814
chr1;150731018;A;G	chr1;77877044;A;G	CTSS	FAM73A	1.130467615	7.01E-07	1.149365886	0.006628525	1.18E-05	0.078307029
chr15;89897363;A;G	chr19;12080807;A;G	C15orf38-AP3S2;ARPIN	ZNF844	1.056756519	0.00047606	1.066510408	0.583086988	0.002716562	0.755650101
chr1;179073481;A;G	chr19;18367041;A;G	FAM20B	PGPEP1	1.037041056	0.101945019	1.031080996	0.993346006	0.179189508	0.997524062
chr1;77877044;A;G	chr19;48800593;A;G	FAM73A	BCAT2	1.096863308	0.009870886	1.275540641	0.13838147	0.029813193	0.342499957
chr1;9100952;A;G	chr6;43029840;A;G	GPR157	RRP36	1.010586299	0.722034584	0.992486306	0.903783832	0.795650238	0.951852787
chr19;36338624;A;G	chr21;42910071;A;G	ZFP14	NDUFV3	1.078176392	0.11270439	1.223190321	0.075335714	0.193829855	0.249818806
chr14;57414156;A;G	chr17;62450705;A;G	NAA30	METTL2A	1.089492731	0.001537053	1.090820557	0.231814013	0.006975179	0.453934688
chr12;7097577;A;G	chr4;87338660;A;G	C1RL	RP11-529H2.2;HSD17B11	0.982883012	0.63189596	1.196636899	0.051790747	0.720878669	0.20725842
chr22;24573191;A;G	chr5;131203422;A;G	SNRPD3	LYRM7	1.134375371	0.000174671	1.036573586	0.572843352	0.001195529	0.748508646
chr17;39761058;A;G	chr17;39763916;A;G	IKZF3	IKZF3	1.09700966	0.244425909	1.748302938	0.011954751	0.351810254	0.103307991
chr1;52824014;A;G	chr7;99575277;A;G	ZYG11B	ZNF655;GS1-259H13.13	1.047276448	0.057845655	1.235012595	0.000382429	0.115534287	0.022323431
chr2;128194192;A;G	chr6;13790590;A;G	UGGT1	MCUR1	1.129479189	1.68E-05	1.085926397	0.254510143	0.000171713	0.478340751
chr22;41600153;A;G	chr22;41600157;A;G	DESI1	DESI1	0.967547765	0.07626623	1.156833678	0.115970715	0.143073542	0.312801169
chr14;21460342;A;G	chr14;21460343;A;G	RAB2B	RAB2B	1.044727971	0.235971788	1.236330054	0.050322234	0.342577014	0.204277023
chr11;62739166;A;G	chr19;21805381;A;G	TTC9C	ZNF43	1.05650685	0.107618174	1.126768396	0.426801471	0.186935227	0.637617133
chr2;127845576;A;G	chr5;34953313;A;G	POLR2D	DNAJC21	1.076809406	0.24653727	1.185870463	0.471318257	0.354032837	0.672972958
chr16;31122926;A;G	chr4;70817370;A;G	RP11-196G11.5;KAT8	GRSF1	1.141382834	0.014825487	1.484932149	0.004980911	0.040715457	0.068686888
chr17;81563556;A;G	chr9;78275840;A;G	NPLOC4	CEP78	1.185880869	0.007393908	1.039174083	0.721334872	0.023852929	0.846332197
chr16;89687702;A;G	chr5;43380806;A;G	CDK10	CCL28	1.092178006	0.124136339	0.966146858	0.886033947	0.208834995	0.942423945
chr15;89832187;A;G	chr3;15072846;A;G	AP3S2	RBSN	1.088197336	0.00305225	1.127600838	0.261013702	0.011987808	0.485138083
chr12;71702799;A;G	chr20;25447911;A;G	TMEM19	GINS1	1.099549675	1.15E-08	0.999288605	0.942655705	3.81E-07	0.972599242
chr1;26878733;A;G	chr19;55389165;A;G	GPN2	RPL28	1.061705536	0.071242237	1.000271839	0.830301969	0.135748788	0.911580523
chr17;50964855;A;G	chr9;128331963;A;G	SPAG9	COQ4	1.036785239	0.227169827	1.270398868	0.015765608	0.332683617	0.117381763
chr1;179356868;A;G	chr6;33408728;A;G	SOAT1	KIFC1	1.183053967	0.010737977	1.368806752	0.339924284	0.031806831	0.561874861
chr2;85546585;A;G	chr6;98873605;A;G	GGCX	FBXL4	1.087578694	0.115348911	0.788066821	0.145319104	0.197324753	0.351672596
chr11;119022381;A;G	chr7;128529388;A;G	TRAPPC4	RP11-212P7.2	1.082035549	0.178046698	1.196460714	0.127454868	0.276091631	0.32825744
chr2;3543851;A;G	chr3;48750147;A;G	RP13-512J5.1	PRKAR2A	1.227439091	2.20E-05	1.026039711	0.614309754	0.00021507	0.777362252
chr19;19683067;A;G	chr2;95145422;A;G	ZNF101	MRPS5	1.093063914	0.109279004	0.849905666	0.390815609	0.18919264	0.607719182
chr3;48750423;A;G	chr6;98873710;A;G	PRKAR2A	FBXL4	1.069935035	0.004743498	1.033449508	0.323701056	0.0169499	0.546467911
chr10;28525686;A;G	chr3;40536194;A;G	WAC-AS1	ZNF621	1.085805288	0.002361925	1.012007312	0.847537544	0.009811351	0.921518908
chr6;42888438;A;G	chr7;17344729;A;G	RPL7L1	AHR	0.946697296	0.007000591	0.95532609	0.641809898	0.022886323	0.79608617
chr1;207094285;A;G	chr16;23465858;A;G	C4BPB	GGA2	1.117431903	6.20E-09	1.042684751	0.099497421	2.27E-07	0.288899797
chr16;75446009;A;G	chr4;17801266;A;G	RP11-77K12.1;TMEM170A	DCAF16	1.017735533	0.636311733	1.196292006	0.049966901	0.724621363	0.203571773
chr1;23382329;A;G	chr20;50118897;A;G	TCEA3	TMEM189-UBE2V1;TMEM189	1.075390473	0.198967955	1.11341383	1	0.300719535	1
chr11;77025600;A;G	chr19;39491907;A;G	ACER3	TIMM50	1.193974977	0.004896393	1.43701772	0.021396968	0.017359411	0.135207974
chr17;81562417;A;G	chr19;5911351;A;G	NPLOC4	AC104532.2	1.031552283	0.612945905	1.283645499	0.091003426	0.704732756	0.275999817
chr14;52643014;A;G	chr19;6684101;A;G	ERO1A	C3	1.085057544	9.28E-05	1.070494702	0.167124188	0.000710007	0.379530176
chr19;57845025;A;G	chr7;156971486;A;G	CTD-2583A14.10;ZNF587B	NOM1	1.083556885	1.00E-06	1.09569468	0.033815327	1.61E-05	0.166919732
chr1;204556616;A;G	chr15;89897989;A;G	MDM4	C15orf38-AP3S2;ARPIN	1.090236928	3.03E-07	1.215390957	0.000143931	5.86E-06	0.015001605
chr10;28525763;A;G	chr12;98549046;A;G	WAC-AS1	TMPO	1.02095891	0.290525865	0.999330362	0.678425934	0.401309229	0.819649982
chr12;132721483;A;G	chr20;33705748;A;G	PGAM5	PXMP4	1.087931378	1.30E-08	0.912616201	0.213322464	4.20E-07	0.433708387
chr12;53174182;A;G	chr19;52032551;A;G	CSAD	ZNF432	1.094075876	0.01129457	1.172600049	0.0948173	0.033017412	0.281797828
chr11;31431200;A;G	chr11;31431203;A;G	DNAJC24	DNAJC24	1.116029125	0.149088213	1.135752101	0.574352364	0.240656007	0.749160354
chr1;147095908;A;G	chr1;147096756;A;G	NBPF13P	NBPF13P	1.001693593	0.873891681	0.91884382	0.402307209	0.911957301	0.617872313
chr3;155943021;A;G	chr5;37290464;A;G	GMPS	NUP155	1.003757566	0.992002362	1.006518169	0.860395499	0.995165913	0.928646561
chr1;148102644;A;G	chr1;155132770;A;G	NBPF11	EFNA1	1.071440591	1.90E-06	1.069391539	0.138201739	2.74E-05	0.342376666
chr11;78069071;A;G	chr3;155942976;A;G	NDUFC2-KCTD14;NDUFC2	GMPS	1.021656986	0.452176969	1.20678353	0.036256965	0.560969775	0.172752836
chr5;37291284;A;G	chr5;44815551;A;G	NUP155	MRPS30	1.078180692	0.093805827	1.073955508	0.427250338	0.167704669	0.637903541
chr15;89897428;A;G	chr20;36781911;A;G	C15orf38-AP3S2;ARPIN	SOGA1	1.11116475	0.005621927	1.306846658	0.026337115	0.019279048	0.14822331
chr12;50930302;A;G	chr18;59329710;A;G	METTL7A	LMAN1	1.13481953	5.25E-07	1.027380476	0.554570987	9.26E-06	0.735550018
chr17;30636241;A;G	chr20;25448088;A;G	LRRC37BP1;AC005562.1	GINS1	1.134039502	0.007663591	0.977620606	0.808460195	0.024527898	0.898527951
chr19;6704593;A;G	chr20;3219347;A;G	C3	ITPA	1.06704675	0.048329629	1.223435685	0.075320213	0.100666341	0.249818806
chr14;95186643;A;G	chr17;31534452;A;G	CLMN	RAB11FIP4	1.092319444	0.005859658	1.169172736	0.096616201	0.019928988	0.284358704
chr17;1746256;A;G	chr22;50207392;A;G	SERPINF2	SELO	1.005118941	0.850275517	1.151777692	0.095379768	0.894343973	0.282644166
chr11;769019;A;G	chr16;31122760;A;G	PDDC1	RP11-196G11.5;KAT8	0.960792298	0.335123254	1.198990141	0.389358629	0.447597434	0.606300576
chr1;204556616;A;G	chr20;63943379;A;G	MDM4	UCKL1	1.123791055	2.98E-07	1.229886537	0.03081084	5.78E-06	0.159584465
chr17;80320889;A;G	chr7;128503981;A;G	RNF213	METTL2B	1.126608396	0.00042923	0.954867214	0.677651759	0.002500289	0.819171228
chr1;7917863;A;G	chr1;7918640;A;G	TNFRSF9	TNFRSF9	0.999364043	0.92755835	1.18947314	0.571064564	0.950392643	0.747050093
chr11;119022485;A;G	chr17;5026659;A;G	TRAPPC4	KIF1C	1.099713184	0.053550303	1.074878103	0.900024757	0.108835517	0.949823136
chr19;10351474;A;G	chr3;197613017;A;G	TYK2	AC024560.3	1.05600961	0.050967819	1.226480651	0.045591913	0.104855884	0.193659398
chr20;33705050;A;G	chr7;17345194;A;G	PXMP4	AHR	0.982405872	0.327442875	1.080666499	0.077384663	0.439779915	0.253319155
chr1;154964693;A;G	chr12;79603237;A;G	SHC1	PAWR	1.057481585	0.240956528	1.073222506	0.413211492	0.348051436	0.626233219
chr1;178035843;A;G	chr1;178035878;A;G	RP11-568K15.1;RP4-798P15.3	RP11-568K15.1;RP4-798P15.3	1.145535665	0.009090667	1.607494413	0.0208754	0.028001458	0.13383872
chr14;63685796;A;G	chr16;12661106;A;G	SGPP1	CPPED1	1.022965107	0.421277186	1.157457707	0.134082973	0.531529331	0.336776459
chr2;37100870;A;G	chr4;17801307;A;G	EIF2AK2	DCAF16	0.979550875	0.39025805	1.242915477	0.118597036	0.501568884	0.316562604
chr5;109335497;A;G	chr5;69280913;A;G	PJA2	CCDC125	1.122931253	8.04E-08	0.961473361	0.67688136	1.93E-06	0.818601126
chr1;9928793;A;G	chrX;85090829;A;G	LZIC	APOOL	1.011666802	0.794569008	1.096216255	0.167664425	0.852500808	0.380117002
chr17;50964855;A;G	chr7;44833453;A;G	SPAG9	H2AFV	1.048787867	0.006342687	1.133207846	0.02479082	0.021189148	0.144290984
chr11;46736507;A;G	chr19;48800593;A;G	F2	BCAT2	1.082539629	0.069511029	1.292459659	0.395698002	0.133154269	0.611902964
chr17;81560631;A;G	chr17;81561798;A;G	NPLOC4	NPLOC4	1.115480934	1.37E-05	1.068718328	0.306748031	0.000144762	0.530361961
chr17;1749674;A;G	chr3;48750423;A;G	SERPINF2	PRKAR2A	1.092135869	1.28E-08	1.148331213	0.000691904	4.17E-07	0.028071274
chr20;25447712;A;G	chr6;119178352;A;G	GINS1	MAN1A1	1.113304056	2.87E-10	0.963381658	0.763741927	1.82E-08	0.871749183
chr1;200031432;A;G	chr3;40536194;A;G	NR5A2	ZNF621	1.070057842	0.045018528	1.087323584	0.825377602	0.095301456	0.908376731
chr12;49354418;A;G	chr20;33705050;A;G	DNAJC22	PXMP4	1.017047596	0.193860471	1.07977031	0.030684932	0.294682036	0.159331626
chr1;225788496;A;G	chr2;130159594;A;G	SRP9	SMPD4	1.125480493	0.005932745	1.144991087	0.504722316	0.020123956	0.698097893
chr10;86926499;A;G	chr13;21374438;A;G	BMPR1A	ZDHHC20	1.061152887	0.146990139	1.347936245	0.040341754	0.238069952	0.182367582
chr17;1749211;A;G	chr19;6704593;A;G	SERPINF2	C3	1.036228824	0.115651739	1.21229234	0.000464078	0.197694775	0.023771063
chr13;32525623;A;G	chr2;131513866;A;G	N4BP2L2	AC093838.4	1.112841611	0.151910311	1.020262269	0.669069414	0.244157742	0.813972265
chr15;75353415;A;G	chr2;32309223;A;G	NEIL1	YIPF4	1.047480736	0.110722496	1.080136226	0.462623086	0.191188491	0.666722807
chr19;4528182;A;G	chr3;197535923;A;G	PLIN5	BDH1	1.075554744	0.174607628	1.041061598	0.700671509	0.27204148	0.83342963
chr11;46736397;A;G	chr2;203304337;A;G	F2	CYP20A1	1.104711518	0.023673775	1.452283572	0.005388978	0.058276283	0.070762528
chr1;207097352;A;G	chr11;6435598;A;G	C4BPB	HPX	1.019744272	0.341399766	1.167014838	0.008735085	0.454195624	0.088992649
chr12;7098002;A;G	chr3;14944891;A;G	C1RL	FGD5-AS1	1.153160682	0.000187239	0.999500426	0.878507265	0.001264308	0.938257387
chr19;18367049;A;G	chr6;149725296;A;G	PGPEP1	NUP43	1.034722516	0.014958526	1.051927337	0.711114702	0.04100511	0.840517252
chr1;45509826;A;G	chr20;25447911;A;G	MMACHC	GINS1	1.093689276	1.10E-07	0.930738291	0.170764176	2.52E-06	0.384364382
chr20;18488539;A;G	chr4;39533361;A;G	RBBP9	UGDH-AS1	1.03606805	0.312915989	1.050282349	0.546373989	0.424426927	0.729097682
chr1;52823875;A;G	chr18;35248579;A;G	ZYG11B	ZNF397	1.084683797	2.66E-07	1.132165346	0.004395341	5.25E-06	0.064734909
chr1;100024747;A;G	chr1;9928633;A;G	SLC35A3	LZIC	1.065234406	0.168838412	0.900910661	0.705493507	0.264954788	0.836769405
chr16;31122760;A;G	chr19;52031835;A;G	RP11-196G11.5;KAT8	ZNF432	1.027528863	0.576417035	1.116223339	0.669244921	0.673422808	0.814014689
chr16;70249236;A;G	chr7;156971436;A;G	EXOSC6	NOM1	1.152086995	0.000185368	1.053629933	0.306768415	0.0012544	0.530361961
chr12;68766232;A;G	chr19;52839344;A;G	SLC35E3	ZNF468;ZNF28	1.072716377	0.002874179	0.937034405	0.675665724	0.011443206	0.817996926
chr10;68517621;A;G	chr22;41600359;A;G	SLC25A16	DESI1	1.108208421	0.000112235	1.064680163	0.516879988	0.000830886	0.707543338
chr1;10460201;A;G	chr6;109463124;A;G	DFFA	ZBTB24;MICAL1	0.972850832	0.346880322	1.154036279	0.252278998	0.459658781	0.476009048
chr12;98604787;A;G	chr3;15072148;A;G	SLC25A3	RBSN	1.051312215	0.002687488	1.227494121	5.42E-05	0.010860785	0.010148198
chr11;62739644;A;G	chr14;20367181;A;G	TTC9C	TEP1	0.996365069	0.977521624	1.422372307	0.005172774	0.985512697	0.069607962
chr11;65777096;A;G	chr12;68766820;A;G	AP5B1	SLC35E3	1.033578102	0.168133911	1.229588191	0.003054812	0.264087893	0.055232173
chr1;52824016;A;G	chr2;37102164;A;G	ZYG11B	EIF2AK2	1.074135604	0.001330202	1.190846657	0.001696701	0.006213336	0.042016811
chr10;72233938;A;G	chr2;175926356;A;G	ANAPC16	KIAA1715	1.128751596	4.06E-06	0.96427377	0.826174458	5.20E-05	0.908931116
chr19;55389285;A;G	chr20;3869130;A;G	RPL28	MAVS	1.122210186	0.000235475	1.050162431	0.662604005	0.00152536	0.809600678
chr3;197537031;A;G	chr3;197537275;A;G	BDH1	BDH1	0.974414659	0.561596617	0.814648643	0.215763072	0.660162492	0.436157892
chr3;44750020;A;G	chr7;44833263;A;G	KIAA1143	H2AFV	1.112218318	5.10E-06	1.025807245	0.398335209	6.32E-05	0.61443863
chr10;28525726;A;G	chr12;98605315;A;G	WAC-AS1	SLC25A3	0.99789967	0.926495839	1.005201418	0.681675601	0.949651398	0.821899772
chr7;66078691;A;G	chr7;66078774;A;G	ASL	ASL	1.034958605	0.482869633	1.172647654	0.362030071	0.589549528	0.582682552
chr2;37102071;A;G	chr20;3869130;A;G	EIF2AK2	MAVS	1.037077143	0.272679387	1.086679149	0.563166177	0.382337112	0.741718401
chr12;118137752;A;G	chr19;6704165;A;G	PEBP1	C3	1.002195233	0.95302105	0.975755021	0.915547284	0.968447589	0.958434068
chr14;55368515;A;G	chr7;44833453;A;G	ATG14	H2AFV	1.06377887	0.051284447	1.33739903	0.003676733	0.105397392	0.059922814
chr19;11834401;A;G	chr19;36337924;A;G	ZNF440	ZFP14	1.095518688	0.026615892	1.320168904	0.028870119	0.06369649	0.154726435
chr20;25447952;A;G	chr20;45079068;A;G	GINS1	STK4	1.097641415	2.20E-11	1.03474196	0.507331037	2.21E-09	0.700167399
chr12;120460894;A;G	chr16;15700334;A;G	GATC	NDE1	1.10762991	0.000107071	1.167338368	0.394751019	0.000799044	0.611385939
chr15;51914545;A;G	chr4;17801225;A;G	TMOD3	DCAF16	1.004478981	0.981544286	0.863514409	0.14351832	0.988163864	0.349338292
chr12;118137518;A;G	chr3;126116013;A;G	PEBP1	ALDH1L1	1.020634169	0.77428554	0.935656776	0.526783516	0.837090169	0.715044611
chr1;156381025;A;G	chr9;83246450;A;G	RHBG	FRMD3	1.154530936	0.034880217	0.97030437	0.872208722	0.078404407	0.934901344
chr12;124783645;A;G	chr5;34906442;A;G	SCARB1	RAD1	1.069355437	0.098750061	1.166544831	0.613010781	0.1747018	0.776510711
chr15;89832187;A;G	chr7;101091477;A;G	AP3S2	TRIM56	1.073153855	3.79E-05	1.056092082	0.136610494	0.000338442	0.340426403
chr19;11450356;A;G	chr4;17801225;A;G	PRKCSH	DCAF16	0.974835532	0.638506278	0.985373526	0.69002341	0.726532958	0.826940989
chr3;197537127;A;G	chr7;73602678;A;G	BDH1	MLXIPL	1.10078497	0.178072107	1.444862258	0.013044625	0.276096514	0.107291598
chr4;17801386;A;G	chr4;17801396;A;G	DCAF16	DCAF16	1.049608875	0.02065608	1.051895914	0.385198345	0.052401888	0.602786674
chr11;6435153;A;G	chr16;87893803;A;G	HPX	CA5A	0.967449862	0.599219682	1.145511014	0.212231245	0.693339879	0.432532207
chr11;31431089;A;G	chr11;31431120;A;G	DNAJC24	DNAJC24	1.075986205	0.024112719	1.166071337	0.133588885	0.059088752	0.33607992
chr1;10457507;A;G	chr20;33705050;A;G	DFFA	PXMP4	1.014253331	0.375621797	0.977543657	0.823923047	0.48719335	0.907364685
chr15;75353274;A;G	chr7;66079517;A;G	NEIL1	ASL	1.027740152	0.311210385	1.126434832	0.377016659	0.422627717	0.595411459
chr1;160026673;A;G	chr19;9525963;A;G	RP11-226L15.5	ZNF426	1.088294396	0.022060135	1.228484985	0.009591392	0.055104006	0.093172695
chr14;50246586;A;G	chr3;40537506;A;G	L2HGDH	ZNF621	1.080384985	0.076217693	1.233733996	0.037222148	0.142991756	0.175093533
chr17;1751328;A;G	chr5;131159990;A;G	SERPINF2	HINT1	1.034418727	0.055762339	1.062564532	0.145659066	0.112313852	0.352183927
chr19;16856824;A;G	chr3;155943021;A;G	SIN3B	GMPS	1.003274876	0.928522073	1.255642052	0.378931292	0.950927059	0.59727271
chr1;10457941;A;G	chr2;61049713;A;G	DFFA	PEX13	1.022400196	0.26701456	1.076046607	0.042532232	0.376159956	0.187101665
chr12;56765677;A;G	chr12;98605568;A;G	HSD17B6	SLC25A3	1.023700477	0.160059613	0.963604585	0.920931796	0.254276069	0.961381529
chr17;66218447;A;G	chr19;6683724;A;G	APOH	C3	1.054369163	0.061321744	1.13953154	0.11292621	0.120881715	0.308734433
chr17;66217821;A;G	chr17;66222152;A;G	APOH	APOH	1.015207124	0.47307597	1.307459265	0.000222275	0.580345917	0.017700541
chr19;45549974;A;G	chr5;37291344;A;G	OPA3	NUP155	1.071561965	0.011278977	1.144035435	0.134186263	0.032980712	0.336918932
chr12;71702499;A;G	chr2;27357393;A;G	TMEM19	AC074117.10	1.014417842	0.682691054	0.801719623	0.079159606	0.763586039	0.256567204
chr22;41600157;A;G	chr3;15072340;A;G	DESI1	RBSN	1.03830774	0.155423023	1.257503423	0.000665263	0.248574913	0.027715668
chr10;28525595;A;G	chr17;81563959;A;G	WAC-AS1	NPLOC4	1.120545596	0.001939133	1.152273607	0.311384174	0.008383844	0.534594862
chr2;3543887;A;G	chr5;131202443;A;G	RP13-512J5.1	LYRM7	1.134269977	0.000216916	1.045749143	0.498501121	0.001424265	0.693881593
chr1;6222527;A;G	chr19;3466397;A;G	ICMT	NFIC	1.143507491	8.18E-12	0.999571641	0.45393451	1.01E-09	0.659650889
chr17;31534285;A;G	chr3;155825124;A;G	RAB11FIP4	SLC33A1	1.071726544	0.004631873	1.109582712	0.087706413	0.016645218	0.27061307
chr22;40931523;A;G	chr7;38723551;A;G	XPNPEP3	VPS41	0.979485789	0.583275138	1.005923769	0.624884297	0.679199491	0.784951396
chr15;60422224;A;G	chr15;89897989;A;G	ICE2	C15orf38-AP3S2;ARPIN	1.093121195	0.001596934	1.261351317	0.007930391	0.007186857	0.085073266
chr17;1749173;A;G	chr2;32310767;A;G	SERPINF2	YIPF4	1.071514814	0.000150614	1.059278072	0.113503662	0.001060636	0.309572297
chr4;17801266;A;G	chr4;17801307;A;G	DCAF16	DCAF16	0.996796012	0.499333486	1.237597421	0.026459653	0.604722098	0.148611628
chr15;89897989;A;G	chr22;45340986;A;G	C15orf38-AP3S2;ARPIN	FAM118A	1.096398439	2.84E-05	1.178343502	0.040489869	0.000265747	0.182742186
chr3;15072386;A;G	chr8;43028220;A;G	RBSN	RP11-598P20.5;HOOK3	1.106219421	1.17E-05	1.03668557	0.38590498	0.000127026	0.603531338
chr19;13760186;A;G	chr20;36781911;A;G	CCDC130	SOGA1	1.116009159	0.006884658	1.353630292	0.002243019	0.022587755	0.047493585
chr1;89183779;A;G	chr20;3869127;A;G	GBP4	MAVS	1.091621245	5.06E-06	1.19219992	0.004453047	6.28E-05	0.065109879
chr3;40536194;A;G	chr6;36140915;A;G	ZNF621	MAPK13	1.183639235	0.002043252	1.006484836	0.885447434	0.008747495	0.94206555
chr19;3466397;A;G	chr6;119178352;A;G	NFIC	MAN1A1	1.139529993	2.61E-10	0.934378307	0.713093317	1.69E-08	0.841655627
chr2;32310241;A;G	chr6;25775211;A;G	YIPF4	SLC17A4	1.040058194	0.357166819	1.035245483	0.635528368	0.469595414	0.791816368
chr3;10151674;A;G	chr7;44833264;A;G	VHL	H2AFV	1.152466717	1.29E-08	1.027252548	0.521431944	4.18E-07	0.710688302
chr12;100033607;A;G	chr3;15072846;A;G	RP11-135F9.3;UHRF1BP1L	RBSN	1.059885126	0.078623857	0.990185903	0.468601163	0.146417582	0.671307863
chr11;6435153;A;G	chr3;52210694;A;G	HPX	ALAS1	1.058304907	0.239935238	1.11604902	0.154008894	0.346951422	0.363352672
chr12;106886627;A;G	chr17;41849172;A;G	RIC8B	RP11-156E6.1	1.132633957	4.70E-07	0.998506018	0.951316546	8.43E-06	0.976897494
chr13;21375012;A;G	chrX;16763564;A;G	ZDHHC20	SYAP1	0.955963432	0.301811929	1.505454067	0.001445228	0.412939712	0.039386687
chr2;37104602;A;G	chr3;15072979;A;G	EIF2AK2	RBSN	1.100607833	0.106533973	1.062293523	0.606050901	0.185457205	0.771906514
chr2;85546665;A;G	chr3;15072846;A;G	GGCX	RBSN	1.083203256	0.004590248	1.194857207	0.027080005	0.016526832	0.150299828
chr11;75730798;A;G	chr15;84885677;A;G	MOGAT2	SLC28A1	1.015423224	0.777742511	1.090741092	0.376468783	0.839624986	0.595304206
chr2;32309326;A;G	chr20;5194893;A;G	YIPF4	CDS2	1.04650612	0.022558952	1.150374688	0.04348769	0.056067021	0.189210134
chr2;207754861;A;G	chr3;15072386;A;G	MIR4775;CCNYL1	RBSN	1.084945829	0.000639124	1.240892482	0.006040253	0.003448727	0.074821927
chr17;81560595;A;G	chr4;17801160;A;G	NPLOC4	DCAF16	1.06706646	0.001177026	1.037118563	0.742872935	0.005633503	0.859637126
chr16;22285617;A;G	chr22;24573191;A;G	EEF2K	SNRPD3	1.109633866	1.68E-13	0.997271705	0.321220306	4.21E-11	0.544093349
[truncated: 84,823 more rows]
