# Supplementary material for: A-to-I RNA co-editing predicts clinical outcomes and is associated with immune cells infiltration in hepatocellular carcinoma
Source: Commun Biol. 2024 Jul 9;7:838. doi: 10.1038/s42003-024-06520-y (PMC11233613; doi:10.1038/s42003-024-06520-y)
Supplement: Supplementary file 6 — Dataset 3 [file 42003_2024_6520_MOESM6_ESM.xlsx]

## Sheet: Fig2
Fig2A-E
site1	site2	gene1	gene2	Num_Sample_Co.edited
chr1;100023978	chr19;40930906	SLC35A3	CYP2B7P	3
chr1;100024063	chr1;100024279	SLC35A3	SLC35A3	70
chr1;100024063	chr1;10459925	SLC35A3	DFFA	24
chr1;100024063	chr1;109064143	SLC35A3	TAF13	24
chr1;100024063	chr1;150996146	SLC35A3	FAM63A	43
chr1;100024063	chr1;154483889	SLC35A3	SHE	19
chr1;100024063	chr1;156372896	SLC35A3	RHBG	17
chr1;100024063	chr1;160026664	SLC35A3	RP11-226L15.5	41
chr1;100024063	chr1;160026673	SLC35A3	RP11-226L15.5	53
chr1;100024063	chr1;179073347	SLC35A3	FAM20B	29
chr1;100024063	chr1;179073770	SLC35A3	FAM20B	138
chr1;100024063	chr1;20755311	SLC35A3	HP1BP3	21
chr1;100024063	chr1;225787484	SLC35A3	SRP9	18
chr1;100024063	chr1;35601421	SLC35A3	PSMB2	54
chr1;100024063	chr1;3814226	SLC35A3	CEP104	21
chr1;100024063	chr1;45699736	SLC35A3	IPP	24
chr1;100024063	chr1;52823252	SLC35A3	ZYG11B	23
chr1;100024063	chr1;52823875	SLC35A3	ZYG11B	121
chr1;100024063	chr1;52824014	SLC35A3	ZYG11B	120
chr1;100024063	chr1;52824016	SLC35A3	ZYG11B	103
chr1;100024063	chr1;52824087	SLC35A3	ZYG11B	70
chr1;100024063	chr1;52824180	SLC35A3	ZYG11B	24
chr1;100024063	chr1;52824220	SLC35A3	ZYG11B	64
chr1;100024063	chr1;52824268	SLC35A3	ZYG11B	81
chr1;100024063	chr1;52824518	SLC35A3	ZYG11B	17
chr1;100024063	chr1;52824594	SLC35A3	ZYG11B	21
chr1;100024063	chr1;52917099	SLC35A3	ECHDC2	20
chr1;100024063	chr1;52917139	SLC35A3	ECHDC2	25
chr1;100024063	chr1;62161456	SLC35A3	INADL	42
chr1;100024063	chr1;6223200	SLC35A3	ICMT	92
chr1;100024063	chr1;6223379	SLC35A3	ICMT	26
chr1;100024063	chr1;6223380	SLC35A3	ICMT	28
chr1;100024063	chr1;66985112	SLC35A3	MIER1	19
chr1;100024063	chr1;77877044	SLC35A3	FAM73A	63
chr1;100024063	chr1;89020203	SLC35A3	GBP3	15
chr1;100024063	chr1;89183644	SLC35A3	GBP4	93
chr1;100024063	chr1;89183686	SLC35A3	GBP4	77
chr1;100024063	chr1;89183696	SLC35A3	GBP4	82
chr1;100024063	chr1;89183779	SLC35A3	GBP4	93
chr1;100024063	chr1;89183866	SLC35A3	GBP4	57
chr1;100024063	chr1;90032220	SLC35A3	ZNF326	15
chr1;100024063	chr1;9927952	SLC35A3	LZIC	26
chr1;100024063	chr1;9928311	SLC35A3	LZIC	45
chr1;100024063	chr1;9928793	SLC35A3	LZIC	30
chr1;100024063	chr1;9929562	SLC35A3	LZIC	14
chr1;100024063	chr10;49973474	SLC35A3	LINC00843;TIMM23B	45
chr1;100024063	chr10;49973494	SLC35A3	LINC00843;TIMM23B	31
chr1;100024063	chr10;80434012	SLC35A3	FAM213A	20
chr1;100024063	chr10;80435169	SLC35A3	FAM213A	49
chr1;100024063	chr11;31431089	SLC35A3	DNAJC24	53
chr1;100024063	chr11;31431120	SLC35A3	DNAJC24	23
chr1;100024063	chr11;31431413	SLC35A3	DNAJC24	19
chr1;100024063	chr11;31431672	SLC35A3	DNAJC24	44
chr1;100024063	chr11;31431721	SLC35A3	DNAJC24	33
chr1;100024063	chr11;62738944	SLC35A3	TTC9C	75
chr1;100024063	chr11;62739166	SLC35A3	TTC9C	70
chr1;100024063	chr11;65776871	SLC35A3	AP5B1	22
chr1;100024063	chr11;65776910	SLC35A3	AP5B1	25
chr1;100024063	chr11;65776911	SLC35A3	AP5B1	26
chr1;100024063	chr11;65777096	SLC35A3	AP5B1	64
chr1;100024063	chr12;100033607	SLC35A3	RP11-135F9.3;UHRF1BP1L	37
chr1;100024063	chr12;100033803	SLC35A3	RP11-135F9.3;UHRF1BP1L	27
chr1;100024063	chr12;100033804	SLC35A3	RP11-135F9.3;UHRF1BP1L	42
chr1;100024063	chr12;108786643	SLC35A3	SSH1	19
chr1;100024063	chr12;108786648	SLC35A3	SSH1	22
chr1;100024063	chr12;113389846	SLC35A3	PLBD2	45
chr1;100024063	chr12;27035125	SLC35A3	MED21	12
chr1;100024063	chr12;49354275	SLC35A3	DNAJC22	80
chr1;100024063	chr12;49354343	SLC35A3	DNAJC22	42
chr1;100024063	chr12;49355335	SLC35A3	DNAJC22	66
chr1;100024063	chr12;49355744	SLC35A3	DNAJC22	25
chr1;100024063	chr12;68766231	SLC35A3	SLC35E3	49
chr1;100024063	chr12;68766232	SLC35A3	SLC35E3	39
chr1;100024063	chr12;7098002	SLC35A3	C1RL	32
chr1;100024063	chr12;7098011	SLC35A3	C1RL	39
chr1;100024063	chr12;71702345	SLC35A3	TMEM19	130
chr1;100024063	chr12;71702499	SLC35A3	TMEM19	22
chr1;100024063	chr12;98605037	SLC35A3	SLC25A3	60
chr1;100024063	chr13;21374356	SLC35A3	ZDHHC20	41
chr1;100024063	chr13;21374954	SLC35A3	ZDHHC20	29
chr1;100024063	chr13;21375058	SLC35A3	ZDHHC20	44
chr1;100024063	chr13;21375072	SLC35A3	ZDHHC20	51
chr1;100024063	chr14;50325958	SLC35A3	ATP5S	56
chr1;100024063	chr14;52643014	SLC35A3	ERO1A	103
chr1;100024063	chr14;52643105	SLC35A3	ERO1A	69
chr1;100024063	chr14;95185097	SLC35A3	CLMN	47
chr1;100024063	chr14;95186633	SLC35A3	CLMN	28
chr1;100024063	chr14;95186643	SLC35A3	CLMN	28
chr1;100024063	chr15;40662427	SLC35A3	CASC5	60
chr1;100024063	chr15;40662758	SLC35A3	CASC5	24
chr1;100024063	chr15;40663201	SLC35A3	CASC5	26
chr1;100024063	chr15;40663319	SLC35A3	CASC5	32
chr1;100024063	chr15;40663331	SLC35A3	CASC5	26
chr1;100024063	chr15;51913775	SLC35A3	TMOD3	27
chr1;100024063	chr15;51913818	SLC35A3	TMOD3	22
chr1;100024063	chr15;51914288	SLC35A3	TMOD3	36
chr1;100024063	chr15;51914454	SLC35A3	TMOD3	21
chr1;100024063	chr15;64140640	SLC35A3	SNX1	18
chr1;100024063	chr15;64142083	SLC35A3	SNX1	33
chr1;100024063	chr15;82842974	SLC35A3	HOMER2	42
chr1;100024063	chr15;82843034	SLC35A3	HOMER2	24
chr1;100024063	chr15;82843275	SLC35A3	HOMER2	33
chr1;100024063	chr15;82843278	SLC35A3	HOMER2	31
chr1;100024063	chr15;89832187	SLC35A3	AP3S2	82
chr1;100024063	chr15;89897976	SLC35A3	C15orf38-AP3S2;ARPIN	38
chr1;100024063	chr15;89897989	SLC35A3	C15orf38-AP3S2;ARPIN	77
chr1;100024063	chr15;89899358	SLC35A3	C15orf38-AP3S2;ARPIN	42
chr1;100024063	chr15;89899374	SLC35A3	C15orf38-AP3S2;ARPIN	52
chr1;100024063	chr16;12660856	SLC35A3	CPPED1	40
chr1;100024063	chr16;12660925	SLC35A3	CPPED1	35
chr1;100024063	chr16;12661106	SLC35A3	CPPED1	55
chr1;100024063	chr16;20464462	SLC35A3	ACSM2A	26
chr1;100024063	chr16;20464495	SLC35A3	ACSM2A	25
chr1;100024063	chr16;46915146	SLC35A3	GPT2	21
chr1;100024063	chr16;67683125	SLC35A3	GFOD2	14
chr1;100024063	chr16;70249181	SLC35A3	EXOSC6	48
chr1;100024063	chr16;70249236	SLC35A3	EXOSC6	34
chr1;100024063	chr16;89687702	SLC35A3	CDK10	32
chr1;100024063	chr17;1704766	SLC35A3	TLCD2	17
chr1;100024063	chr17;1704975	SLC35A3	TLCD2	18
chr1;100024063	chr17;1750185	SLC35A3	SERPINF2	56
chr1;100024063	chr17;31535320	SLC35A3	RAB11FIP4	43
chr1;100024063	chr17;39255073	SLC35A3	FBXL20	25
chr1;100024063	chr17;50964845	SLC35A3	SPAG9	12
chr1;100024063	chr17;50964855	SLC35A3	SPAG9	68
chr1;100024063	chr17;66222170	SLC35A3	APOH	24
chr1;100024063	chr17;81560595	SLC35A3	NPLOC4	58
chr1;100024063	chr17;81561798	SLC35A3	NPLOC4	39
chr1;100024063	chr17;81562482	SLC35A3	NPLOC4	13
chr1;100024063	chr19;18364358	SLC35A3	PGPEP1	25
chr1;100024063	chr19;18364412	SLC35A3	PGPEP1	46
chr1;100024063	chr19;18366651	SLC35A3	PGPEP1	64
chr1;100024063	chr19;23257036	SLC35A3	IPO5P1	43
chr1;100024063	chr19;3466397	SLC35A3	NFIC	34
chr1;100024063	chr19;35057157	SLC35A3	HPN	17
chr1;100024063	chr19;52839344	SLC35A3	ZNF468;ZNF28	73
chr1;100024063	chr19;52880443	SLC35A3	ZNF320	25
chr1;100024063	chr19;55389285	SLC35A3	RPL28	19
chr1;100024063	chr19;56580754	SLC35A3	ZNF470	23
chr1;100024063	chr19;57757104	SLC35A3	ZNF776	71
chr1;100024063	chr19;6704165	SLC35A3	C3	59
chr1;100024063	chr2;113709846	SLC35A3	SLC35F5	25
chr1;100024063	chr2;113709923	SLC35A3	SLC35F5	20
chr1;100024063	chr2;113710015	SLC35A3	SLC35F5	29
chr1;100024063	chr2;113710053	SLC35A3	SLC35F5	64
chr1;100024063	chr2;113710062	SLC35A3	SLC35F5	73
chr1;100024063	chr2;113710467	SLC35A3	SLC35F5	27
chr1;100024063	chr2;127845461	SLC35A3	POLR2D	28
chr1;100024063	chr2;128194192	SLC35A3	UGGT1	88
chr1;100024063	chr2;175926356	SLC35A3	KIAA1715	37
chr1;100024063	chr2;175926522	SLC35A3	KIAA1715	13
chr1;100024063	chr2;201217945	SLC35A3	CASP10	54
chr1;100024063	chr2;201218013	SLC35A3	CASP10	15
chr1;100024063	chr2;201218334	SLC35A3	CASP10	51
chr1;100024063	chr2;203303330	SLC35A3	CYP20A1	29
chr1;100024063	chr2;207754653	SLC35A3	CCNYL1	67
chr1;100024063	chr2;32309223	SLC35A3	YIPF4	98
chr1;100024063	chr2;32309326	SLC35A3	YIPF4	118
chr1;100024063	chr2;32309964	SLC35A3	YIPF4	16
chr1;100024063	chr2;3543851	SLC35A3	RP13-512J5.1	35
chr1;100024063	chr2;37102140	SLC35A3	EIF2AK2	36
chr1;100024063	chr2;37102204	SLC35A3	EIF2AK2	46
chr1;100024063	chr2;37104607	SLC35A3	EIF2AK2	14
chr1;100024063	chr2;61050142	SLC35A3	PEX13	20
chr1;100024063	chr2;85546665	SLC35A3	GGCX	96
chr1;100024063	chr2;86025099	SLC35A3	POLR1A	64
chr1;100024063	chr2;99196002	SLC35A3	MRPL30;RP11-111H13.1	19
chr1;100024063	chr20;33706240	SLC35A3	PXMP4	34
chr1;100024063	chr20;35713770	SLC35A3	RBM39	69
chr1;100024063	chr20;3867511	SLC35A3	MAVS	27
chr1;100024063	chr20;3867521	SLC35A3	MAVS	16
chr1;100024063	chr20;3867578	SLC35A3	MAVS	36
chr1;100024063	chr20;3868559	SLC35A3	MAVS	16
chr1;100024063	chr20;3868680	SLC35A3	MAVS	17
chr1;100024063	chr20;3868710	SLC35A3	MAVS	33
chr1;100024063	chr20;3869127	SLC35A3	MAVS	53
chr1;100024063	chr20;3869130	SLC35A3	MAVS	71
chr1;100024063	chr20;3869544	SLC35A3	MAVS	55
chr1;100024063	chr20;3869636	SLC35A3	MAVS	23
chr1;100024063	chr20;3869785	SLC35A3	MAVS	29
chr1;100024063	chr20;3869788	SLC35A3	MAVS	49
chr1;100024063	chr20;45078347	SLC35A3	STK4	63
chr1;100024063	chr21;33551013	SLC35A3	SON	17
chr1;100024063	chr21;42909823	SLC35A3	NDUFV3	15
chr1;100024063	chr21;42909937	SLC35A3	NDUFV3	28
chr1;100024063	chr21;42910071	SLC35A3	NDUFV3	24
chr1;100024063	chr22;18088708	SLC35A3	PEX26	20
chr1;100024063	chr22;24515714	SLC35A3	UPB1	28
chr1;100024063	chr22;24518122	SLC35A3	AP000355.2;UPB1	52
chr1;100024063	chr22;24573191	SLC35A3	SNRPD3	99
chr1;100024063	chr22;35659793	SLC35A3	APOL6	87
chr1;100024063	chr22;35659964	SLC35A3	APOL6	62
chr1;100024063	chr22;41599620	SLC35A3	DESI1	55
chr1;100024063	chr22;50207392	SLC35A3	SELO	36
chr1;100024063	chr3;126115643	SLC35A3	ALDH1L1	32
chr1;100024063	chr3;126115644	SLC35A3	ALDH1L1	31
chr1;100024063	chr3;126116324	SLC35A3	ALDH1L1	43
chr1;100024063	chr3;126349529	SLC35A3	KLF15	11
chr1;100024063	chr3;149496279	SLC35A3	TM4SF4	22
chr1;100024063	chr3;15072148	SLC35A3	RBSN	63
chr1;100024063	chr3;15072149	SLC35A3	RBSN	44
chr1;100024063	chr3;15072335	SLC35A3	RBSN	34
chr1;100024063	chr3;15072340	SLC35A3	RBSN	38
chr1;100024063	chr3;15072386	SLC35A3	RBSN	94
chr1;100024063	chr3;15072846	SLC35A3	RBSN	34
chr1;100024063	chr3;15072979	SLC35A3	RBSN	16
chr1;100024063	chr3;15072986	SLC35A3	RBSN	14
chr1;100024063	chr3;155825124	SLC35A3	SLC33A1	88
chr1;100024063	chr3;155942057	SLC35A3	GMPS	42
chr1;100024063	chr3;161073083	SLC35A3	PPM1L	36
chr1;100024063	chr3;179325235	SLC35A3	ZNF639	49
chr1;100024063	chr3;196352541	SLC35A3	UBXN7	11
chr1;100024063	chr3;197537127	SLC35A3	BDH1	21
chr1;100024063	chr3;40536194	SLC35A3	ZNF621	24
chr1;100024063	chr3;40537340	SLC35A3	ZNF621	28
chr1;100024063	chr3;40537506	SLC35A3	ZNF621	115
chr1;100024063	chr3;48749609	SLC35A3	PRKAR2A	55
chr1;100024063	chr3;48750019	SLC35A3	PRKAR2A	19
chr1;100024063	chr3;48750129	SLC35A3	PRKAR2A	23
chr1;100024063	chr3;48750241	SLC35A3	PRKAR2A	48
chr1;100024063	chr3;48750251	SLC35A3	PRKAR2A	49
chr1;100024063	chr3;48750300	SLC35A3	PRKAR2A	43
chr1;100024063	chr3;48750423	SLC35A3	PRKAR2A	130
chr1;100024063	chr3;52210506	SLC35A3	ALAS1	26
chr1;100024063	chr3;57627204	SLC35A3	DENND6A	26
chr1;100024063	chr3;57627206	SLC35A3	DENND6A	35
chr1;100024063	chr3;58321070	SLC35A3	RPP14	28
chr1;100024063	chr3;94127965	SLC35A3	NSUN3	15
chr1;100024063	chr3;94127966	SLC35A3	NSUN3	20
chr1;100024063	chr4;128036454	SLC35A3	ABHD18	18
chr1;100024063	chr4;165076867	SLC35A3	TMEM192	40
chr1;100024063	chr4;165077073	SLC35A3	TMEM192	25
chr1;100024063	chr4;39533108	SLC35A3	UGDH-AS1	31
chr1;100024063	chr5;126625319	SLC35A3	PHAX	38
chr1;100024063	chr5;126625840	SLC35A3	PHAX	36
chr1;100024063	chr5;131162260	SLC35A3	HINT1	45
chr1;100024063	chr5;131202443	SLC35A3	LYRM7	45
chr1;100024063	chr5;131203422	SLC35A3	LYRM7	21
chr1;100024063	chr5;131204202	SLC35A3	LYRM7	22
chr1;100024063	chr5;37291284	SLC35A3	NUP155	20
chr1;100024063	chr5;37291344	SLC35A3	NUP155	22
chr1;100024063	chr5;44815551	SLC35A3	MRPS30	24
chr1;100024063	chr5;44815623	SLC35A3	MRPS30	15
chr1;100024063	chr5;44816252	SLC35A3	MRPS30	29
chr1;100024063	chr5;69282225	SLC35A3	CCDC125	20
chr1;100024063	chr5;79018124	SLC35A3	DMGDH	25
chr1;100024063	chr5;79018318	SLC35A3	DMGDH	17
chr1;100024063	chr5;80627959	SLC35A3	DHFR	19
chr1;100024063	chr5;80628171	SLC35A3	DHFR	61
chr1;100024063	chr5;80628179	SLC35A3	DHFR	25
chr1;100024063	chr6;13790590	SLC35A3	MCUR1	21
chr1;100024063	chr6;42079814	SLC35A3	TAF8	19
chr1;100024063	chr6;43029755	SLC35A3	RRP36	39
chr1;100024063	chr6;44449445	SLC35A3	CDC5L	39
chr1;100024063	chr6;98873605	SLC35A3	FBXL4	16
chr1;100024063	chr6;98873697	SLC35A3	FBXL4	18
chr1;100024063	chr6;98873710	SLC35A3	FBXL4	25
chr1;100024063	chr7;156970189	SLC35A3	NOM1	31
chr1;100024063	chr7;156971436	SLC35A3	NOM1	29
chr1;100024063	chr7;156971486	SLC35A3	NOM1	94
chr1;100024063	chr7;38724686	SLC35A3	VPS41	51
chr1;100024063	chr7;38724838	SLC35A3	VPS41	43
chr1;100024063	chr7;44833228	SLC35A3	H2AFV	92
chr1;100024063	chr7;44833263	SLC35A3	H2AFV	81
chr1;100024063	chr7;44833264	SLC35A3	H2AFV	25
chr1;100024063	chr7;44833453	SLC35A3	H2AFV	68
chr1;100024063	chr7;44833507	SLC35A3	H2AFV	63
chr1;100024063	chr7;44833578	SLC35A3	H2AFV	85
chr1;100024063	chr7;55455407	SLC35A3	VOPP1	25
chr1;100024063	chr7;6475395	SLC35A3	KDELR2;DAGLB	11
chr1;100024063	chr7;66715788	SLC35A3	KCTD7;RABGEF1	22
chr1;100024063	chr7;7246205	SLC35A3	C1GALT1	19
chr1;100024063	chr7;74882671	SLC35A3	STAG3L2	23
chr1;100024063	chr7;99574503	SLC35A3	ZNF655;GS1-259H13.13	34
chr1;100024063	chr7;99574504	SLC35A3	ZNF655;GS1-259H13.13	68
chr1;100024063	chr7;99970293	SLC35A3	AZGP1	58
chr1;100024063	chr8;22414027	SLC35A3	SLC39A14	32
chr1;100024063	chr9;128307701	SLC35A3	TRUB2	43
chr1;100024063	chr9;4710683	SLC35A3	AK3	37
chr1;100024063	chr9;6718349	SLC35A3	RP11-390F4.3	17
chr1;100024063	chr9;6718487	SLC35A3	RP11-390F4.3	14
chr1;100024063	chr9;91292551	SLC35A3	AUH	19
chr1;100024063	chrX;123909214	SLC35A3	XIAP	24
chr1;100024063	chrX;123909305	SLC35A3	XIAP	21
chr1;100024063	chrX;153348272	SLC35A3	ZNF275	13
chr1;100024063	chrX;2906875	SLC35A3	ARSD	66
chr1;100024063	chrX;74201960	SLC35A3	RP3-368A4.5;FTX	23
chr1;100024063	chrX;85089377	SLC35A3	APOOL	25
chr1;100024063	chrX;85090404	SLC35A3	APOOL	26
chr1;100024063	chrX;85090829	SLC35A3	APOOL	99
chr1;100024063	chrX;85091231	SLC35A3	APOOL	47
chr1;100024063	chrX;85091232	SLC35A3	APOOL	120
chr1;100024279	chr1;100024436	SLC35A3	SLC35A3	9
chr1;100024279	chr1;100024651	SLC35A3	SLC35A3	12
chr1;100024279	chr1;100024747	SLC35A3	SLC35A3	8
chr1;100024279	chr1;10457596	SLC35A3	DFFA	20
chr1;100024279	chr1;10459925	SLC35A3	DFFA	16
chr1;100024279	chr1;150732068	SLC35A3	CTSS	36
chr1;100024279	chr1;168251251	SLC35A3	SFT2D2	24
chr1;100024279	chr1;179073770	SLC35A3	FAM20B	69
chr1;100024279	chr1;179075045	SLC35A3	FAM20B	53
chr1;100024279	chr1;179357143	SLC35A3	SOAT1	23
chr1;100024279	chr1;225788211	SLC35A3	SRP9	31
chr1;100024279	chr1;225788288	SLC35A3	SRP9	20
chr1;100024279	chr1;225788358	SLC35A3	SRP9	12
chr1;100024279	chr1;3813836	SLC35A3	CEP104	31
chr1;100024279	chr1;45695364	SLC35A3	RP11-767N6.7;IPP	19
chr1;100024279	chr1;52823875	SLC35A3	ZYG11B	67
chr1;100024279	chr1;52824014	SLC35A3	ZYG11B	61
chr1;100024279	chr1;52824016	SLC35A3	ZYG11B	52
chr1;100024279	chr1;52824087	SLC35A3	ZYG11B	37
chr1;100024279	chr1;52824180	SLC35A3	ZYG11B	18
chr1;100024279	chr1;52824188	SLC35A3	ZYG11B	18
chr1;100024279	chr1;52824220	SLC35A3	ZYG11B	35
chr1;100024279	chr1;52824268	SLC35A3	ZYG11B	42
chr1;100024279	chr1;77877044	SLC35A3	FAM73A	30
chr1;100024279	chr1;89183696	SLC35A3	GBP4	43
chr1;100024279	chr1;89183779	SLC35A3	GBP4	47
chr1;100024279	chr1;90032220	SLC35A3	ZNF326	11
chr1;100024279	chr1;9927952	SLC35A3	LZIC	18
chr1;100024279	chr1;9928634	SLC35A3	LZIC	15
chr1;100024279	chr1;9928793	SLC35A3	LZIC	20
chr1;100024279	chr10;119573319	SLC35A3	TIAL1	44
chr1;100024279	chr10;49973494	SLC35A3	LINC00843;TIMM23B	21
chr1;100024279	chr10;68288026	SLC35A3	PBLD	10
chr1;100024279	chr10;72234025	SLC35A3	ANAPC16	37
chr1;100024279	chr10;80434012	SLC35A3	FAM213A	13
chr1;100024279	chr11;31431089	SLC35A3	DNAJC24	37
chr1;100024279	chr11;31431200	SLC35A3	DNAJC24	7
chr1;100024279	chr11;31431672	SLC35A3	DNAJC24	28
chr1;100024279	chr11;31431721	SLC35A3	DNAJC24	22
chr1;100024279	chr11;31431762	SLC35A3	DNAJC24	27
chr1;100024279	chr11;62738827	SLC35A3	TTC9C	45
chr1;100024279	chr11;62739166	SLC35A3	TTC9C	43
chr1;100024279	chr11;62739518	SLC35A3	TTC9C	70
chr1;100024279	chr11;62739644	SLC35A3	TTC9C	39
chr1;100024279	chr11;65776910	SLC35A3	AP5B1	18
chr1;100024279	chr11;65776911	SLC35A3	AP5B1	18
chr1;100024279	chr11;65777096	SLC35A3	AP5B1	38
chr1;100024279	chr12;100033607	SLC35A3	RP11-135F9.3;UHRF1BP1L	25
chr1;100024279	chr12;108786643	SLC35A3	SSH1	14
chr1;100024279	chr12;111897174	SLC35A3	MAPKAPK5	6
chr1;100024279	chr12;118116991	SLC35A3	VSIG10	11
chr1;100024279	chr12;27035125	SLC35A3	MED21	9
chr1;100024279	chr12;27035126	SLC35A3	MED21	8
chr1;100024279	chr12;49354275	SLC35A3	DNAJC22	46
chr1;100024279	chr12;49354339	SLC35A3	DNAJC22	22
chr1;100024279	chr12;49354343	SLC35A3	DNAJC22	25
chr1;100024279	chr12;49354392	SLC35A3	DNAJC22	36
chr1;100024279	chr12;49354418	SLC35A3	DNAJC22	52
chr1;100024279	chr12;49355127	SLC35A3	DNAJC22	22
chr1;100024279	chr12;49355128	SLC35A3	DNAJC22	19
chr1;100024279	chr12;56731396	SLC35A3	NACA	41
chr1;100024279	chr12;71702345	SLC35A3	TMEM19	64
chr1;100024279	chr12;71702499	SLC35A3	TMEM19	17
chr1;100024279	chr12;71702505	SLC35A3	TMEM19	10
chr1;100024279	chr13;32524891	SLC35A3	N4BP2L2	15
chr1;100024279	chr14;50246586	SLC35A3	L2HGDH	9
chr1;100024279	chr14;50325958	SLC35A3	ATP5S	34
chr1;100024279	chr14;57414156	SLC35A3	NAA30	18
chr1;100024279	chr14;95185097	SLC35A3	CLMN	26
chr1;100024279	chr15;40662427	SLC35A3	CASC5	31
chr1;100024279	chr15;40662673	SLC35A3	CASC5	30
chr1;100024279	chr15;40662758	SLC35A3	CASC5	18
chr1;100024279	chr15;40663319	SLC35A3	CASC5	21
chr1;100024279	chr15;50703640	SLC35A3	SPPL2A	13
chr1;100024279	chr15;51913775	SLC35A3	TMOD3	19
chr1;100024279	chr15;51913812	SLC35A3	TMOD3	15
chr1;100024279	chr15;51913892	SLC35A3	TMOD3	25
chr1;100024279	chr15;51914288	SLC35A3	TMOD3	25
chr1;100024279	chr15;82842974	SLC35A3	HOMER2	26
chr1;100024279	chr15;82843034	SLC35A3	HOMER2	17
chr1;100024279	chr15;82843275	SLC35A3	HOMER2	21
chr1;100024279	chr15;82843278	SLC35A3	HOMER2	20
chr1;100024279	chr15;89832187	SLC35A3	AP3S2	46
chr1;100024279	chr15;89832336	SLC35A3	AP3S2	31
chr1;100024279	chr15;89897989	SLC35A3	C15orf38-AP3S2;ARPIN	47
chr1;100024279	chr15;89899374	SLC35A3	C15orf38-AP3S2;ARPIN	33
chr1;100024279	chr16;12661106	SLC35A3	CPPED1	46
chr1;100024279	chr16;20464495	SLC35A3	ACSM2A	16
chr1;100024279	chr16;48354334	SLC35A3	LONP2	22
chr1;100024279	chr16;66889565	SLC35A3	PDP2	8
chr1;100024279	chr16;70249181	SLC35A3	EXOSC6	27
chr1;100024279	chr16;75445496	SLC35A3	RP11-77K12.1;TMEM170A	12
chr1;100024279	chr16;75446009	SLC35A3	RP11-77K12.1;TMEM170A	13
chr1;100024279	chr16;9110931	SLC35A3	C16orf72;RP11-473I1.9	52
chr1;100024279	chr17;1749674	SLC35A3	SERPINF2	44
chr1;100024279	chr17;1750185	SLC35A3	SERPINF2	34
chr1;100024279	chr17;1751194	SLC35A3	SERPINF2	12
chr1;100024279	chr17;1751328	SLC35A3	SERPINF2	22
chr1;100024279	chr17;49296668	SLC35A3	ZNF652	9
chr1;100024279	chr17;50964855	SLC35A3	SPAG9	48
chr1;100024279	chr17;66218399	SLC35A3	APOH	18
chr1;100024279	chr17;66218433	SLC35A3	APOH	31
chr1;100024279	chr17;66218447	SLC35A3	APOH	23
chr1;100024279	chr17;66218924	SLC35A3	APOH	20
chr1;100024279	chr17;81560595	SLC35A3	NPLOC4	33
chr1;100024279	chr17;81561798	SLC35A3	NPLOC4	24
chr1;100024279	chr19;10930765	SLC35A3	C19orf52	20
chr1;100024279	chr19;10932233	SLC35A3	C19orf52	14
chr1;100024279	chr19;18364535	SLC35A3	PGPEP1	31
chr1;100024279	chr19;18366519	SLC35A3	PGPEP1	23
chr1;100024279	chr19;18366527	SLC35A3	PGPEP1	16
chr1;100024279	chr19;18366600	SLC35A3	PGPEP1	27
chr1;100024279	chr19;18366651	SLC35A3	PGPEP1	44
chr1;100024279	chr19;18366899	SLC35A3	PGPEP1	38
chr1;100024279	chr19;18367091	SLC35A3	PGPEP1	47
chr1;100024279	chr19;23257036	SLC35A3	IPO5P1	28
chr1;100024279	chr19;29700956	SLC35A3	C19orf12	34
chr1;100024279	chr19;36338624	SLC35A3	ZFP14	13
chr1;100024279	chr19;39490530	SLC35A3	TIMM50	26
chr1;100024279	chr19;41014445	SLC35A3	CYP2B6	8
chr1;100024279	chr19;4526350	SLC35A3	PLIN5	53
chr1;100024279	chr19;4526827	SLC35A3	PLIN5	36
chr1;100024279	chr19;4528451	SLC35A3	PLIN5;CTB-50L17.14	12
chr1;100024279	chr19;6704165	SLC35A3	C3	37
chr1;100024279	chr2;113708487	SLC35A3	SLC35F5	15
chr1;100024279	chr2;113709923	SLC35A3	SLC35F5	14
chr1;100024279	chr2;113709956	SLC35A3	SLC35F5	33
chr1;100024279	chr2;113710053	SLC35A3	SLC35F5	39
chr1;100024279	chr2;113710062	SLC35A3	SLC35F5	45
chr1;100024279	chr2;113710467	SLC35A3	SLC35F5	16
chr1;100024279	chr2;127844792	SLC35A3	POLR2D	36
chr1;100024279	chr2;200909670	SLC35A3	ORC2	39
chr1;100024279	chr2;200909877	SLC35A3	ORC2	37
chr1;100024279	chr2;200910051	SLC35A3	ORC2	30
chr1;100024279	chr2;201217945	SLC35A3	CASP10	36
chr1;100024279	chr2;206122873	SLC35A3	NDUFS1	16
chr1;100024279	chr2;207754861	SLC35A3	MIR4775;CCNYL1	19
chr1;100024279	chr2;27357380	SLC35A3	AC074117.10	16
chr1;100024279	chr2;27357393	SLC35A3	AC074117.10	20
chr1;100024279	chr2;32307741	SLC35A3	YIPF4	13
chr1;100024279	chr2;32309223	SLC35A3	YIPF4	49
chr1;100024279	chr2;32309326	SLC35A3	YIPF4	69
chr1;100024279	chr2;32309964	SLC35A3	YIPF4	12
chr1;100024279	chr2;32310767	SLC35A3	YIPF4	75
chr1;100024279	chr2;32314396	SLC35A3	YIPF4	9
chr1;100024279	chr2;37102071	SLC35A3	EIF2AK2	19
chr1;100024279	chr2;37102140	SLC35A3	EIF2AK2	26
chr1;100024279	chr2;37102204	SLC35A3	EIF2AK2	31
chr1;100024279	chr2;61049496	SLC35A3	PEX13	29
chr1;100024279	chr2;61050828	SLC35A3	PEX13	44
chr1;100024279	chr2;69461663	SLC35A3	AAK1	9
chr1;100024279	chr2;85546665	SLC35A3	GGCX	56
chr1;100024279	chr2;86022839	SLC35A3	POLR1A	35
chr1;100024279	chr2;86025099	SLC35A3	POLR1A	38
chr1;100024279	chr2;99196434	SLC35A3	MRPL30;RP11-111H13.1	63
chr1;100024279	chr20;33705050	SLC35A3	PXMP4	57
chr1;100024279	chr20;33705489	SLC35A3	PXMP4	13
chr1;100024279	chr20;33706198	SLC35A3	PXMP4	10
chr1;100024279	chr20;35713269	SLC35A3	RBM39	55
chr1;100024279	chr20;3867578	SLC35A3	MAVS	26
chr1;100024279	chr20;3869130	SLC35A3	MAVS	42
chr1;100024279	chr20;3869544	SLC35A3	MAVS	35
chr1;100024279	chr20;3869744	SLC35A3	MAVS	21
chr1;100024279	chr20;3869788	SLC35A3	MAVS	31
chr1;100024279	chr20;5194893	SLC35A3	CDS2	21
chr1;100024279	chr20;5195159	SLC35A3	CDS2	13
chr1;100024279	chr21;42909937	SLC35A3	NDUFV3	20
chr1;100024279	chr21;42910071	SLC35A3	NDUFV3	16
chr1;100024279	chr22;24518122	SLC35A3	AP000355.2;UPB1	34
chr1;100024279	chr22;43949925	SLC35A3	PNPLA3	24
chr1;100024279	chr3;126116324	SLC35A3	ALDH1L1	24
chr1;100024279	chr3;136331376	SLC35A3	PCCB	24
chr1;100024279	chr3;15072148	SLC35A3	RBSN	41
chr1;100024279	chr3;15072149	SLC35A3	RBSN	26
chr1;100024279	chr3;15072335	SLC35A3	RBSN	22
chr1;100024279	chr3;15072340	SLC35A3	RBSN	24
chr1;100024279	chr3;15072386	SLC35A3	RBSN	59
chr1;100024279	chr3;15072811	SLC35A3	RBSN	10
chr1;100024279	chr3;15072846	SLC35A3	RBSN	20
chr1;100024279	chr3;155825025	SLC35A3	SLC33A1	31
chr1;100024279	chr3;155825039	SLC35A3	SLC33A1	15
chr1;100024279	chr3;155825124	SLC35A3	SLC33A1	52
chr1;100024279	chr3;155942057	SLC35A3	GMPS	25
chr1;100024279	chr3;161073083	SLC35A3	PPM1L	23
chr1;100024279	chr3;179325235	SLC35A3	ZNF639	32
chr1;100024279	chr3;197537127	SLC35A3	BDH1	14
chr1;100024279	chr3;197537166	SLC35A3	BDH1	14
chr1;100024279	chr3;40536194	SLC35A3	ZNF621	20
chr1;100024279	chr3;40537506	SLC35A3	ZNF621	69
chr1;100024279	chr3;44749859	SLC35A3	KIAA1143	29
chr1;100024279	chr3;48749609	SLC35A3	PRKAR2A	31
chr1;100024279	chr3;48750241	SLC35A3	PRKAR2A	28
chr1;100024279	chr3;48750251	SLC35A3	PRKAR2A	36
chr1;100024279	chr3;48750300	SLC35A3	PRKAR2A	25
chr1;100024279	chr3;48750423	SLC35A3	PRKAR2A	67
chr1;100024279	chr3;52210506	SLC35A3	ALAS1	18
chr1;100024279	chr3;58321070	SLC35A3	RPP14	18
chr1;100024279	chr3;58322176	SLC35A3	RPP14	10
chr1;100024279	chr3;94127965	SLC35A3	NSUN3	11
chr1;100024279	chr3;94127966	SLC35A3	NSUN3	15
chr1;100024279	chr4;128036454	SLC35A3	ABHD18	13
chr1;100024279	chr4;154605928	SLC35A3	FGG	31
chr1;100024279	chr4;165076867	SLC35A3	TMEM192	24
chr1;100024279	chr4;39533108	SLC35A3	UGDH-AS1	21
chr1;100024279	chr4;73057945	SLC35A3	COX18	16
chr1;100024279	chr5;126625474	SLC35A3	PHAX	37
chr1;100024279	chr5;131202443	SLC35A3	LYRM7	27
chr1;100024279	chr5;131202444	SLC35A3	LYRM7	21
chr1;100024279	chr5;131202581	SLC35A3	LYRM7	18
chr1;100024279	chr5;131204142	SLC35A3	LYRM7	21
chr1;100024279	chr5;37291284	SLC35A3	NUP155	14
chr1;100024279	chr5;37291344	SLC35A3	NUP155	16
chr1;100024279	chr5;44815551	SLC35A3	MRPS30	21
chr1;100024279	chr5;44816252	SLC35A3	MRPS30	17
chr1;100024279	chr5;79018145	SLC35A3	DMGDH	15
chr1;100024279	chr5;79018257	SLC35A3	DMGDH	18
chr1;100024279	chr5;80627559	SLC35A3	DHFR	45
chr1;100024279	chr5;80628171	SLC35A3	DHFR	43
chr1;100024279	chr6;98873697	SLC35A3	FBXL4	13
chr1;100024279	chr6;98873710	SLC35A3	FBXL4	18
chr1;100024279	chr7;101091517	SLC35A3	TRIM56	54
chr1;100024279	chr7;128503458	SLC35A3	METTL2B	54
chr1;100024279	chr7;156970054	SLC35A3	NOM1	13
chr1;100024279	chr7;156970189	SLC35A3	NOM1	23
chr1;100024279	chr7;156971486	SLC35A3	NOM1	48
chr1;100024279	chr7;25121672	SLC35A3	CYCS	8
chr1;100024279	chr7;38724795	SLC35A3	VPS41	7
chr1;100024279	chr7;44832874	SLC35A3	H2AFV	24
chr1;100024279	chr7;44832906	SLC35A3	H2AFV	29
chr1;100024279	chr7;44833453	SLC35A3	H2AFV	41
chr1;100024279	chr7;44833507	SLC35A3	H2AFV	38
chr1;100024279	chr7;55455279	SLC35A3	VOPP1	30
chr1;100024279	chr7;56079014	SLC35A3	SUMF2	58
chr1;100024279	chr7;66715783	SLC35A3	KCTD7;RABGEF1	13
chr1;100024279	chr7;66715788	SLC35A3	KCTD7;RABGEF1	17
chr1;100024279	chr7;99574503	SLC35A3	ZNF655;GS1-259H13.13	20
chr1;100024279	chr7;99574504	SLC35A3	ZNF655;GS1-259H13.13	42
chr1;100024279	chr7;99575277	SLC35A3	ZNF655;GS1-259H13.13	30
chr1;100024279	chr7;99970293	SLC35A3	AZGP1	33
chr1;100024279	chr8;120053870	SLC35A3	RP11-760H22.2	24
chr1;100024279	chr8;120055032	SLC35A3	RP11-760H22.2	38
chr1;100024279	chr8;144974885	SLC35A3	ZNF252P	52
chr1;100024279	chr8;43026923	SLC35A3	RP11-598P20.5;HOOK3	12
chr1;100024279	chr9;112685238	SLC35A3	INIP	16
chr1;100024279	chr9;112685300	SLC35A3	INIP	59
chr1;100024279	chr9;128307701	SLC35A3	TRUB2	26
chr1;100024279	chr9;91292551	SLC35A3	AUH	13
chr1;100024279	chrX;123909214	SLC35A3	XIAP	17
chr1;100024279	chrX;123909293	SLC35A3	XIAP	20
chr1;100024279	chrX;2906168	SLC35A3	ARSD	8
chr1;100024279	chrX;2906875	SLC35A3	ARSD	35
chr1;100024279	chrX;85090829	SLC35A3	APOOL	55
chr1;100024279	chrX;85091232	SLC35A3	APOOL	59
chr1;100024281	chr10;49973474	SLC35A3	LINC00843;TIMM23B	5
chr1;100024281	chr5;79018145	SLC35A3	DMGDH	4
chr1;100024436	chr1;100024440	SLC35A3	SLC35A3	8
chr1;100024436	chr1;179075045	SLC35A3	FAM20B	11
chr1;100024436	chr1;35599928	SLC35A3	PSMB2	8
chr1;100024436	chr15;89897423	SLC35A3	C15orf38-AP3S2;ARPIN	4
chr1;100024436	chr16;12661106	SLC35A3	CPPED1	8
chr1;100024436	chr16;75445496	SLC35A3	RP11-77K12.1;TMEM170A	5
chr1;100024436	chr19;18366898	SLC35A3	PGPEP1	8
chr1;100024436	chr2;127845576	SLC35A3	POLR2D	5
chr1;100024436	chr2;227685692	SLC35A3	SLC19A3	9
chr1;100024436	chr2;32315538	SLC35A3	YIPF4	4
chr1;100024436	chr21;33357713	SLC35A3	IFNAR1	8
chr1;100024436	chr3;155825415	SLC35A3	SLC33A1	5
chr1;100024436	chr4;39533063	SLC35A3	UGDH-AS1	4
chr1;100024436	chr5;126625474	SLC35A3	PHAX	9
chr1;100024440	chr1;179073481	SLC35A3	FAM20B	7
chr1;100024440	chr11;31431721	SLC35A3	DNAJC24	6
chr1;100024440	chr19;18366898	SLC35A3	PGPEP1	7
chr1;100024440	chr20;5195159	SLC35A3	CDS2	5
chr1;100024440	chr9;122817578	SLC35A3	PDCL	5
chr1;100024486	chr2;201217945	SLC35A3	CASP10	6
chr1;100024486	chr2;27357393	SLC35A3	AC074117.10	5
chr1;100024486	chr7;55455279	SLC35A3	VOPP1	6
chr1;100024651	chr1;100024747	SLC35A3	SLC35A3	5
chr1;100024651	chr1;179073481	SLC35A3	FAM20B	9
chr1;100024651	chr1;20755311	SLC35A3	HP1BP3	7
chr1;100024651	chr1;52823875	SLC35A3	ZYG11B	13
chr1;100024651	chr1;52824220	SLC35A3	ZYG11B	10
chr1;100024651	chr1;6222176	SLC35A3	ICMT	9
chr1;100024651	chr10;16437386	SLC35A3	PTER	10
chr1;100024651	chr10;68288023	SLC35A3	PBLD	4
chr1;100024651	chr11;31431089	SLC35A3	DNAJC24	10
chr1;100024651	chr11;31431672	SLC35A3	DNAJC24	9
chr1;100024651	chr12;118116991	SLC35A3	VSIG10	5
chr1;100024651	chr15;50704259	SLC35A3	SPPL2A	3
chr1;100024651	chr15;75353745	SLC35A3	NEIL1	14
chr1;100024651	chr16;66890169	SLC35A3	PDP2	8
chr1;100024651	chr16;70249181	SLC35A3	EXOSC6	10
chr1;100024651	chr16;75445496	SLC35A3	RP11-77K12.1;TMEM170A	6
chr1;100024651	chr17;30527298	SLC35A3	GOSR1	3
chr1;100024651	chr17;50964855	SLC35A3	SPAG9	10
chr1;100024651	chr17;59201806	SLC35A3	PRR11;CTD-2510F5.6	4
chr1;100024651	chr17;62450285	SLC35A3	METTL2A	3
chr1;100024651	chr18;35248579	SLC35A3	ZNF397	12
chr1;100024651	chr19;23257635	SLC35A3	IPO5P1;RP11-15H20.7	5
chr1;100024651	chr19;39490530	SLC35A3	TIMM50	9
chr1;100024651	chr2;10785851	SLC35A3	PDIA6	3
chr1;100024651	chr2;113708539	SLC35A3	SLC35F5	6
chr1;100024651	chr2;175926522	SLC35A3	KIAA1715	5
chr1;100024651	chr2;200910051	SLC35A3	ORC2	9
chr1;100024651	chr2;206122873	SLC35A3	NDUFS1	6
chr1;100024651	chr2;27357380	SLC35A3	AC074117.10	6
chr1;100024651	chr2;27357393	SLC35A3	AC074117.10	7
chr1;100024651	chr2;32309326	SLC35A3	YIPF4	14
chr1;100024651	chr2;32309828	SLC35A3	YIPF4	4
chr1;100024651	chr2;37102204	SLC35A3	EIF2AK2	9
chr1;100024651	chr2;39496248	SLC35A3	AC007246.3	4
chr1;100024651	chr20;3869130	SLC35A3	MAVS	11
chr1;100024651	chr22;43949925	SLC35A3	PNPLA3	9
chr1;100024651	chr3;149496279	SLC35A3	TM4SF4	6
chr1;100024651	chr3;155825124	SLC35A3	SLC33A1	13
chr1;100024651	chr3;155942976	SLC35A3	GMPS	6
chr1;100024651	chr3;155943021	SLC35A3	GMPS	11
chr1;100024651	chr3;197536840	SLC35A3	BDH1	6
chr1;100024651	chr3;40537506	SLC35A3	ZNF621	14
chr1;100024651	chr3;44749859	SLC35A3	KIAA1143	8
chr1;100024651	chr3;94060048	SLC35A3	DHFRL1	5
chr1;100024651	chr4;39533027	SLC35A3	UGDH-AS1	7
chr1;100024651	chr4;39533063	SLC35A3	UGDH-AS1	5
chr1;100024651	chr5;44815551	SLC35A3	MRPS30	6
chr1;100024651	chr5;44815623	SLC35A3	MRPS30	6
chr1;100024651	chr7;156970054	SLC35A3	NOM1	8
chr1;100024651	chr7;44833507	SLC35A3	H2AFV	11
chr1;100024651	chr7;99574504	SLC35A3	ZNF655;GS1-259H13.13	10
chr1;100024651	chr9;113314506	SLC35A3	WDR31	7
chr1;100024683	chr1;77877044	SLC35A3	FAM73A	11
chr1;100024683	chr12;123661590	SLC35A3	GTF2H3	11
chr1;100024683	chr14;52643105	SLC35A3	ERO1A	14
chr1;100024683	chr22;50207392	SLC35A3	SELO	9
chr1;100024683	chr3;126116013	SLC35A3	ALDH1L1	6
chr1;100024683	chr4;165077073	SLC35A3	TMEM192	7
chr1;100024683	chr6;43032653	SLC35A3	RRP36	8
chr1;100024747	chr1;20755311	SLC35A3	HP1BP3	6
chr1;100024747	chr1;9928633	SLC35A3	LZIC	5
chr1;100024747	chr16;30920355	SLC35A3	FBXL19-AS1	3
chr1;100024747	chr17;62450285	SLC35A3	METTL2A	3
chr1;100024747	chr19;52876991	SLC35A3	ZNF320	5
chr1;100024747	chr19;52880159	SLC35A3	ZNF320	6
chr1;100189084	chr1;100189096	DBT	DBT	3
chr1;100189084	chr15;82843275	DBT	HOMER2	4
chr1;100189084	chr20;3873414	DBT	MAVS	3
chr1;100189084	chr4;88258965	DBT	PPM1K	3
chr1;100189096	chr11;16756334	DBT	C11orf58	3
chr1;100189096	chr11;58708129	DBT	GLYAT	4
chr1;100189096	chr12;27035126	DBT	MED21	4
chr1;100189096	chr13;21374317	DBT	ZDHHC20	4
chr1;100189096	chr16;75445352	DBT	RP11-77K12.1;TMEM170A	3
chr1;100189096	chr2;175926522	DBT	KIAA1715	4
chr1;100189096	chr6;44449445	DBT	CDC5L	6
chr1;100189096	chr9;4710683	DBT	AK3	6
chr1;101075597	chr1;9103051	RP11-421L21.3	GPR157	3
chr1;101075597	chr13;32399024	RP11-421L21.3	BRCA2	3
chr1;101075597	chr5;37290469	RP11-421L21.3	NUP155	3
chr1;10457295	chr1;10458044	DFFA	DFFA	41
chr1;10457295	chr1;10458213	DFFA	DFFA	78
chr1;10457295	chr1;10460475	DFFA	DFFA	42
chr1;10457295	chr1;179357453	DFFA	SOAT1	22
chr1;10457295	chr1;26879111	DFFA	GPN2	29
chr1;10457295	chr1;35602724	DFFA	PSMB2	101
chr1;10457295	chr1;6223245	DFFA	ICMT	86
chr1;10457295	chr1;6223246	DFFA	ICMT	96
chr1;10457295	chr1;6522161	DFFA	NOL9	43
chr1;10457295	chr1;67409176	DFFA	SERBP1	59
chr1;10457295	chr1;9927426	DFFA	LZIC	82
chr1;10457295	chr1;9927573	DFFA	LZIC	49
chr1;10457295	chr1;9927756	DFFA	LZIC	73
chr1;10457295	chr11;62738827	DFFA	TTC9C	83
chr1;10457295	chr11;62739518	DFFA	TTC9C	136
chr1;10457295	chr11;62739891	DFFA	TTC9C	77
chr1;10457295	chr12;106886627	DFFA	RIC8B	117
chr1;10457295	chr12;56731396	DFFA	NACA	77
chr1;10457295	chr12;56731397	DFFA	NACA	60
chr1;10457295	chr12;56731436	DFFA	NACA	27
chr1;10457295	chr12;64450281	DFFA	XPOT	119
chr1;10457295	chr12;71702345	DFFA	TMEM19	121
chr1;10457295	chr15;40662673	DFFA	CASC5	55
chr1;10457295	chr15;40663319	DFFA	CASC5	31
chr1;10457295	chr15;40663331	DFFA	CASC5	24
chr1;10457295	chr15;89897989	DFFA	C15orf38-AP3S2;ARPIN	81
chr1;10457295	chr16;15700334	DFFA	NDE1	38
chr1;10457295	chr16;22285539	DFFA	EEF2K	145
chr1;10457295	chr16;31122802	DFFA	RP11-196G11.5;KAT8	42
chr1;10457295	chr16;90171124	DFFA	FAM157C	81
chr1;10457295	chr18;35248579	DFFA	ZNF397	83
chr1;10457295	chr18;50392804	DFFA	SKA1	42
chr1;10457295	chr19;11913076	DFFA	ZNF69	28
chr1;10457295	chr19;13760012	DFFA	CCDC130	24
chr1;10457295	chr19;18367041	DFFA	PGPEP1	57
chr1;10457295	chr19;39491748	DFFA	TIMM50	64
chr1;10457295	chr19;52880339	DFFA	ZNF320	18
chr1;10457295	chr19;6379035	DFFA	PSPN	36
chr1;10457295	chr2;128193272	DFFA	UGGT1	13
chr1;10457295	chr20;25447911	DFFA	GINS1	56
chr1;10457295	chr20;25447952	DFFA	GINS1	86
chr1;10457295	chr20;25448010	DFFA	GINS1	115
chr1;10457295	chr20;25448088	DFFA	GINS1	24
chr1;10457295	chr20;33646262	DFFA	CBFA2T2	18
chr1;10457295	chr20;33647467	DFFA	CBFA2T2	35
chr1;10457295	chr20;35713269	DFFA	RBM39	105
chr1;10457295	chr20;35713270	DFFA	RBM39	115
chr1;10457295	chr20;36781911	DFFA	SOGA1	28
chr1;10457295	chr20;3869127	DFFA	MAVS	50
chr1;10457295	chr20;3869130	DFFA	MAVS	66
chr1;10457295	chr22;36487870	DFFA	FOXRED2	65
chr1;10457295	chr3;10150912	DFFA	VHL	32
chr1;10457295	chr3;155942057	DFFA	GMPS	40
chr1;10457295	chr3;40537506	DFFA	ZNF621	106
chr1;10457295	chr3;52414753	DFFA	PHF7	15
chr1;10457295	chr4;2839964	DFFA	SH3BP2	65
chr1;10457295	chr4;39534787	DFFA	UGDH-AS1	49
chr1;10457295	chr6;26174524	DFFA	HIST1H2BE	26
chr1;10457295	chr6;42079616	DFFA	TAF8	99
chr1;10457295	chr6;42079688	DFFA	TAF8	127
chr1;10457295	chr6;44449445	DFFA	CDC5L	42
chr1;10457295	chr7;128503458	DFFA	METTL2B	102
chr1;10457295	chr7;156971486	DFFA	NOM1	87
chr1;10457295	chr7;38723531	DFFA	VPS41	25
chr1;10457295	chr9;128330121	DFFA	COQ4	13
chr1;10457295	chrX;85091232	DFFA	APOOL	107
chr1;10457428	chr1;52823875	DFFA	ZYG11B	25
chr1;10457428	chr1;6223379	DFFA	ICMT	11
chr1;10457428	chr12;71702345	DFFA	TMEM19	29
chr1;10457428	chr12;98602197	DFFA	SLC25A3	7
chr1;10457428	chr2;24002013	DFFA	UBXN2A	7
chr1;10457428	chrX;16763492	DFFA	SYAP1	8
chr1;10457428	chrX;2934735	DFFA	ARSE	24
chr1;10457507	chr1;10457510	DFFA	DFFA	22
chr1;10457507	chr1;10457556	DFFA	DFFA	23
chr1;10457507	chr1;10460201	DFFA	DFFA	13
chr1;10457507	chr1;109064035	DFFA	TAF13	14
chr1;10457507	chr1;26447791	DFFA	DHDDS	9
chr1;10457507	chr1;26878733	DFFA	GPN2	21
chr1;10457507	chr1;28498974	DFFA	PHACTR4	20
chr1;10457507	chr1;35599928	DFFA	PSMB2	25
chr1;10457507	chr1;35599961	DFFA	PSMB2	44
chr1;10457507	chr1;52351862	DFFA	CC2D1B	12
chr1;10457507	chr1;6222164	DFFA	ICMT	36
chr1;10457507	chr1;6223245	DFFA	ICMT	33
chr1;10457507	chr1;6223246	DFFA	ICMT	36
chr1;10457507	chr1;9100952	DFFA	GPR157	22
chr1;10457507	chr1;9101186	DFFA	GPR157	22
chr1;10457507	chr1;9928633	DFFA	LZIC	12
chr1;10457507	chr11;16756476	DFFA	C11orf58	36
chr1;10457507	chr11;16756722	DFFA	C11orf58	26
chr1;10457507	chr11;16756723	DFFA	C11orf58	25
chr1;10457507	chr11;31431672	DFFA	DNAJC24	18
chr1;10457507	chr11;62739518	DFFA	TTC9C	45
chr1;10457507	chr11;62739644	DFFA	TTC9C	29
chr1;10457507	chr12;100626890	DFFA	GAS2L3	10
chr1;10457507	chr12;123518431	DFFA	RILPL1	19
chr1;10457507	chr12;50930844	DFFA	METTL7A	20
chr1;10457507	chr12;50930856	DFFA	METTL7A	21
chr1;10457507	chr12;64450291	DFFA	XPOT	41
chr1;10457507	chr12;68766820	DFFA	SLC35E3	21
chr1;10457507	chr12;98549046	DFFA	TMPO	42
chr1;10457507	chr13;32400048	DFFA	BRCA2	7
chr1;10457507	chr14;21460692	DFFA	RAB2B	12
chr1;10457507	chr15;51914545	DFFA	TMOD3	17
chr1;10457507	chr15;90276347	DFFA	NGRN;RP11-697E2.12	6
chr1;10457507	chr16;31123286	DFFA	RP11-196G11.5;KAT8	27
chr1;10457507	chr16;75446009	DFFA	RP11-77K12.1;TMEM170A	11
chr1;10457507	chr17;18272248	DFFA	TOP3A	23
chr1;10457507	chr17;18272753	DFFA	TOP3A	20
chr1;10457507	chr17;38849586	DFFA	RPL23	26
chr1;10457507	chr17;62450395	DFFA	METTL2A	12
chr1;10457507	chr17;67338686	DFFA	PSMD12	37
chr1;10457507	chr17;80320744	DFFA	RNF213	6
chr1;10457507	chr18;35248579	DFFA	ZNF397	31
chr1;10457507	chr18;36271089	DFFA	MOCOS	8
chr1;10457507	chr19;16550565	DFFA	SLC35E1;CTD-3222D19.2	15
chr1;10457507	chr19;18366519	DFFA	PGPEP1	17
chr1;10457507	chr19;18367049	DFFA	PGPEP1	32
chr1;10457507	chr19;18367091	DFFA	PGPEP1	34
chr1;10457507	chr19;18368075	DFFA	PGPEP1	47
chr1;10457507	chr19;19682971	DFFA	ZNF101	16
chr1;10457507	chr19;19682972	DFFA	ZNF101	15
chr1;10457507	chr19;38868415	DFFA	RINL	30
chr1;10457507	chr19;39491701	DFFA	TIMM50	19
chr1;10457507	chr19;45703767	DFFA	QPCTL	27
chr1;10457507	chr19;58127338	DFFA	ZNF329	14
chr1;10457507	chr2;113707778	DFFA	SLC35F5	13
chr1;10457507	chr2;113710062	DFFA	SLC35F5	28
chr1;10457507	chr2;175926454	DFFA	KIAA1715	11
chr1;10457507	chr2;200909670	DFFA	ORC2	33
chr1;10457507	chr2;200910051	DFFA	ORC2	23
chr1;10457507	chr2;201219149	DFFA	CASP10	23
chr1;10457507	chr2;201219195	DFFA	CASP10	26
chr1;10457507	chr2;203303321	DFFA	CYP20A1	16
chr1;10457507	chr2;203304856	DFFA	CYP20A1	14
chr1;10457507	chr2;206122384	DFFA	NDUFS1	12
chr1;10457507	chr2;206122616	DFFA	NDUFS1	29
chr1;10457507	chr2;206122873	DFFA	NDUFS1	12
chr1;10457507	chr2;206122875	DFFA	NDUFS1	12
chr1;10457507	chr2;207754755	DFFA	CCNYL1	25
chr1;10457507	chr2;27357393	DFFA	AC074117.10	15
chr1;10457507	chr2;37100870	DFFA	EIF2AK2	20
chr1;10457507	chr2;37100891	DFFA	EIF2AK2	23
chr1;10457507	chr2;37102204	DFFA	EIF2AK2	21
chr1;10457507	chr2;86024028	DFFA	POLR1A	12
chr1;10457507	chr2;99196434	DFFA	MRPL30;RP11-111H13.1	44
chr1;10457507	chr20;33705050	DFFA	PXMP4	37
chr1;10457507	chr20;35713269	DFFA	RBM39	40
chr1;10457507	chr20;35713270	DFFA	RBM39	40
chr1;10457507	chr20;3869130	DFFA	MAVS	27
chr1;10457507	chr21;42843946	DFFA	WDR4	18
chr1;10457507	chr21;42909937	DFFA	NDUFV3	15
chr1;10457507	chr22;41600157	DFFA	DESI1	27
chr1;10457507	chr3;15410395	DFFA	METTL6	36
chr1;10457507	chr3;155942975	DFFA	GMPS	10
chr1;10457507	chr3;155942976	DFFA	GMPS	12
chr1;10457507	chr3;44749859	DFFA	KIAA1143	17
chr1;10457507	chr3;49424140	DFFA	NICN1	20
chr1;10457507	chr3;58322952	DFFA	RPP14	9
chr1;10457507	chr4;17801266	DFFA	DCAF16	38
chr1;10457507	chr4;17801267	DFFA	DCAF16	31
chr1;10457507	chr4;17801396	DFFA	DCAF16	32
chr1;10457507	chr4;39533063	DFFA	UGDH-AS1	7
chr1;10457507	chr5;126625755	DFFA	PHAX	23
chr1;10457507	chr6;43029840	DFFA	RRP36	18
chr1;10457507	chr7;101091593	DFFA	TRIM56	21
chr1;10457507	chr7;128503458	DFFA	METTL2B	38
chr1;10457507	chr7;130944865	DFFA	LINC-PINT	15
chr1;10457507	chr7;156970054	DFFA	NOM1	11
chr1;10457507	chr7;17345194	DFFA	AHR	33
chr1;10457507	chr7;17345208	DFFA	AHR	37
chr1;10457507	chr7;44832874	DFFA	H2AFV	17
chr1;10457507	chr8;143655546	DFFA	ZNF623	20
chr1;10457507	chr9;4710815	DFFA	AK3	6
chr1;10457507	chrX;119539287	DFFA	CXorf56	26
chr1;10457507	chrX;77828120	DFFA	MAGT1	29
chr1;10457510	chr1;10457556	DFFA	DFFA	16
chr1;10457510	chr1;204555822	DFFA	MDM4	14
chr1;10457510	chr1;6222176	DFFA	ICMT	17
chr1;10457510	chr1;9928633	DFFA	LZIC	10
chr1;10457510	chr12;50930419	DFFA	METTL7A	37
chr1;10457510	chr17;18272248	DFFA	TOP3A	16
chr1;10457510	chr19;18366519	DFFA	PGPEP1	14
chr1;10457510	chr2;127844792	DFFA	POLR2D	21
chr1;10457510	chr20;5195159	DFFA	CDS2	9
chr1;10457510	chr4;2839633	DFFA	SH3BP2	8
chr1;10457510	chr6;13789155	DFFA	MCUR1	9
chr1;10457556	chr1;10457566	DFFA	DFFA	10
chr1;10457556	chr1;10457596	DFFA	DFFA	20
chr1;10457556	chr1;10460201	DFFA	DFFA	17
chr1;10457556	chr1;10460321	DFFA	DFFA	14
chr1;10457556	chr1;10460694	DFFA	DFFA	9
chr1;10457556	chr1;109064035	DFFA	TAF13	18
chr1;10457556	chr1;1318564	DFFA	CPSF3L;RP5-890O3.9	11
chr1;10457556	chr1;148532133	DFFA	NBPF14	33
chr1;10457556	chr1;179075045	DFFA	FAM20B	37
chr1;10457556	chr1;20755311	DFFA	HP1BP3	12
chr1;10457556	chr1;220057988	DFFA	BPNT1	42
chr1;10457556	chr1;26878733	DFFA	GPN2	25
chr1;10457556	chr1;26878868	DFFA	GPN2	7
chr1;10457556	chr1;28498954	DFFA	PHACTR4	25
chr1;10457556	chr1;28498974	DFFA	PHACTR4	20
chr1;10457556	chr1;28498993	DFFA	PHACTR4	12
chr1;10457556	chr1;35599928	DFFA	PSMB2	22
chr1;10457556	chr1;35599961	DFFA	PSMB2	45
chr1;10457556	chr1;3813836	DFFA	CEP104	22
chr1;10457556	chr1;45694997	DFFA	RP11-767N6.7;IPP	41
chr1;10457556	chr1;45695364	DFFA	RP11-767N6.7;IPP	16
chr1;10457556	chr1;45695384	DFFA	RP11-767N6.7;IPP	14
chr1;10457556	chr1;45695427	DFFA	RP11-767N6.7;IPP	29
chr1;10457556	chr1;45697362	DFFA	IPP	9
chr1;10457556	chr1;45697791	DFFA	IPP	21
chr1;10457556	chr1;45697919	DFFA	IPP	28
chr1;10457556	chr1;52351862	DFFA	CC2D1B	13
chr1;10457556	chr1;52824180	DFFA	ZYG11B	14
chr1;10457556	chr1;6222164	DFFA	ICMT	37
chr1;10457556	chr1;9100904	DFFA	GPR157	12
chr1;10457556	chr1;9100923	DFFA	GPR157	9
chr1;10457556	chr1;9100952	DFFA	GPR157	24
chr1;10457556	chr1;9101186	DFFA	GPR157	21
chr1;10457556	chr1;9584464	DFFA	SLC25A33	7
chr1;10457556	chr1;9927756	DFFA	LZIC	29
chr1;10457556	chr1;9928633	DFFA	LZIC	12
chr1;10457556	chr1;9928793	DFFA	LZIC	15
chr1;10457556	chr10;72235004	DFFA	ANAPC16	42
chr1;10457556	chr10;94612815	DFFA	HELLS	11
chr1;10457556	chr10;96166514	DFFA	ZNF518A	12
chr1;10457556	chr11;16756476	DFFA	C11orf58	38
chr1;10457556	chr11;16756722	DFFA	C11orf58	26
chr1;10457556	chr11;16756723	DFFA	C11orf58	25
chr1;10457556	chr11;62739166	DFFA	TTC9C	32
chr1;10457556	chr11;62739518	DFFA	TTC9C	48
chr1;10457556	chr11;62739644	DFFA	TTC9C	31
chr1;10457556	chr11;62739830	DFFA	TTC9C	16
chr1;10457556	chr11;769748	DFFA	PDDC1	9
chr1;10457556	chr11;769784	DFFA	PDDC1	19
chr1;10457556	chr11;769883	DFFA	PDDC1	18
chr1;10457556	chr11;78069071	DFFA	NDUFC2-KCTD14;NDUFC2	39
chr1;10457556	chr11;8687235	DFFA	RPL27A	27
chr1;10457556	chr12;100627414	DFFA	GAS2L3	15
chr1;10457556	chr12;100627460	DFFA	GAS2L3	17
chr1;10457556	chr12;120963304	DFFA	HNF1A-AS1	21
chr1;10457556	chr12;50930844	DFFA	METTL7A	25
chr1;10457556	chr12;50930856	DFFA	METTL7A	26
chr1;10457556	chr12;64450291	DFFA	XPOT	40
chr1;10457556	chr12;68766820	DFFA	SLC35E3	26
chr1;10457556	chr12;93509526	DFFA	RN7SL737P;MRPL42	11
chr1;10457556	chr13;21374363	DFFA	ZDHHC20	32
chr1;10457556	chr13;49913177	DFFA	SPRYD7	16
chr1;10457556	chr15;41299144	DFFA	OIP5-AS1	54
chr1;10457556	chr15;89901476	DFFA	C15orf38-AP3S2;ARPIN	18
chr1;10457556	chr16;22285539	DFFA	EEF2K	50
chr1;10457556	chr16;31122966	DFFA	RP11-196G11.5;KAT8	27
chr1;10457556	chr16;31451283	DFFA	RP11-452L6.1	10
chr1;10457556	chr16;75445496	DFFA	RP11-77K12.1;TMEM170A	11
chr1;10457556	chr16;75446009	DFFA	RP11-77K12.1;TMEM170A	11
chr1;10457556	chr17;18272248	DFFA	TOP3A	21
chr1;10457556	chr17;18272753	DFFA	TOP3A	21
chr1;10457556	chr17;38849586	DFFA	RPL23	25
chr1;10457556	chr17;67338651	DFFA	PSMD12	23
chr1;10457556	chr17;67338686	DFFA	PSMD12	44
chr1;10457556	chr18;35249594	DFFA	ZNF397	23
chr1;10457556	chr18;50393235	DFFA	SKA1	15
chr1;10457556	chr19;10932776	DFFA	C19orf52	22
chr1;10457556	chr19;10932938	DFFA	C19orf52	39
chr1;10457556	chr19;11913663	DFFA	ZNF69	28
chr1;10457556	chr19;16550610	DFFA	SLC35E1;CTD-3222D19.2	28
chr1;10457556	chr19;18366519	DFFA	PGPEP1	20
chr1;10457556	chr19;18366651	DFFA	PGPEP1	31
chr1;10457556	chr19;18367091	DFFA	PGPEP1	34
chr1;10457556	chr19;18368075	DFFA	PGPEP1	50
chr1;10457556	chr19;19682971	DFFA	ZNF101	18
chr1;10457556	chr19;19682972	DFFA	ZNF101	17
chr1;10457556	chr19;21806291	DFFA	ZNF43	10
chr1;10457556	chr19;23255689	DFFA	IPO5P1	21
chr1;10457556	chr19;34470662	DFFA	UBA2	12
chr1;10457556	chr19;36337924	DFFA	ZFP14	14
chr1;10457556	chr19;39490530	DFFA	TIMM50	21
chr1;10457556	chr19;39491701	DFFA	TIMM50	21
chr1;10457556	chr19;4526264	DFFA	PLIN5	34
chr1;10457556	chr19;45550009	DFFA	OPA3	18
chr1;10457556	chr19;45703767	DFFA	QPCTL	30
chr1;10457556	chr19;52647541	DFFA	ZNF83	11
chr1;10457556	chr19;52878858	DFFA	ZNF320	9
chr1;10457556	chr19;52880339	DFFA	ZNF320	10
chr1;10457556	chr19;57844321	DFFA	CTD-2583A14.10;ZNF587B	5
chr1;10457556	chr19;57845025	DFFA	CTD-2583A14.10;ZNF587B	30
chr1;10457556	chr19;57902884	DFFA	CTD-2583A14.9;ZNF417	5
chr1;10457556	chr2;112576664	DFFA	POLR1B	23
chr1;10457556	chr2;127846196	DFFA	POLR2D	11
chr1;10457556	chr2;200909670	DFFA	ORC2	34
chr1;10457556	chr2;200909877	DFFA	ORC2	29
chr1;10457556	chr2;200910051	DFFA	ORC2	22
chr1;10457556	chr2;206122616	DFFA	NDUFS1	29
chr1;10457556	chr2;206122873	DFFA	NDUFS1	14
chr1;10457556	chr2;206122875	DFFA	NDUFS1	13
chr1;10457556	chr2;216501776	DFFA	RPL37A	24
chr1;10457556	chr2;216501792	DFFA	RPL37A	26
chr1;10457556	chr2;216501857	DFFA	RPL37A	7
chr1;10457556	chr2;27357393	DFFA	AC074117.10	16
chr1;10457556	chr2;32310622	DFFA	YIPF4	45
chr1;10457556	chr2;32310623	DFFA	YIPF4	47
chr1;10457556	chr2;32310767	DFFA	YIPF4	50
chr1;10457556	chr2;37100891	DFFA	EIF2AK2	23
chr1;10457556	chr2;99196434	DFFA	MRPL30;RP11-111H13.1	45
chr1;10457556	chr2;99197718	DFFA	RP11-111H13.1	16
chr1;10457556	chr20;18487707	DFFA	RBBP9	34
chr1;10457556	chr20;18487867	DFFA	RBBP9	42
chr1;10457556	chr20;33705050	DFFA	PXMP4	41
chr1;10457556	chr20;33706335	DFFA	PXMP4	8
chr1;10457556	chr20;35713269	DFFA	RBM39	41
chr1;10457556	chr20;3869130	DFFA	MAVS	29
chr1;10457556	chr20;43587523	DFFA	SGK2	38
chr1;10457556	chr21;42911187	DFFA	NDUFV3	15
chr1;10457556	chr22;36266147	DFFA	APOL1	47
chr1;10457556	chr22;36488048	DFFA	FOXRED2	16
chr1;10457556	chr22;40931523	DFFA	XPNPEP3	8
chr1;10457556	chr22;43949925	DFFA	PNPLA3	19
chr1;10457556	chr3;136331844	DFFA	PCCB	14
chr1;10457556	chr3;15072811	DFFA	RBSN	8
chr1;10457556	chr3;155942976	DFFA	GMPS	14
chr1;10457556	chr3;155943021	DFFA	GMPS	26
chr1;10457556	chr3;40537352	DFFA	ZNF621	21
chr1;10457556	chr3;44749859	DFFA	KIAA1143	21
chr1;10457556	chr3;48750241	DFFA	PRKAR2A	21
chr1;10457556	chr3;48750251	DFFA	PRKAR2A	26
chr1;10457556	chr3;49424140	DFFA	NICN1	22
chr1;10457556	chr3;50113122	DFFA	RBM5	13
chr1;10457556	chr3;59749933	DFFA	FHIT	14
chr1;10457556	chr4;17801266	DFFA	DCAF16	40
chr1;10457556	chr4;17801267	DFFA	DCAF16	32
chr1;10457556	chr4;17801396	DFFA	DCAF16	33
chr1;10457556	chr4;17801936	DFFA	DCAF16	8
chr1;10457556	chr4;17802039	DFFA	DCAF16	31
chr1;10457556	chr4;39533027	DFFA	UGDH-AS1	15
chr1;10457556	chr4;39533041	DFFA	UGDH-AS1	8
chr1;10457556	chr4;39533361	DFFA	UGDH-AS1	11
chr1;10457556	chr4;56460709	DFFA	PAICS	52
chr1;10457556	chr4;778692	DFFA	RP11-440L14.1	7
chr1;10457556	chr5;126625474	DFFA	PHAX	28
chr1;10457556	chr5;126625476	DFFA	PHAX	24
chr1;10457556	chr5;126625755	DFFA	PHAX	26
chr1;10457556	chr5;131160142	DFFA	HINT1	20
chr1;10457556	chr5;131160144	DFFA	HINT1	17
chr1;10457556	chr5;131202304	DFFA	LYRM7	8
chr1;10457556	chr5;131202444	DFFA	LYRM7	18
chr1;10457556	chr5;131202581	DFFA	LYRM7	15
chr1;10457556	chr5;131204142	DFFA	LYRM7	18
chr1;10457556	chr5;134900555	DFFA	TXNDC15	31
chr1;10457556	chr5;157133959	DFFA	HAVCR2	21
chr1;10457556	chr5;180835080	DFFA	LINC00847	50
chr1;10457556	chr5;34906553	DFFA	RAD1	9
chr1;10457556	chr6;149725296	DFFA	NUP43	46
chr1;10457556	chr6;33260319	DFFA	VPS52	12
chr1;10457556	chr6;43029840	DFFA	RRP36	23
chr1;10457556	chr7;128503458	DFFA	METTL2B	42
chr1;10457556	chr7;152645818	DFFA	XRCC2	12
chr1;10457556	chr7;156970054	DFFA	NOM1	13
chr1;10457556	chr7;17344903	DFFA	AHR	21
chr1;10457556	chr7;17345194	DFFA	AHR	37
chr1;10457556	chr7;17345208	DFFA	AHR	40
chr1;10457556	chr7;38723551	DFFA	VPS41	18
chr1;10457556	chr7;38723602	DFFA	VPS41	11
chr1;10457556	chr7;38724686	DFFA	VPS41	24
chr1;10457556	chr7;44832874	DFFA	H2AFV	19
chr1;10457556	chr7;44832906	DFFA	H2AFV	21
chr1;10457556	chr7;44833371	DFFA	H2AFV	19
chr1;10457556	chr7;99575277	DFFA	ZNF655;GS1-259H13.13	23
chr1;10457556	chr8;143655546	DFFA	ZNF623	21
chr1;10457556	chr9;113315247	DFFA	WDR31	8
chr1;10457556	chr9;129511863	DFFA	RP11-492E3.51;LINC00963	10
chr1;10457556	chrX;77828120	DFFA	MAGT1	33
chr1;10457566	chr1;10457596	DFFA	DFFA	6
chr1;10457566	chr1;52824180	DFFA	ZYG11B	6
chr1;10457566	chr1;9583872	DFFA	SLC25A33	3
chr1;10457566	chr11;65776871	DFFA	AP5B1	6
chr1;10457566	chr12;71702590	DFFA	TMEM19	5
chr1;10457566	chr14;50246586	DFFA	L2HGDH	4
chr1;10457566	chr14;50326069	DFFA	ATP5S	5
chr1;10457566	chr16;31451283	DFFA	RP11-452L6.1	5
chr1;10457566	chr16;664940	DFFA	MSLN;WDR90	4
chr1;10457566	chr19;57902884	DFFA	CTD-2583A14.9;ZNF417	3
chr1;10457566	chr19;5911244	DFFA	AC104532.2	3
chr1;10457566	chr2;127846196	DFFA	POLR2D	6
chr1;10457566	chr20;36781911	DFFA	SOGA1	6
chr1;10457566	chr20;50118897	DFFA	TMEM189-UBE2V1;TMEM189	4
chr1;10457566	chr21;42909813	DFFA	NDUFV3	3
chr1;10457566	chr22;19452767	DFFA	UFD1L	5
chr1;10457566	chr3;40536319	DFFA	ZNF621	4
chr1;10457566	chr3;50111451	DFFA	RBM5	4
chr1;10457566	chr4;17802039	DFFA	DCAF16	8
chr1;10457566	chr4;777683	DFFA	RP11-440L14.1	6
chr1;10457566	chr4;778692	DFFA	RP11-440L14.1	5
chr1;10457566	chr4;779216	DFFA	RP11-440L14.1	3
chr1;10457566	chr7;156971486	DFFA	NOM1	10
chr1;10457596	chr1;10457602	DFFA	DFFA	19
chr1;10457596	chr1;10460201	DFFA	DFFA	9
chr1;10457596	chr1;10460321	DFFA	DFFA	9
chr1;10457596	chr1;168251042	DFFA	SFT2D2	31
chr1;10457596	chr1;179075045	DFFA	FAM20B	27
chr1;10457596	chr1;200031364	DFFA	NR5A2	9
chr1;10457596	chr1;20774876	DFFA	HP1BP3	7
chr1;10457596	chr1;225788331	DFFA	SRP9	7
chr1;10457596	chr1;26878733	DFFA	GPN2	16
chr1;10457596	chr1;28499248	DFFA	PHACTR4	13
chr1;10457596	chr1;35599889	DFFA	PSMB2	7
chr1;10457596	chr1;3813836	DFFA	CEP104	16
chr1;10457596	chr1;45694953	DFFA	RP11-767N6.7;IPP	8
chr1;10457596	chr1;45694997	DFFA	RP11-767N6.7;IPP	27
chr1;10457596	chr1;45695364	DFFA	RP11-767N6.7;IPP	13
chr1;10457596	chr1;45695427	DFFA	RP11-767N6.7;IPP	19
chr1;10457596	chr1;52824180	DFFA	ZYG11B	11
chr1;10457596	chr1;52824188	DFFA	ZYG11B	9
chr1;10457596	chr1;6222164	DFFA	ICMT	29
chr1;10457596	chr1;6222176	DFFA	ICMT	17
chr1;10457596	chr1;6223200	DFFA	ICMT	24
chr1;10457596	chr1;6525272	DFFA	NOL9	6
chr1;10457596	chr1;9100923	DFFA	GPR157	7
chr1;10457596	chr1;9100952	DFFA	GPR157	14
chr1;10457596	chr1;9101186	DFFA	GPR157	17
chr1;10457596	chr1;9927907	DFFA	LZIC	4
chr1;10457596	chr1;9927952	DFFA	LZIC	11
chr1;10457596	chr10;28525726	DFFA	WAC-AS1	17
chr1;10457596	chr10;28525729	DFFA	WAC-AS1	10
chr1;10457596	chr10;28525763	DFFA	WAC-AS1	12
chr1;10457596	chr11;16756722	DFFA	C11orf58	19
chr1;10457596	chr11;16756723	DFFA	C11orf58	18
chr1;10457596	chr11;31431089	DFFA	DNAJC24	17
chr1;10457596	chr11;62739518	DFFA	TTC9C	34
chr1;10457596	chr11;62739644	DFFA	TTC9C	22
chr1;10457596	chr11;768321	DFFA	PDDC1	8
chr1;10457596	chr11;769784	DFFA	PDDC1	16
chr1;10457596	chr11;769883	DFFA	PDDC1	13
chr1;10457596	chr12;100627414	DFFA	GAS2L3	11
chr1;10457596	chr12;116714628	DFFA	C12orf49	26
chr1;10457596	chr12;49354339	DFFA	DNAJC22	15
chr1;10457596	chr12;49354343	DFFA	DNAJC22	15
chr1;10457596	chr12;50930844	DFFA	METTL7A	20
chr1;10457596	chr12;50930856	DFFA	METTL7A	20
chr1;10457596	chr13;21374363	DFFA	ZDHHC20	20
chr1;10457596	chr13;49913177	DFFA	SPRYD7	15
chr1;10457596	chr15;51913892	DFFA	TMOD3	15
chr1;10457596	chr15;51913938	DFFA	TMOD3	14
chr1;10457596	chr15;51914409	DFFA	TMOD3	8
chr1;10457596	chr15;51914954	DFFA	TMOD3	8
chr1;10457596	chr15;51915004	DFFA	TMOD3	24
chr1;10457596	chr15;60422301	DFFA	ICE2	10
chr1;10457596	chr15;89832556	DFFA	AP3S2	7
chr1;10457596	chr15;89899222	DFFA	C15orf38-AP3S2;ARPIN	9
chr1;10457596	chr15;89901476	DFFA	C15orf38-AP3S2;ARPIN	16
chr1;10457596	chr16;22285539	DFFA	EEF2K	35
chr1;10457596	chr16;31122966	DFFA	RP11-196G11.5;KAT8	21
chr1;10457596	chr16;31123646	DFFA	RP11-196G11.5;KAT8	23
chr1;10457596	chr16;75445496	DFFA	RP11-77K12.1;TMEM170A	8
chr1;10457596	chr17;18272753	DFFA	TOP3A	16
chr1;10457596	chr17;19446143	DFFA	RPS2P46;AC004448.5	13
chr1;10457596	chr17;31534285	DFFA	RAB11FIP4	14
chr1;10457596	chr17;38849586	DFFA	RPL23	19
chr1;10457596	chr17;67338651	DFFA	PSMD12	16
chr1;10457596	chr17;81560595	DFFA	NPLOC4	19
chr1;10457596	chr18;35248579	DFFA	ZNF397	26
chr1;10457596	chr19;10932233	DFFA	C19orf52	10
chr1;10457596	chr19;10932776	DFFA	C19orf52	16
chr1;10457596	chr19;10932938	DFFA	C19orf52	28
chr1;10457596	chr19;11450217	DFFA	PRKCSH	21
chr1;10457596	chr19;11450218	DFFA	PRKCSH	19
chr1;10457596	chr19;11913518	DFFA	ZNF69	7
chr1;10457596	chr19;16550610	DFFA	SLC35E1;CTD-3222D19.2	20
chr1;10457596	chr19;18366899	DFFA	PGPEP1	23
chr1;10457596	chr19;23339828	DFFA	ZNF91	6
chr1;10457596	chr19;36337924	DFFA	ZFP14	10
chr1;10457596	chr19;36338624	DFFA	ZFP14	9
chr1;10457596	chr19;39490530	DFFA	TIMM50	15
chr1;10457596	chr19;39491952	DFFA	TIMM50	9
chr1;10457596	chr19;55389165	DFFA	RPL28	8
chr1;10457596	chr19;57305648	DFFA	CTC-444N24.11	7
chr1;10457596	chr19;57845025	DFFA	CTD-2583A14.10;ZNF587B	23
chr1;10457596	chr2;113710062	DFFA	SLC35F5	21
chr1;10457596	chr2;175926454	DFFA	KIAA1715	10
chr1;10457596	chr2;200909618	DFFA	ORC2	20
chr1;10457596	chr2;200909670	DFFA	ORC2	22
chr1;10457596	chr2;200910051	DFFA	ORC2	18
chr1;10457596	chr2;206122546	DFFA	NDUFS1	34
chr1;10457596	chr2;206122616	DFFA	NDUFS1	21
chr1;10457596	chr2;206122873	DFFA	NDUFS1	10
chr1;10457596	chr2;206122875	DFFA	NDUFS1	11
chr1;10457596	chr2;216501792	DFFA	RPL37A	16
chr1;10457596	chr2;27357393	DFFA	AC074117.10	11
chr1;10457596	chr2;32310622	DFFA	YIPF4	30
chr1;10457596	chr2;32310623	DFFA	YIPF4	32
chr1;10457596	chr2;37100891	DFFA	EIF2AK2	16
chr1;10457596	chr2;86022839	DFFA	POLR1A	19
chr1;10457596	chr2;99196394	DFFA	MRPL30;RP11-111H13.1	19
chr1;10457596	chr2;99196434	DFFA	MRPL30;RP11-111H13.1	32
chr1;10457596	chr20;33706335	DFFA	PXMP4	8
chr1;10457596	chr20;3869130	DFFA	MAVS	20
chr1;10457596	chr20;3869544	DFFA	MAVS	17
chr1;10457596	chr20;3869722	DFFA	MAVS	5
chr1;10457596	chr22;18089964	DFFA	PEX26	27
chr1;10457596	chr22;18097082	DFFA	PEX26	12
chr1;10457596	chr22;40931456	DFFA	XPNPEP3	9
chr1;10457596	chr22;41600157	DFFA	DESI1	23
chr1;10457596	chr3;15072148	DFFA	RBSN	20
chr1;10457596	chr3;15072386	DFFA	RBSN	27
chr1;10457596	chr3;15072852	DFFA	RBSN	10
chr1;10457596	chr3;155942057	DFFA	GMPS	15
chr1;10457596	chr3;155942976	DFFA	GMPS	10
chr1;10457596	chr3;155943021	DFFA	GMPS	18
chr1;10457596	chr3;197885349	DFFA	LRCH3	21
chr1;10457596	chr3;40466136	DFFA	RPL14	9
chr1;10457596	chr3;44749859	DFFA	KIAA1143	16
chr1;10457596	chr3;49424140	DFFA	NICN1	16
chr1;10457596	chr4;17801307	DFFA	DCAF16	13
chr1;10457596	chr4;17801396	DFFA	DCAF16	27
chr1;10457596	chr4;17801936	DFFA	DCAF16	6
chr1;10457596	chr4;17802039	DFFA	DCAF16	20
chr1;10457596	chr4;39533027	DFFA	UGDH-AS1	10
chr1;10457596	chr4;56460709	DFFA	PAICS	34
chr1;10457596	chr5;126625755	DFFA	PHAX	17
chr1;10457596	chr5;131160142	DFFA	HINT1	16
chr1;10457596	chr5;131160144	DFFA	HINT1	13
chr1;10457596	chr5;157133959	DFFA	HAVCR2	17
chr1;10457596	chr5;34953313	DFFA	DNAJC21	7
chr1;10457596	chr5;37291344	DFFA	NUP155	11
chr1;10457596	chr6;43029840	DFFA	RRP36	16
chr1;10457596	chr7;101200000	DFFA	MOGAT3	6
chr1;10457596	chr7;128503458	DFFA	METTL2B	28
chr1;10457596	chr7;38723551	DFFA	VPS41	15
chr1;10457596	chr7;44832874	DFFA	H2AFV	16
chr1;10457596	chr7;44832906	DFFA	H2AFV	15
chr1;10457596	chr7;55455223	DFFA	VOPP1	7
chr1;10457596	chr7;90390059	DFFA	GTPBP10;CLDN12	7
chr1;10457596	chr7;99575277	DFFA	ZNF655;GS1-259H13.13	17
chr1;10457596	chr8;124692250	DFFA	MTSS1	7
chr1;10457596	chr8;143655546	DFFA	ZNF623	16
chr1;10457596	chr9;112685300	DFFA	INIP	29
chr1;10457596	chr9;129510618	DFFA	RP11-492E3.51;LINC00963	12
chr1;10457596	chrX;119538572	DFFA	CXorf56	29
chr1;10457596	chrX;119539287	DFFA	CXorf56	23
chr1;10457596	chrX;119539365	DFFA	CXorf56	20
chr1;10457596	chrX;123909214	DFFA	XIAP	10
chr1;10457596	chrX;74197128	DFFA	FTX	19
chr1;10457602	chr1;6222164	DFFA	ICMT	23
chr1;10457602	chr1;6222176	DFFA	ICMT	14
chr1;10457602	chr1;6223200	DFFA	ICMT	23
chr1;10457602	chr10;28525726	DFFA	WAC-AS1	13
chr1;10457602	chr10;28525729	DFFA	WAC-AS1	9
chr1;10457602	chr12;100626928	DFFA	GAS2L3	4
chr1;10457602	chr15;51913938	DFFA	TMOD3	9
chr1;10457602	chr19;18366899	DFFA	PGPEP1	18
chr1;10457602	chr2;32310622	DFFA	YIPF4	25
chr1;10457602	chr2;32310623	DFFA	YIPF4	27
chr1;10457602	chr2;99196394	DFFA	MRPL30;RP11-111H13.1	17
chr1;10457602	chr20;3869744	DFFA	MAVS	11
chr1;10457602	chr3;15072148	DFFA	RBSN	17
chr1;10457602	chr4;73057732	DFFA	COX18	25
chr1;10457602	chr5;122031445	DFFA	SRFBP1	9
chr1;10457602	chr5;126625755	DFFA	PHAX	15
chr1;10457602	chr6;108042685	DFFA	OSTM1	11
chr1;10457602	chrX;119539287	DFFA	CXorf56	17
chr1;10457615	chr16;67681959	DFFA	GFOD2	3
chr1;10457615	chr20;3869312	DFFA	MAVS	3
chr1;10457615	chr20;3869674	DFFA	MAVS	3
chr1;10457652	chr1;161368981	DFFA	SDHC	3
chr1;10457652	chr7;5848187	DFFA	ZNF815P	3
chr1;10457935	chr1;179073770	DFFA	FAM20B	44
chr1;10457935	chr16;22285617	DFFA	EEF2K	42
chr1;10457935	chr2;20251058	DFFA	PUM2	42
chr1;10457935	chr2;37100447	DFFA	EIF2AK2	40
chr1;10457935	chr7;44833578	DFFA	H2AFV	32
chr1;10457941	chr1;10458213	DFFA	DFFA	52
chr1;10457941	chr1;160998148	DFFA	F11R;RP11-544M22.13	64
chr1;10457941	chr1;179073770	DFFA	FAM20B	76
chr1;10457941	chr1;225788211	DFFA	SRP9	35
chr1;10457941	chr1;52824268	DFFA	ZYG11B	43
chr1;10457941	chr1;77877044	DFFA	FAM73A	34
chr1;10457941	chr1;89183866	DFFA	GBP4	37
chr1;10457941	chr12;113389846	DFFA	PLBD2	34
chr1;10457941	chr12;50930762	DFFA	METTL7A	91
chr1;10457941	chr12;56765641	DFFA	HSD17B6	76
chr1;10457941	chr12;71702345	DFFA	TMEM19	74
chr1;10457941	chr12;98549108	DFFA	TMPO	85
chr1;10457941	chr14;57414156	DFFA	NAA30	21
chr1;10457941	chr14;74736031	DFFA	FCF1	83
chr1;10457941	chr15;41298823	DFFA	OIP5-AS1	38
chr1;10457941	chr15;49126927	DFFA	COPS2	71
chr1;10457941	chr15;89832411	DFFA	AP3S2	16
chr1;10457941	chr16;15409747	DFFA	MPV17L;RP11-1021N1.1	24
chr1;10457941	chr16;22285539	DFFA	EEF2K	84
chr1;10457941	chr16;22285570	DFFA	EEF2K	55
chr1;10457941	chr16;22285617	DFFA	EEF2K	62
chr1;10457941	chr16;23465858	DFFA	GGA2	54
chr1;10457941	chr17;1749211	DFFA	SERPINF2	48
chr1;10457941	chr17;50964816	DFFA	SPAG9	14
chr1;10457941	chr19;4526346	DFFA	PLIN5	41
chr1;10457941	chr2;20251058	DFFA	PUM2	66
chr1;10457941	chr2;3543851	DFFA	RP13-512J5.1	22
chr1;10457941	chr2;37100447	DFFA	EIF2AK2	69
chr1;10457941	chr2;61049713	DFFA	PEX13	55
chr1;10457941	chr2;61050190	DFFA	PEX13	18
chr1;10457941	chr2;85546371	DFFA	GGCX	84
chr1;10457941	chr2;85546401	DFFA	GGCX	58
chr1;10457941	chr2;99195826	DFFA	MRPL30;RP11-111H13.1	40
chr1;10457941	chr20;33705748	DFFA	PXMP4	67
chr1;10457941	chr22;24573787	DFFA	SNRPD3	69
chr1;10457941	chr22;35659964	DFFA	APOL6	37
chr1;10457941	chr22;35660551	DFFA	APOL6	80
chr1;10457941	chr22;35660685	DFFA	APOL6	78
chr1;10457941	chr3;10151674	DFFA	VHL	69
chr1;10457941	chr3;48750423	DFFA	PRKAR2A	67
chr1;10457941	chr5;126625319	DFFA	PHAX	26
chr1;10457941	chr5;126626338	DFFA	PHAX	60
chr1;10457941	chr6;109464800	DFFA	ZBTB24;MICAL1	9
chr1;10457941	chr6;53003289	DFFA	ICK	38
chr1;10457941	chr6;89634987	DFFA	LYRM2	82
chr1;10457941	chr7;156971486	DFFA	NOM1	58
chr1;10457941	chr7;44801920	DFFA	PPIA	88
chr1;10457941	chr7;44833228	DFFA	H2AFV	62
chr1;10457941	chr7;44833263	DFFA	H2AFV	50
chr1;10457941	chr7;44833453	DFFA	H2AFV	39
chr1;10457941	chr7;44833578	DFFA	H2AFV	54
chr1;10457941	chr7;44833623	DFFA	H2AFV	44
chr1;10457941	chr8;63060461	DFFA	TTPA	89
chr1;10457941	chr9;112685199	DFFA	INIP	56
chr1;10457941	chrX;2934735	DFFA	ARSE	61
chr1;10457941	chrX;77828226	DFFA	MAGT1	95
chr1;10457941	chrX;77901971	DFFA	COX7B	76
chr1;10457941	chrX;85091232	DFFA	APOOL	70
chr1;10457995	chr15;40662427	DFFA	CASC5	29
chr1;10457995	chrX;85091232	DFFA	APOOL	52
chr1;10458044	chr1;10458213	DFFA	DFFA	40
chr1;10458044	chr1;112699117	DFFA	MOV10	7
chr1;10458044	chr1;160998148	DFFA	F11R;RP11-544M22.13	44
chr1;10458044	chr1;179073770	DFFA	FAM20B	46
chr1;10458044	chr1;179357143	DFFA	SOAT1	17
chr1;10458044	chr1;28499738	DFFA	PHACTR4	33
chr1;10458044	chr1;3814226	DFFA	CEP104	13
chr1;10458044	chr1;45509826	DFFA	MMACHC	45
chr1;10458044	chr1;6222527	DFFA	ICMT	46
chr1;10458044	chr1;9927573	DFFA	LZIC	21
chr1;10458044	chr10;80435656	DFFA	FAM213A	36
chr1;10458044	chr12;120460751	DFFA	GATC	25
chr1;10458044	chr12;50930762	DFFA	METTL7A	56
chr1;10458044	chr12;71702345	DFFA	TMEM19	44
chr1;10458044	chr12;71702799	DFFA	TMEM19	48
chr1;10458044	chr12;98548865	DFFA	TMPO	24
chr1;10458044	chr14;74736031	DFFA	FCF1	52
chr1;10458044	chr15;40662427	DFFA	CASC5	28
chr1;10458044	chr15;49126927	DFFA	COPS2	47
chr1;10458044	chr15;64142083	DFFA	SNX1	17
chr1;10458044	chr16;15409774	DFFA	MPV17L;RP11-1021N1.1	27
chr1;10458044	chr16;22285570	DFFA	EEF2K	39
chr1;10458044	chr16;22285617	DFFA	EEF2K	40
chr1;10458044	chr16;22285915	DFFA	EEF2K	45
chr1;10458044	chr16;23465858	DFFA	GGA2	32
chr1;10458044	chr17;41849172	DFFA	RP11-156E6.1	15
chr1;10458044	chr17;74877600	DFFA	FADS6	10
chr1;10458044	chr19;52839063	DFFA	ZNF468;ZNF28	35
chr1;10458044	chr19;52839344	DFFA	ZNF468;ZNF28	32
chr1;10458044	chr2;175924645	DFFA	KIAA1715	41
chr1;10458044	chr2;201286639	DFFA	CASP8	35
chr1;10458044	chr2;20251058	DFFA	PUM2	43
chr1;10458044	chr2;99195935	DFFA	MRPL30;RP11-111H13.1	24
chr1;10458044	chr2;99196324	DFFA	MRPL30;RP11-111H13.1	40
chr1;10458044	chr2;99196525	DFFA	MRPL30;RP11-111H13.1	31
chr1;10458044	chr20;18488337	DFFA	RBBP9	23
chr1;10458044	chr20;25447712	DFFA	GINS1	26
chr1;10458044	chr20;25447911	DFFA	GINS1	29
chr1;10458044	chr20;25447988	DFFA	GINS1	12
chr1;10458044	chr20;33646262	DFFA	CBFA2T2	10
chr1;10458044	chr20;33705748	DFFA	PXMP4	46
chr1;10458044	chr20;35713827	DFFA	RBM39	29
chr1;10458044	chr22;24572667	DFFA	SNRPD3	16
chr1;10458044	chr22;24573191	DFFA	SNRPD3	42
chr1;10458044	chr22;24573787	DFFA	SNRPD3	42
chr1;10458044	chr22;36488301	DFFA	FOXRED2	26
chr1;10458044	chr22;41600359	DFFA	DESI1	27
chr1;10458044	chr3;10151674	DFFA	VHL	48
chr1;10458044	chr3;49424390	DFFA	NICN1	22
chr1;10458044	chr4;77058527	DFFA	CCNI	15
chr1;10458044	chr5;37290882	DFFA	NUP155	17
chr1;10458044	chr5;80627510	DFFA	DHFR	49
chr1;10458044	chr6;26174524	DFFA	HIST1H2BE	14
chr1;10458044	chr6;53003289	DFFA	ICK	30
chr1;10458044	chr7;128503513	DFFA	METTL2B	11
chr1;10458044	chr7;156971436	DFFA	NOM1	15
chr1;10458044	chr7;17344674	DFFA	AHR	14
chr1;10458044	chr7;44829136	DFFA	H2AFV	21
chr1;10458044	chr7;44833228	DFFA	H2AFV	34
chr1;10458044	chr7;44833263	DFFA	H2AFV	37
chr1;10458044	chr7;44833264	DFFA	H2AFV	16
chr1;10458044	chr7;44833578	DFFA	H2AFV	39
chr1;10458044	chr7;44833623	DFFA	H2AFV	32
chr1;10458044	chr8;102829408	DFFA	AZIN1	51
chr1;10458044	chrX;119538400	DFFA	CXorf56	12
chr1;10458044	chrX;153348272	DFFA	ZNF275	10
chr1;10458044	chrX;77827712	DFFA	MAGT1	9
chr1;10458044	chrX;77901998	DFFA	COX7B	16
chr1;10458044	chrX;85091231	DFFA	APOOL	26
chr1;10458213	chr1;10460475	DFFA	DFFA	32
chr1;10458213	chr1;109480952	DFFA	SYPL2	19
chr1;10458213	chr1;112699116	DFFA	MOV10	18
chr1;10458213	chr1;155132755	DFFA	EFNA1	48
chr1;10458213	chr1;160998148	DFFA	F11R;RP11-544M22.13	98
chr1;10458213	chr1;179073770	DFFA	FAM20B	104
chr1;10458213	chr1;204556816	DFFA	MDM4	9
chr1;10458213	chr1;207094285	DFFA	C4BPB	44
chr1;10458213	chr1;225788618	DFFA	SRP9	34
chr1;10458213	chr1;229265079	DFFA	RP5-1061H20.4	45
chr1;10458213	chr1;28335320	DFFA	MED18	31
chr1;10458213	chr1;28498262	DFFA	PHACTR4	60
chr1;10458213	chr1;28499738	DFFA	PHACTR4	61
chr1;10458213	chr1;35601421	DFFA	PSMB2	43
chr1;10458213	chr1;3814226	DFFA	CEP104	25
chr1;10458213	chr1;45509827	DFFA	MMACHC	71
chr1;10458213	chr1;52824016	DFFA	ZYG11B	71
chr1;10458213	chr1;52824268	DFFA	ZYG11B	59
chr1;10458213	chr1;52824594	DFFA	ZYG11B	16
chr1;10458213	chr1;62162737	DFFA	INADL	47
chr1;10458213	chr1;6222527	DFFA	ICMT	107
chr1;10458213	chr1;6223184	DFFA	ICMT	33
chr1;10458213	chr1;66985112	DFFA	MIER1	15
chr1;10458213	chr1;77877044	DFFA	FAM73A	48
chr1;10458213	chr1;89183644	DFFA	GBP4	65
chr1;10458213	chr1;9927573	DFFA	LZIC	38
chr1;10458213	chr1;9927582	DFFA	LZIC	44
chr1;10458213	chr1;9928311	DFFA	LZIC	37
chr1;10458213	chr10;49973474	DFFA	LINC00843;TIMM23B	36
chr1;10458213	chr10;72233938	DFFA	ANAPC16	61
chr1;10458213	chr10;80435656	DFFA	FAM213A	65
chr1;10458213	chr11;12941258	DFFA	TEAD1	19
chr1;10458213	chr11;31431676	DFFA	DNAJC24	14
chr1;10458213	chr11;31431762	DFFA	DNAJC24	37
chr1;10458213	chr11;62738827	DFFA	TTC9C	63
chr1;10458213	chr11;62739500	DFFA	TTC9C	50
chr1;10458213	chr11;68755482	DFFA	CPT1A	98
chr1;10458213	chr11;768160	DFFA	PDDC1	48
chr1;10458213	chr11;78069179	DFFA	NDUFC2-KCTD14;NDUFC2	88
chr1;10458213	chr12;106886627	DFFA	RIC8B	98
chr1;10458213	chr12;113389846	DFFA	PLBD2	39
chr1;10458213	chr12;118137475	DFFA	PEBP1	14
chr1;10458213	chr12;120460751	DFFA	GATC	37
chr1;10458213	chr12;120461365	DFFA	GATC	79
chr1;10458213	chr12;123662050	DFFA	GTF2H3	48
chr1;10458213	chr12;132721483	DFFA	PGAM5	68
chr1;10458213	chr12;50930475	DFFA	METTL7A	97
chr1;10458213	chr12;50930762	DFFA	METTL7A	119
chr1;10458213	chr12;56765641	DFFA	HSD17B6	96
chr1;10458213	chr12;56765677	DFFA	HSD17B6	89
chr1;10458213	chr12;64450419	DFFA	XPOT	46
chr1;10458213	chr12;71702345	DFFA	TMEM19	93
chr1;10458213	chr12;71702799	DFFA	TMEM19	104
chr1;10458213	chr12;98548843	DFFA	TMPO	120
chr1;10458213	chr12;98548865	DFFA	TMPO	39
chr1;10458213	chr12;98605037	DFFA	SLC25A3	44
chr1;10458213	chr12;98605568	DFFA	SLC25A3	74
chr1;10458213	chr13;21375072	DFFA	ZDHHC20	36
chr1;10458213	chr13;30457483	DFFA	HMGB1	32
chr1;10458213	chr13;98406374	DFFA	FARP1	17
chr1;10458213	chr14;104803941	DFFA	ZBTB42	104
chr1;10458213	chr14;52643092	DFFA	ERO1A	46
chr1;10458213	chr14;52643105	DFFA	ERO1A	60
chr1;10458213	chr14;67385350	DFFA	EIF2S1	21
chr1;10458213	chr14;74735609	DFFA	FCF1	74
chr1;10458213	chr14;74736031	DFFA	FCF1	113
chr1;10458213	chr15;40662427	DFFA	CASC5	49
chr1;10458213	chr15;41298823	DFFA	OIP5-AS1	48
chr1;10458213	chr15;49126927	DFFA	COPS2	99
chr1;10458213	chr15;64142083	DFFA	SNX1	28
chr1;10458213	chr15;65149228	DFFA	CLPX	110
chr1;10458213	chr15;89897976	DFFA	C15orf38-AP3S2;ARPIN	34
chr1;10458213	chr15;89897989	DFFA	C15orf38-AP3S2;ARPIN	61
chr1;10458213	chr16;11835067	DFFA	RSL1D1	68
chr1;10458213	chr16;15409747	DFFA	MPV17L;RP11-1021N1.1	30
chr1;10458213	chr16;15409774	DFFA	MPV17L;RP11-1021N1.1	54
chr1;10458213	chr16;15410236	DFFA	MPV17L;RP11-1021N1.1	66
chr1;10458213	chr16;15411455	DFFA	MPV17L;RP11-1021N1.1	78
chr1;10458213	chr16;15700334	DFFA	NDE1	31
chr1;10458213	chr16;22285570	DFFA	EEF2K	83
chr1;10458213	chr16;22285617	DFFA	EEF2K	94
chr1;10458213	chr16;22285915	DFFA	EEF2K	94
chr1;10458213	chr16;23465205	DFFA	GGA2	82
chr1;10458213	chr16;23465858	DFFA	GGA2	65
chr1;10458213	chr16;70249236	DFFA	EXOSC6	32
chr1;10458213	chr17;31535320	DFFA	RAB11FIP4	36
chr1;10458213	chr17;41849172	DFFA	RP11-156E6.1	26
chr1;10458213	chr17;81561798	DFFA	NPLOC4	32
chr1;10458213	chr18;23296358	DFFA	TMEM241	21
chr1;10458213	chr18;45848679	DFFA	EPG5	13
chr1;10458213	chr18;59329710	DFFA	LMAN1	48
chr1;10458213	chr19;11449718	DFFA	PRKCSH	37
chr1;10458213	chr19;3466397	DFFA	NFIC	37
chr1;10458213	chr19;38868217	DFFA	RINL	70
chr1;10458213	chr19;52839063	DFFA	ZNF468;ZNF28	76
chr1;10458213	chr19;52839344	DFFA	ZNF468;ZNF28	65
chr1;10458213	chr19;57757104	DFFA	ZNF776	60
chr1;10458213	chr2;127844171	DFFA	POLR2D	33
chr1;10458213	chr2;175924645	DFFA	KIAA1715	82
chr1;10458213	chr2;175926356	DFFA	KIAA1715	30
chr1;10458213	chr2;20251058	DFFA	PUM2	93
chr1;10458213	chr2;206122963	DFFA	NDUFS1	57
chr1;10458213	chr2;32309223	DFFA	YIPF4	71
chr1;10458213	chr2;85546401	DFFA	GGCX	74
chr1;10458213	chr2;99195935	DFFA	MRPL30;RP11-111H13.1	50
chr1;10458213	chr2;99196324	DFFA	MRPL30;RP11-111H13.1	73
chr1;10458213	chr20;18488337	DFFA	RBBP9	41
chr1;10458213	chr20;18488493	DFFA	RBBP9	47
chr1;10458213	chr20;25447712	DFFA	GINS1	56
chr1;10458213	chr20;25447911	DFFA	GINS1	48
chr1;10458213	chr20;33704358	DFFA	PXMP4	94
chr1;10458213	chr20;33705748	DFFA	PXMP4	95
chr1;10458213	chr20;35713770	DFFA	RBM39	56
chr1;10458213	chr20;35713827	DFFA	RBM39	54
chr1;10458213	chr20;44214923	DFFA	OSER1-AS1	21
chr1;10458213	chr20;45078345	DFFA	STK4	10
chr1;10458213	chr20;45078347	DFFA	STK4	54
chr1;10458213	chr20;45079068	DFFA	STK4	112
chr1;10458213	chr20;63943379	DFFA	UCKL1	28
chr1;10458213	chr21;33358771	DFFA	IFNAR1	49
chr1;10458213	chr22;24572667	DFFA	SNRPD3	26
chr1;10458213	chr22;24573191	DFFA	SNRPD3	84
chr1;10458213	chr22;24573787	DFFA	SNRPD3	88
chr1;10458213	chr22;26524342	DFFA	TPST2	45
chr1;10458213	chr22;35660499	DFFA	APOL6	31
chr1;10458213	chr22;35661353	DFFA	APOL6	61
chr1;10458213	chr22;36488301	DFFA	FOXRED2	50
chr1;10458213	chr22;41600359	DFFA	DESI1	55
chr1;10458213	chr3;10150912	DFFA	VHL	25
chr1;10458213	chr3;10151674	DFFA	VHL	108
chr1;10458213	chr3;14944891	DFFA	FGD5-AS1	26
chr1;10458213	chr3;155822052	DFFA	SLC33A1	41
chr1;10458213	chr3;155825124	DFFA	SLC33A1	59
chr1;10458213	chr3;197563936	DFFA	BDH1	30
chr1;10458213	chr3;197884090	DFFA	LRCH3	36
chr1;10458213	chr3;44750020	DFFA	KIAA1143	34
chr1;10458213	chr3;48750033	DFFA	PRKAR2A	15
chr1;10458213	chr3;49424390	DFFA	NICN1	46
chr1;10458213	chr3;52414753	DFFA	PHF7	14
chr1;10458213	chr4;165077996	DFFA	TMEM192	28
chr1;10458213	chr4;56460096	DFFA	PAICS	61
chr1;10458213	chr4;56460751	DFFA	PAICS	62
chr1;10458213	chr4;985982	DFFA	DGKQ;SLC26A1	73
chr1;10458213	chr5;115830034	DFFA	ATG12	51
chr1;10458213	chr5;126625319	DFFA	PHAX	38
chr1;10458213	chr5;131162260	DFFA	HINT1	33
chr1;10458213	chr5;37290882	DFFA	NUP155	30
chr1;10458213	chr5;80627474	DFFA	DHFR	46
chr1;10458213	chr6;108042537	DFFA	OSTM1	19
chr1;10458213	chr6;119178352	DFFA	MAN1A1	82
chr1;10458213	chr6;13790590	DFFA	MCUR1	18
chr1;10458213	chr6;44449405	DFFA	CDC5L	20
chr1;10458213	chr6;44450044	DFFA	CDC5L	36
chr1;10458213	chr6;53003289	DFFA	ICK	58
chr1;10458213	chr6;73594291	DFFA	SLC17A5	89
chr1;10458213	chr6;89634921	DFFA	LYRM2	67
chr1;10458213	chr7;128503513	DFFA	METTL2B	18
chr1;10458213	chr7;151080433	DFFA	FASTK	39
chr1;10458213	chr7;156971486	DFFA	NOM1	69
chr1;10458213	chr7;44801920	DFFA	PPIA	108
chr1;10458213	chr7;44802500	DFFA	PPIA	120
chr1;10458213	chr7;44829136	DFFA	H2AFV	39
chr1;10458213	chr7;44833228	DFFA	H2AFV	69
chr1;10458213	chr7;44833263	DFFA	H2AFV	64
chr1;10458213	chr7;44833578	DFFA	H2AFV	72
chr1;10458213	chr7;44833623	DFFA	H2AFV	61
chr1;10458213	chr7;56079014	DFFA	SUMF2	83
chr1;10458213	chr8;102829408	DFFA	AZIN1	106
chr1;10458213	chr8;143655966	DFFA	ZNF623	47
chr1;10458213	chr8;30678933	DFFA	GSR	38
chr1;10458213	chr8;30679027	DFFA	GSR	105
chr1;10458213	chr8;43029422	DFFA	RP11-598P20.5;HOOK3	43
chr1;10458213	chr8;47977073	DFFA	MCM4	51
chr1;10458213	chr8;47977099	DFFA	MCM4	34
chr1;10458213	chr8;47977554	DFFA	MCM4	91
chr1;10458213	chr8;63060461	DFFA	TTPA	117
chr1;10458213	chr8;97728712	DFFA	MTDH	26
chr1;10458213	chr9;91292551	DFFA	AUH	17
chr1;10458213	chr9;91292552	DFFA	AUH	17
chr1;10458213	chrX;123912567	DFFA	XIAP	86
chr1;10458213	chrX;150767753	DFFA	CD99L2	64
chr1;10458213	chrX;153348272	DFFA	ZNF275	12
chr1;10458213	chrX;77828226	DFFA	MAGT1	121
chr1;10458213	chrX;77901748	DFFA	COX7B	33
chr1;10458213	chrX;77901971	DFFA	COX7B	100
chr1;10458213	chrX;85091231	DFFA	APOOL	40
chr1;10458213	chrX;85091232	DFFA	APOOL	80
chr1;10459831	chr1;10460201	DFFA	DFFA	8
chr1;10459831	chr11;93733708	DFFA	MIR1304;TAF1D	8
chr1;10459831	chr12;118116605	DFFA	VSIG10	4
chr1;10459831	chr16;70256437	DFFA	AARS	4
chr1;10459831	chr17;80320942	DFFA	RNF213	4
chr1;10459831	chr20;25447951	DFFA	GINS1	18
chr1;10459831	chr20;3869130	DFFA	MAVS	15
chr1;10459925	chr1;35600107	DFFA	PSMB2	8
chr1;10459925	chr1;52824188	DFFA	ZYG11B	8
chr1;10459925	chr1;9927756	DFFA	LZIC	17
chr1;10459925	chr1;9927962	DFFA	LZIC	8
chr1;10459925	chr11;31431721	DFFA	DNAJC24	11
chr1;10459925	chr12;100035682	DFFA	UHRF1BP1L	4
chr1;10459925	chr12;98604904	DFFA	SLC25A3	10
chr1;10459925	chr19;41871556	DFFA	RPS19	9
chr1;10459925	chr19;5911351	DFFA	AC104532.2	6
chr1;10459925	chr2;127846196	DFFA	POLR2D	8
chr1;10459925	chr20;3869544	DFFA	MAVS	16
chr1;10459925	chr22;18097082	DFFA	PEX26	10
chr1;10459925	chr3;15072386	DFFA	RBSN	20
chr1;10459925	chr3;188879039	DFFA	LPP	6
chr1;10460123	chr12;123517659	DFFA	RILPL1	3
chr1;10460123	chr6;149725467	DFFA	NUP43	3
chr1;10460162	chr16;70377723	DFFA	ST3GAL2	3
chr1;10460162	chr19;11834934	DFFA	ZNF440	6
chr1;10460162	chr19;19682971	DFFA	ZNF101	6
chr1;10460162	chr19;58126805	DFFA	ZNF329	4
chr1;10460201	chr1;10460321	DFFA	DFFA	13
chr1;10460201	chr1;109064035	DFFA	TAF13	10
chr1;10460201	chr1;148532133	DFFA	NBPF14	18
chr1;10460201	chr1;26878733	DFFA	GPN2	11
chr1;10460201	chr1;28498954	DFFA	PHACTR4	14
chr1;10460201	chr1;35599961	DFFA	PSMB2	24
chr1;10460201	chr1;35602216	DFFA	PSMB2	12
chr1;10460201	chr1;6222164	DFFA	ICMT	19
chr1;10460201	chr1;6223246	DFFA	ICMT	20
chr1;10460201	chr1;9100923	DFFA	GPR157	6
chr1;10460201	chr1;9100952	DFFA	GPR157	13
chr1;10460201	chr1;9101186	DFFA	GPR157	12
chr1;10460201	chr1;9927426	DFFA	LZIC	21
chr1;10460201	chr10;72235309	DFFA	ANAPC16	7
chr1;10460201	chr10;73776596	DFFA	FUT11	6
chr1;10460201	chr11;125656244	DFFA	CHEK1	16
chr1;10460201	chr11;16756476	DFFA	C11orf58	21
chr1;10460201	chr11;16756722	DFFA	C11orf58	16
chr1;10460201	chr11;16756723	DFFA	C11orf58	16
chr1;10460201	chr11;68756000	DFFA	CPT1A	13
chr1;10460201	chr11;767979	DFFA	PDDC1	11
chr1;10460201	chr11;768123	DFFA	PDDC1	9
chr1;10460201	chr11;769055	DFFA	PDDC1	6
chr1;10460201	chr11;769748	DFFA	PDDC1	6
chr1;10460201	chr11;8687235	DFFA	RPL27A	16
chr1;10460201	chr11;8687278	DFFA	RPL27A	11
chr1;10460201	chr12;100626890	DFFA	GAS2L3	9
chr1;10460201	chr12;100627414	DFFA	GAS2L3	12
chr1;10460201	chr12;100627460	DFFA	GAS2L3	12
chr1;10460201	chr12;132770786	DFFA	GOLGA3	20
chr1;10460201	chr12;50930844	DFFA	METTL7A	17
chr1;10460201	chr12;50930856	DFFA	METTL7A	17
chr1;10460201	chr12;68766820	DFFA	SLC35E3	13
chr1;10460201	chr13;32400048	DFFA	BRCA2	6
chr1;10460201	chr14;61795894	DFFA	SNAPC1	8
chr1;10460201	chr15;51913938	DFFA	TMOD3	9
chr1;10460201	chr15;80975924	DFFA	MESDC2	21
chr1;10460201	chr16;15700686	DFFA	NDE1	8
chr1;10460201	chr16;29670368	DFFA	SPN;AC009133.22	4
chr1;10460201	chr17;37517175	DFFA	SYNRG	7
chr1;10460201	chr17;67338651	DFFA	PSMD12	13
chr1;10460201	chr17;67338686	DFFA	PSMD12	22
chr1;10460201	chr18;35247904	DFFA	ZNF397	5
chr1;10460201	chr18;50393235	DFFA	SKA1	13
chr1;10460201	chr19;11450217	DFFA	PRKCSH	18
chr1;10460201	chr19;11450218	DFFA	PRKCSH	15
chr1;10460201	chr19;38868415	DFFA	RINL	17
chr1;10460201	chr19;39491790	DFFA	TIMM50	8
chr1;10460201	chr19;45550082	DFFA	OPA3	14
chr1;10460201	chr19;45703470	DFFA	QPCTL	9
chr1;10460201	chr19;45703767	DFFA	QPCTL	18
chr1;10460201	chr19;52031898	DFFA	ZNF432	18
chr1;10460201	chr19;53411158	DFFA	ZNF765	6
chr1;10460201	chr19;9648491	DFFA	ZNF562	11
chr1;10460201	chr2;200909670	DFFA	ORC2	19
chr1;10460201	chr2;200910051	DFFA	ORC2	14
chr1;10460201	chr2;203305318	DFFA	CYP20A1	11
chr1;10460201	chr2;203305447	DFFA	CYP20A1	6
chr1;10460201	chr2;206122616	DFFA	NDUFS1	14
chr1;10460201	chr2;216501792	DFFA	RPL37A	13
chr1;10460201	chr20;18487867	DFFA	RBBP9	22
chr1;10460201	chr20;18488538	DFFA	RBBP9	14
chr1;10460201	chr20;18488539	DFFA	RBBP9	13
chr1;10460201	chr20;43587523	DFFA	SGK2	20
chr1;10460201	chr20;45884624	DFFA	ZSWIM1	5
chr1;10460201	chr22;24574671	DFFA	SNRPD3	5
chr1;10460201	chr22;36266147	DFFA	APOL1	24
chr1;10460201	chr22;36266351	DFFA	APOL1	18
chr1;10460201	chr22;36488009	DFFA	FOXRED2	7
chr1;10460201	chr3;10152189	DFFA	VHL	9
chr1;10460201	chr3;15410395	DFFA	METTL6	20
chr1;10460201	chr3;155942976	DFFA	GMPS	8
chr1;10460201	chr3;155943021	DFFA	GMPS	13
chr1;10460201	chr3;48750251	DFFA	PRKAR2A	13
chr1;10460201	chr3;49424140	DFFA	NICN1	14
chr1;10460201	chr4;17801266	DFFA	DCAF16	21
chr1;10460201	chr4;17801267	DFFA	DCAF16	19
chr1;10460201	chr4;17801307	DFFA	DCAF16	10
chr1;10460201	chr4;17801396	DFFA	DCAF16	18
chr1;10460201	chr4;17801936	DFFA	DCAF16	5
chr1;10460201	chr4;17802039	DFFA	DCAF16	15
chr1;10460201	chr5;37290464	DFFA	NUP155	11
chr1;10460201	chr5;37291344	DFFA	NUP155	9
chr1;10460201	chr6;106668056	DFFA	QRSL1	12
chr1;10460201	chr6;106767212	DFFA	RP1-60O19.1	9
chr1;10460201	chr6;109463124	DFFA	ZBTB24;MICAL1	21
chr1;10460201	chr6;149724712	DFFA	NUP43	5
chr1;10460201	chr6;149725296	DFFA	NUP43	25
chr1;10460201	chr6;43030457	DFFA	RRP36	9
chr1;10460201	chr6;73424245	DFFA	MB21D1	4
chr1;10460201	chr7;130944865	DFFA	LINC-PINT	9
chr1;10460201	chr7;17344813	DFFA	AHR	14
chr1;10460201	chr7;17345194	DFFA	AHR	19
chr1;10460201	chr7;44832874	DFFA	H2AFV	13
chr1;10460201	chr7;44832906	DFFA	H2AFV	13
chr1;10460201	chr8;124692250	DFFA	MTSS1	6
chr1;10460201	chr9;128305732	DFFA	TRUB2	16
chr1;10460201	chrX;119539275	DFFA	CXorf56	21
chr1;10460201	chrX;119539287	DFFA	CXorf56	15
chr1;10460321	chr1;10460326	DFFA	DFFA	5
chr1;10460321	chr1;109064035	DFFA	TAF13	9
chr1;10460321	chr1;112699116	DFFA	MOV10	8
chr1;10460321	chr1;179073481	DFFA	FAM20B	12
chr1;10460321	chr1;225788288	DFFA	SRP9	10
chr1;10460321	chr1;28335065	DFFA	MED18	24
chr1;10460321	chr1;28498954	DFFA	PHACTR4	14
chr1;10460321	chr1;28498974	DFFA	PHACTR4	12
chr1;10460321	chr1;35600107	DFFA	PSMB2	7
chr1;10460321	chr1;52823875	DFFA	ZYG11B	21
chr1;10460321	chr1;6223379	DFFA	ICMT	11
chr1;10460321	chr1;6223380	DFFA	ICMT	12
chr1;10460321	chr1;9100952	DFFA	GPR157	11
chr1;10460321	chr1;9983469	DFFA	RP11-807G9.2;NMNAT1	5
chr1;10460321	chr10;16437386	DFFA	PTER	12
chr1;10460321	chr10;73776319	DFFA	FUT11	10
chr1;10460321	chr10;73776596	DFFA	FUT11	6
chr1;10460321	chr11;16756476	DFFA	C11orf58	21
chr1;10460321	chr11;16756647	DFFA	C11orf58	14
chr1;10460321	chr11;16756722	DFFA	C11orf58	13
chr1;10460321	chr11;16756723	DFFA	C11orf58	13
chr1;10460321	chr11;62738890	DFFA	TTC9C	7
chr1;10460321	chr11;65777096	DFFA	AP5B1	16
chr1;10460321	chr11;767979	DFFA	PDDC1	12
chr1;10460321	chr11;769748	DFFA	PDDC1	6
chr1;10460321	chr11;769883	DFFA	PDDC1	11
chr1;10460321	chr12;116714628	DFFA	C12orf49	19
chr1;10460321	chr12;132770786	DFFA	GOLGA3	19
chr1;10460321	chr12;50930844	DFFA	METTL7A	12
chr1;10460321	chr12;50930856	DFFA	METTL7A	13
chr1;10460321	chr12;53296435	DFFA	PFDN5	17
chr1;10460321	chr12;59784250	DFFA	SLC16A7	8
chr1;10460321	chr12;79603237	DFFA	PAWR	4
chr1;10460321	chr12;93509526	DFFA	RN7SL737P;MRPL42	7
chr1;10460321	chr13;21374363	DFFA	ZDHHC20	15
chr1;10460321	chr13;21374438	DFFA	ZDHHC20	10
chr1;10460321	chr15;51913892	DFFA	TMOD3	13
chr1;10460321	chr15;51913938	DFFA	TMOD3	8
chr1;10460321	chr15;89832556	DFFA	AP3S2	7
chr1;10460321	chr16;23463730	DFFA	GGA2	4
chr1;10460321	chr16;31122802	DFFA	RP11-196G11.5;KAT8	12
chr1;10460321	chr16;75445496	DFFA	RP11-77K12.1;TMEM170A	7
chr1;10460321	chr17;17186598	DFFA	MPRIP	5
chr1;10460321	chr17;5025546	DFFA	KIF1C	4
chr1;10460321	chr17;67338651	DFFA	PSMD12	14
chr1;10460321	chr19;39491790	DFFA	TIMM50	9
chr1;10460321	chr2;127845557	DFFA	POLR2D	6
chr1;10460321	chr2;200910051	DFFA	ORC2	13
chr1;10460321	chr2;200910052	DFFA	ORC2	6
chr1;10460321	chr2;201218007	DFFA	CASP10	10
chr1;10460321	chr2;206122504	DFFA	NDUFS1	5
chr1;10460321	chr2;206122616	DFFA	NDUFS1	13
chr1;10460321	chr2;216501776	DFFA	RPL37A	14
chr1;10460321	chr2;27357393	DFFA	AC074117.10	10
chr1;10460321	chr2;32309326	DFFA	YIPF4	20
chr1;10460321	chr2;37102204	DFFA	EIF2AK2	14
chr1;10460321	chr2;69462567	DFFA	AAK1	4
chr1;10460321	chr2;85546665	DFFA	GGCX	19
chr1;10460321	chr2;98622919	DFFA	MGAT4A	7
chr1;10460321	chr2;99196434	DFFA	MRPL30;RP11-111H13.1	23
chr1;10460321	chr2;99197718	DFFA	RP11-111H13.1	10
chr1;10460321	chr2;99197774	DFFA	RP11-111H13.1	7
chr1;10460321	chr20;18487867	DFFA	RBBP9	21
chr1;10460321	chr20;18488538	DFFA	RBBP9	12
chr1;10460321	chr20;3869544	DFFA	MAVS	13
chr1;10460321	chr20;43587122	DFFA	SGK2	22
chr1;10460321	chr3;15072386	DFFA	RBSN	20
chr1;10460321	chr3;44749859	DFFA	KIAA1143	11
chr1;10460321	chr3;48750251	DFFA	PRKAR2A	15
chr1;10460321	chr3;49423946	DFFA	NICN1	11
chr1;10460321	chr3;94060048	DFFA	DHFRL1	6
chr1;10460321	chr3;94060056	DFFA	DHFRL1	5
chr1;10460321	chr4;39533361	DFFA	UGDH-AS1	8
chr1;10460321	chr4;70816293	DFFA	GRSF1	5
chr1;10460321	chr4;70817324	DFFA	GRSF1	7
chr1;10460321	chr4;73057875	DFFA	COX18	5
chr1;10460321	chr5;126625474	DFFA	PHAX	16
chr1;10460321	chr5;34906051	DFFA	RAD1	4
chr1;10460321	chr5;34952895	DFFA	DNAJC21	6
chr1;10460321	chr5;37291344	DFFA	NUP155	11
chr1;10460321	chr6;33260319	DFFA	VPS52	8
chr1;10460321	chr7;128305522	DFFA	RBM28	6
chr1;10460321	chr7;156970054	DFFA	NOM1	9
chr1;10460321	chr7;17345194	DFFA	AHR	19
chr1;10460321	chr7;17345208	DFFA	AHR	20
chr1;10460321	chr7;25120962	DFFA	CYCS	7
chr1;10460321	chr7;25121805	DFFA	CYCS	4
chr1;10460321	chr7;25121844	DFFA	CYCS	4
chr1;10460321	chr7;44832874	DFFA	H2AFV	13
chr1;10460321	chr7;44832906	DFFA	H2AFV	12
chr1;10460321	chr7;55455279	DFFA	VOPP1	13
chr1;10460321	chr8;124692250	DFFA	MTSS1	7
chr1;10460321	chr9;113314506	DFFA	WDR31	7
chr1;10460321	chr9;128306773	DFFA	TRUB2	11
chr1;10460321	chr9;128307483	DFFA	TRUB2	5
chr1;10460321	chrX;85090880	DFFA	APOOL	7
chr1;10460321	chrX;85091886	DFFA	APOOL	5
chr1;10460326	chr10;94612687	DFFA	HELLS	5
chr1;10460326	chr5;34906051	DFFA	RAD1	3
chr1;10460326	chr6;33260319	DFFA	VPS52	5
chr1;10460326	chr7;152645818	DFFA	XRCC2	4
chr1;10460475	chr1;150996835	DFFA	FAM63A	20
chr1;10460475	chr1;179073770	DFFA	FAM20B	45
chr1;10460475	chr1;89183686	DFFA	GBP4	30
chr1;10460475	chr1;9928311	DFFA	LZIC	20
chr1;10460475	chr11;62738827	DFFA	TTC9C	32
chr1;10460475	chr12;106886627	DFFA	RIC8B	42
chr1;10460475	chr12;120460858	DFFA	GATC	25
chr1;10460475	chr15;40662427	DFFA	CASC5	25
chr1;10460475	chr16;15700334	DFFA	NDE1	18
chr1;10460475	chr18;35248579	DFFA	ZNF397	33
chr1;10460475	chr19;11146832	DFFA	SPC24	18
chr1;10460475	chr19;4526346	DFFA	PLIN5	26
chr1;10460475	chr3;10151674	DFFA	VHL	42
chr1;10460475	chr6;108042214	DFFA	OSTM1	7
chr1;10460475	chr7;156971486	DFFA	NOM1	37
chr1;10460475	chr7;44833263	DFFA	H2AFV	30
chr1;10460475	chrX;77901971	DFFA	COX7B	46
chr1;10460475	chrX;85091232	DFFA	APOOL	38
chr1;10460626	chr1;10460627	DFFA	DFFA	3
chr1;10460694	chr11;8687278	DFFA	RPL27A	8
chr1;10460694	chr12;68766322	DFFA	SLC35E3	5
chr1;10460694	chr15;89901496	DFFA	C15orf38-AP3S2;ARPIN	13
chr1;10460694	chr16;70249336	DFFA	EXOSC6	4
chr1;10460694	chr17;50964855	DFFA	SPAG9	13
chr1;10460694	chr19;18366651	DFFA	PGPEP1	12
chr1;10460694	chr19;21538489	DFFA	ZNF429	3
chr1;10460694	chr19;39490528	DFFA	TIMM50	9
chr1;10460694	chr19;39490530	DFFA	TIMM50	10
chr1;10460694	chr2;201218007	DFFA	CASP10	8
chr1;10460694	chr20;3869130	DFFA	MAVS	12
chr1;10460694	chr22;43949925	DFFA	PNPLA3	9
chr1;10460694	chr3;49424140	DFFA	NICN1	10
chr1;10460694	chr5;34952895	DFFA	DNAJC21	5
chr1;10460694	chr7;66715788	DFFA	KCTD7;RABGEF1	7
chr1;10460694	chrX;153795859	DFFA	SSR4	13
chr1;10460694	chrX;85090829	DFFA	APOOL	14
chr1;10461180	chr1;10461181	DFFA	DFFA	6
chr1;10461181	chr19;52876609	DFFA	ZNF320	9
chr1;10461181	chr3;197884340	DFFA	LRCH3	4
chr1;10461181	chr9;129507534	DFFA	RP11-492E3.51;LINC00963	6
chr1;10461181	chr9;129510827	DFFA	RP11-492E3.51;LINC00963	6
chr1;10461181	chrX;85090829	DFFA	APOOL	16
chr1;109063514	chr1;109063527	TAF13	TAF13	20
chr1;109063514	chr1;179073770	TAF13	FAM20B	55
chr1;109063514	chr1;225788618	TAF13	SRP9	23
chr1;109063514	chr1;45509827	TAF13	MMACHC	46
chr1;109063514	chr1;52917099	TAF13	ECHDC2	12
chr1;109063514	chr1;77877044	TAF13	FAM73A	26
chr1;109063514	chr12;50930475	TAF13	METTL7A	56
chr1;109063514	chr12;56765641	TAF13	HSD17B6	59
chr1;109063514	chr12;56765677	TAF13	HSD17B6	52
chr1;109063514	chr12;7098002	TAF13	C1RL	18
chr1;109063514	chr12;98548865	TAF13	TMPO	21
chr1;109063514	chr12;98605037	TAF13	SLC25A3	29
chr1;109063514	chr16;22285617	TAF13	EEF2K	47
chr1;109063514	chr16;23465205	TAF13	GGA2	42
chr1;109063514	chr18;35248771	TAF13	ZNF397	26
chr1;109063514	chr19;4526350	TAF13	PLIN5	44
chr1;109063514	chr2;85546697	TAF13	GGCX	54
chr1;109063514	chr22;24573191	TAF13	SNRPD3	43
chr1;109063514	chr3;10151674	TAF13	VHL	56
chr1;109063514	chr3;126115643	TAF13	ALDH1L1	19
chr1;109063514	chr3;126115644	TAF13	ALDH1L1	18
chr1;109063514	chr4;56459916	TAF13	PAICS	30
chr1;109063514	chr4;73057697	TAF13	COX18	38
chr1;109063514	chr7;44833263	TAF13	H2AFV	36
chr1;109063514	chr7;44833264	TAF13	H2AFV	16
chr1;109063514	chr7;44833623	TAF13	H2AFV	32
chr1;109063514	chr8;102829408	TAF13	AZIN1	51
chr1;109063514	chrX;123912567	TAF13	XIAP	47
chr1;109063527	chr12;50930409	TAF13	METTL7A	25
chr1;109063527	chr20;33705748	TAF13	PXMP4	22
chr1;109063527	chr20;33706153	TAF13	PXMP4	6
chr1;109063609	chr10;28525595	TAF13	WAC-AS1	5
chr1;109063618	chr17;80320889	TAF13	RNF213	4
chr1;109063990	chr19;49804934	TAF13	AP2A1	3
chr1;109063990	chr3;48750251	TAF13	PRKAR2A	9
chr1;109063990	chr7;44832874	TAF13	H2AFV	7
chr1;109064033	chrX;16764004	TAF13	SYAP1	4
chr1;109064035	chr1;109064101	TAF13	TAF13	9
chr1;109064035	chr1;1316800	TAF13	CPSF3L	6
chr1;109064035	chr1;200031364	TAF13	NR5A2	10
chr1;109064035	chr1;26878733	TAF13	GPN2	18
chr1;109064035	chr1;28335688	TAF13	MED18	30
chr1;109064035	chr1;35599928	TAF13	PSMB2	18
chr1;109064035	chr1;37861870	TAF13	INPP5B	15
chr1;109064035	chr1;3813836	TAF13	CEP104	17
chr1;109064035	chr1;45695941	TAF13	RP11-767N6.7;IPP	5
chr1;109064035	chr1;45699736	TAF13	IPP	11
chr1;109064035	chr1;6223246	TAF13	ICMT	27
chr1;109064035	chr1;6223379	TAF13	ICMT	12
chr1;109064035	chr1;6223380	TAF13	ICMT	12
chr1;109064035	chr1;85651508	TAF13	ZNHIT6	5
chr1;109064035	chr1;9100923	TAF13	GPR157	8
chr1;109064035	chr10;102900829	TAF13	BORCS7-ASMT;AS3MT	5
chr1;109064035	chr10;16437386	TAF13	PTER	17
chr1;109064035	chr10;28525238	TAF13	WAC-AS1	6
chr1;109064035	chr10;28525729	TAF13	WAC-AS1	11
chr1;109064035	chr10;28525763	TAF13	WAC-AS1	14
chr1;109064035	chr10;72235004	TAF13	ANAPC16	31
chr1;109064035	chr10;73776319	TAF13	FUT11	14
chr1;109064035	chr10;96166514	TAF13	ZNF518A	10
chr1;109064035	chr11;16756476	TAF13	C11orf58	29
chr1;109064035	chr11;16756647	TAF13	C11orf58	17
chr1;109064035	chr11;16756722	TAF13	C11orf58	19
chr1;109064035	chr11;16756723	TAF13	C11orf58	18
chr1;109064035	chr11;62739644	TAF13	TTC9C	21
chr1;109064035	chr11;768609	TAF13	PDDC1	21
chr1;109064035	chr11;769883	TAF13	PDDC1	14
chr1;109064035	chr11;78069071	TAF13	NDUFC2-KCTD14;NDUFC2	31
chr1;109064035	chr11;8687278	TAF13	RPL27A	13
chr1;109064035	chr12;100627414	TAF13	GAS2L3	12
chr1;109064035	chr12;64450291	TAF13	XPOT	30
chr1;109064035	chr13;21374363	TAF13	ZDHHC20	25
chr1;109064035	chr14;20367119	TAF13	TEP1	5
chr1;109064035	chr14;21460342	TAF13	RAB2B	9
chr1;109064035	chr14;21460463	TAF13	RAB2B	5
chr1;109064035	chr14;21460473	TAF13	RAB2B	4
chr1;109064035	chr14;64483743	TAF13	ZBTB25	5
chr1;109064035	chr15;51913892	TAF13	TMOD3	14
chr1;109064035	chr16;11834989	TAF13	RSL1D1	35
chr1;109064035	chr16;30920355	TAF13	FBXL19-AS1	4
chr1;109064035	chr16;31122802	TAF13	RP11-196G11.5;KAT8	17
chr1;109064035	chr16;70377380	TAF13	ST3GAL2	5
chr1;109064035	chr16;75445496	TAF13	RP11-77K12.1;TMEM170A	8
chr1;109064035	chr17;18272753	TAF13	TOP3A	16
chr1;109064035	chr17;2418394	TAF13	METTL16	8
chr1;109064035	chr17;67338651	TAF13	PSMD12	19
chr1;109064035	chr17;67338686	TAF13	PSMD12	29
chr1;109064035	chr19;11913518	TAF13	ZNF69	8
chr1;109064035	chr19;11913528	TAF13	ZNF69	10
chr1;109064035	chr19;16856711	TAF13	SIN3B	6
chr1;109064035	chr19;16856824	TAF13	SIN3B	5
chr1;109064035	chr19;18366519	TAF13	PGPEP1	14
chr1;109064035	chr19;18366651	TAF13	PGPEP1	21
chr1;109064035	chr19;18367091	TAF13	PGPEP1	24
chr1;109064035	chr19;34470209	TAF13	UBA2	8
chr1;109064035	chr19;34470662	TAF13	UBA2	11
chr1;109064035	chr19;39490530	TAF13	TIMM50	18
chr1;109064035	chr19;41871556	TAF13	RPS19	13
chr1;109064035	chr19;45703767	TAF13	QPCTL	21
chr1;109064035	chr19;57305637	TAF13	CTC-444N24.11	8
chr1;109064035	chr19;57843190	TAF13	CTD-2583A14.10;ZNF587B	10
chr1;109064035	chr19;58127338	TAF13	ZNF329	10
chr1;109064035	chr2;127845576	TAF13	POLR2D	8
chr1;109064035	chr2;200909670	TAF13	ORC2	22
chr1;109064035	chr2;200910051	TAF13	ORC2	18
chr1;109064035	chr2;201217945	TAF13	CASP10	19
chr1;109064035	chr2;201218007	TAF13	CASP10	13
chr1;109064035	chr2;203303321	TAF13	CYP20A1	14
chr1;109064035	chr2;206122546	TAF13	NDUFS1	33
chr1;109064035	chr2;206122616	TAF13	NDUFS1	20
chr1;109064035	chr2;206122873	TAF13	NDUFS1	10
chr1;109064035	chr2;206122875	TAF13	NDUFS1	10
chr1;109064035	chr2;216501792	TAF13	RPL37A	16
chr1;109064035	chr2;216501857	TAF13	RPL37A	6
chr1;109064035	chr2;216501990	TAF13	RPL37A	18
chr1;109064035	chr2;24002013	TAF13	UBXN2A	8
chr1;109064035	chr2;27357380	TAF13	AC074117.10	11
chr1;109064035	chr2;27357393	TAF13	AC074117.10	14
chr1;109064035	chr2;32309326	TAF13	YIPF4	28
chr1;109064035	chr2;37102164	TAF13	EIF2AK2	14
chr1;109064035	chr2;86022839	TAF13	POLR1A	18
chr1;109064035	chr2;99196434	TAF13	MRPL30;RP11-111H13.1	33
chr1;109064035	chr20;18487867	TAF13	RBBP9	30
chr1;109064035	chr20;18488538	TAF13	RBBP9	15
chr1;109064035	chr20;3869130	TAF13	MAVS	23
chr1;109064035	chr20;5194893	TAF13	CDS2	12
chr1;109064035	chr21;42911187	TAF13	NDUFV3	11
chr1;109064035	chr3;15072148	TAF13	RBSN	20
chr1;109064035	chr3;155942975	TAF13	GMPS	10
chr1;109064035	chr3;155942976	TAF13	GMPS	11
chr1;109064035	chr3;155943021	TAF13	GMPS	17
chr1;109064035	chr3;197884320	TAF13	LRCH3	5
chr1;109064035	chr3;48750241	TAF13	PRKAR2A	17
chr1;109064035	chr3;48750251	TAF13	PRKAR2A	21
chr1;109064035	chr3;94060048	TAF13	DHFRL1	7
chr1;109064035	chr4;17801267	TAF13	DCAF16	23
chr1;109064035	chr4;17801307	TAF13	DCAF16	12
chr1;109064035	chr4;17801936	TAF13	DCAF16	8
chr1;109064035	chr4;17802039	TAF13	DCAF16	20
chr1;109064035	chr4;39533027	TAF13	UGDH-AS1	12
chr1;109064035	chr4;39533361	TAF13	UGDH-AS1	9
chr1;109064035	chr5;126625755	TAF13	PHAX	18
chr1;109064035	chr5;134900555	TAF13	TXNDC15	22
chr1;109064035	chr5;180835080	TAF13	LINC00847	36
chr1;109064035	chr5;34906229	TAF13	RAD1	6
chr1;109064035	chr5;34906230	TAF13	RAD1	5
chr1;109064035	chr5;34906442	TAF13	RAD1	12
chr1;109064035	chr5;34906553	TAF13	RAD1	9
chr1;109064035	chr5;37290464	TAF13	NUP155	17
chr1;109064035	chr6;43029840	TAF13	RRP36	15
chr1;109064035	chr7;128305522	TAF13	RBM28	7
chr1;109064035	chr7;17345194	TAF13	AHR	25
chr1;109064035	chr7;38723551	TAF13	VPS41	15
chr1;109064035	chr7;99575277	TAF13	ZNF655;GS1-259H13.13	17
chr1;109064035	chrX;123909214	TAF13	XIAP	10
chr1;109064035	chrX;16763564	TAF13	SYAP1	11
chr1;109064035	chrX;16763575	TAF13	SYAP1	7
chr1;109064035	chrX;2906168	TAF13	ARSD	6
chr1;109064089	chr2;203303330	TAF13	CYP20A1	5
chr1;109064101	chr1;28498993	TAF13	PHACTR4	7
chr1;109064101	chr19;18367091	TAF13	PGPEP1	17
chr1;109064101	chr2;202875527	TAF13	WDR12	4
chr1;109064101	chr2;202879116	TAF13	WDR12	6
chr1;109064101	chr4;73057182	TAF13	COX18	21
chr1;109064101	chr5;126625755	TAF13	PHAX	12
chr1;109064140	chr1;109064143	TAF13	TAF13	14
chr1;109064140	chr1;160998148	TAF13	F11R;RP11-544M22.13	33
chr1;109064140	chr1;52824268	TAF13	ZYG11B	24
chr1;109064140	chr1;62162737	TAF13	INADL	20
chr1;109064140	chr1;77877044	TAF13	FAM73A	20
chr1;109064140	chr1;89020203	TAF13	GBP3	8
chr1;109064140	chr1;9928311	TAF13	LZIC	17
chr1;109064140	chr16;22285570	TAF13	EEF2K	30
chr1;109064140	chr16;22285617	TAF13	EEF2K	32
chr1;109064140	chr22;18088711	TAF13	PEX26	9
chr1;109064140	chr3;94127965	TAF13	NSUN3	8
chr1;109064140	chr4;56459916	TAF13	PAICS	21
chr1;109064140	chr6;108042554	TAF13	OSTM1	9
chr1;109064140	chr9;91292551	TAF13	AUH	11
chr1;109064143	chr1;52824014	TAF13	ZYG11B	23
chr1;109064143	chr1;52824016	TAF13	ZYG11B	21
chr1;109064143	chr1;52824268	TAF13	ZYG11B	18
chr1;109064143	chr1;6223246	TAF13	ICMT	23
chr1;109064143	chr12;64449140	TAF13	XPOT	6
chr1;109064143	chr14;55368357	TAF13	ATG14	6
chr1;109064143	chr16;22285539	TAF13	EEF2K	29
chr1;109064143	chr18;23297499	TAF13	TMEM241	7
chr1;109064143	chr20;3869674	TAF13	MAVS	6
chr1;109064143	chr3;15072270	TAF13	RBSN	7
chr1;109064143	chr4;39532622	TAF13	UGDH-AS1	4
chr1;109064143	chr6;108042554	TAF13	OSTM1	7
chr1;109064143	chr7;128503981	TAF13	METTL2B	19
chr1;109064143	chrX;123909214	TAF13	XIAP	9
[truncated: 84,824 more rows]

## Sheet: Fig3
Fig3A														Fig3B				Fig3C-F
Mcode1					Mcode2					Mcode3				Module1.KEGG.enrich				site	degree	Node.att	Mode_attr
chr1;100024279-SLC35A3	chr1;179075045-FAM20B				chr1;10457556-DFFA	chr1;10457596-DFFA				chr1;10457507-DFFA	chr1;109064035-TAF13			kegg	Pvalue	adjust.P	enriched.site	site	degree	Node.att	Mode_attr
chr1;179075045-FAM20B	chr1;26878733-GPN2				chr1;160026673-RP11-226L15.5	chr1;179073770-FAM20B				chr1;100024063-SLC35A3	chr1;160026664-RP11-226L15.5			RIG I like receptor signaling pathway	2.45258e-05	9.81033e-05	chr2;201217945-CASP10,chr2;201218007-CASP10,chr20;3869130-MAVS,chr20;3869544-MAVS,chr20;3869744-MAVS	chr3;40537506	655	HCC	Module_nodes
chr1;179075045-FAM20B	chr1;52823875-ZYG11B				chr1;10458213-DFFA	chr1;179073770-FAM20B				chr1;168251042-SFT2D2	chr1;168251169-SFT2D2			Apoptosis	0.000852919	0.00170584	chr2;201217945-CASP10,chr2;201218007-CASP10,chr3;48750251-PRKAR2A,chr3;48750423-PRKAR2A	chr3;15072386	540	Other	Module_nodes
chr1;26878733-GPN2	chr1;52823875-ZYG11B				chr1;225788491-SRP9	chr1;225788496-SRP9				chr1;10458044-DFFA	chr1;179357143-SOAT1			Cytosolic dna sensing pathway	0.00242246	0.00322995	chr20;3869130-MAVS,chr20;3869544-MAVS,chr20;3869744-MAVS	chr12;116714628	500	HCC	Module_nodes
chr1;100024279-SLC35A3	chr1;52823875-ZYG11B				chr1;179073770-FAM20B	chr1;28498262-PHACTR4				chr1;179357143-SOAT1	chr1;204555822-MDM4			Endocytosis	0.0581188	0.0581188	chr3;15072148-RBSN,chr3;15072340-RBSN,chr3;15072386-RBSN	chr20;3869130	470	HCC	Module_nodes
chr1;52823875-ZYG11B	chr10;16437386-PTER				chr1;10458213-DFFA	chr1;28498262-PHACTR4				chr1;168251169-SFT2D2	chr1;204555822-MDM4							chr2;32309326	461	Other	Module_nodes
chr1;179075045-FAM20B	chr10;16437386-PTER				chr1;160026673-RP11-226L15.5	chr1;28498262-PHACTR4				chr1;200031322-NR5A2	chr1;204555822-MDM4							chr2;200910051	439	HCC	Module_nodes
chr1;26878733-GPN2	chr10;73776319-FUT11				chr1;10457556-DFFA	chr1;28498954-PHACTR4				chr1;160026664-RP11-226L15.5	chr1;204555822-MDM4			Module2.KEGG.enrich				chr4;17802039	438	HCC	Module_nodes
chr1;179075045-FAM20B	chr10;73776319-FUT11				chr1;225788496-SRP9	chr1;28498954-PHACTR4				chr1;220057988-BPNT1	chr1;45694997-RP11-767N6.7;IPP			kegg	Pvalue	adjust.P	enriched.site	chr3;48750423	433	Other	Module_nodes
chr1;52823875-ZYG11B	chr10;73776319-FUT11				chr1;28498858-PHACTR4	chr1;28498954-PHACTR4				chr1;100024063-SLC35A3	chr1;52824016-ZYG11B			Oxidative phosphorylation	0.00152821	0.00331089	chr2;206122546-NDUFS1,chr2;206122873-NDUFS1,chr2;206122875-NDUFS1,chr21;42909937-NDUFV3,chr21;42910071-NDUFV3	chr7;99575277	430	Other	Module_nodes
chr10;16437386-PTER	chr10;73776319-FUT11				chr1;225788491-SRP9	chr1;28498954-PHACTR4				chr1;160026664-RP11-226L15.5	chr1;52824016-ZYG11B			Purine metabolism	0.000755939	0.00331089	chr2;127845576-POLR2D,chr2;86022839-POLR1A,chr3;155942057-GMPS,chr3;155942975-GMPS,chr3;155942976-GMPS,chr3;155943021-GMPS,chr4;56460751-PAICS	chr19;57845025	410	Other	Module_nodes
chr1;179075045-FAM20B	chr11;16756647-C11orf58				chr1;10457556-DFFA	chr1;3813836-CEP104				chr1;100024063-SLC35A3	chr1;52824180-ZYG11B			Drug metabolism other enzymes	0.00131452	0.00331089	chr3;155942057-GMPS,chr3;155942975-GMPS,chr3;155942976-GMPS,chr3;155943021-GMPS	chr1;52823875	405	Other	Module_nodes
chr1;26878733-GPN2	chr11;16756647-C11orf58				chr1;10457596-DFFA	chr1;3813836-CEP104				chr1;52824016-ZYG11B	chr1;52824180-ZYG11B			Ribosome	0.00142007	0.00331089	chr11;8687235-RPL27A,chr11;8687278-RPL27A,chr17;38849586-RPL23,chr2;216501792-RPL37A,chr2;216501990-RPL37A	chr2;200909877	404	Other	Module_nodes
chr10;73776319-FUT11	chr11;16756647-C11orf58				chr1;179073770-FAM20B	chr1;52824014-ZYG11B				chr1;52824016-ZYG11B	chr1;52824268-ZYG11B			Apoptosis	0.00134947	0.00331089	chr1;10457556-DFFA,chr1;10457596-DFFA,chr1;10458213-DFFA,chr3;48750241-PRKAR2A,chrX;123912567-XIAP	chr2;27357393	386	Other	Module_nodes
chr10;73776319-FUT11	chr11;16756722-C11orf58				chr1;225788496-SRP9	chr1;52824014-ZYG11B				chr1;204555822-MDM4	chr1;52824268-ZYG11B			Parkinsons disease	0.00141341	0.00331089	chr2;206122546-NDUFS1,chr2;206122873-NDUFS1,chr2;206122875-NDUFS1,chr21;42909937-NDUFV3,chr21;42910071-NDUFV3	chr4;17801396	385	HCC	Module_nodes
chr1;26878733-GPN2	chr11;16756722-C11orf58				chr1;3813836-CEP104	chr1;52824014-ZYG11B				chr1;52824180-ZYG11B	chr1;52824268-ZYG11B			Huntingtons disease	0.00165544	0.00331089	chr2;127845576-POLR2D,chr2;206122546-NDUFS1,chr2;206122873-NDUFS1,chr2;206122875-NDUFS1,chr21;42909937-NDUFV3,chr21;42910071-NDUFV3	chr2;99196434	382	Other	Module_nodes
chr11;16756647-C11orf58	chr11;16756722-C11orf58				chr1;160026673-RP11-226L15.5	chr1;52824014-ZYG11B				chr1;100024063-SLC35A3	chr1;52824268-ZYG11B			RIG I like receptor signaling pathway	0.0044226	0.00742838	chr20;3867578-MAVS,chr20;3869788-MAVS,chr5;115829894-ATG12,chr5;115830034-ATG12	chr2;206122616	378	Other	Module_nodes
chr1;179075045-FAM20B	chr11;16756722-C11orf58				chr1;52824014-ZYG11B	chr1;52824087-ZYG11B				chr1;160026664-RP11-226L15.5	chr1;52824268-ZYG11B			Alzheimers disease	0.00477539	0.00742838	chr2;206122546-NDUFS1,chr2;206122873-NDUFS1,chr2;206122875-NDUFS1,chr21;42909937-NDUFV3,chr21;42910071-NDUFV3	chr7;128503458	371	Other	Module_nodes
chr11;16756722-C11orf58	chr11;16756723-C11orf58				chr1;179073770-FAM20B	chr1;52824087-ZYG11B				chr1;10457507-DFFA	chr1;6222164-ICMT			Cell cycle	0.0299851	0.0419792	chr11;125656244-CHEK1,chr2;200909618-ORC2,chr2;200910051-ORC2,chr8;47977554-MCM4	chr3;40536194	369	Other	Module_nodes
chr1;179075045-FAM20B	chr11;16756723-C11orf58				chr1;160026673-RP11-226L15.5	chr1;52824087-ZYG11B				chr1;168251042-SFT2D2	chr1;6222164-ICMT			Peroxisome	0.036763	0.0467893	chr20;33705748-PXMP4,chr22;18097082-PEX26	chr2;113710062	367	Other	Module_nodes
chr1;26878733-GPN2	chr11;16756723-C11orf58				chr1;179073770-FAM20B	chr1;52824220-ZYG11B				chr1;45694997-RP11-767N6.7;IPP	chr1;6222164-ICMT							chr15;89897989	366	Other	Module_nodes
chr11;16756647-C11orf58	chr11;16756723-C11orf58				chr1;52824014-ZYG11B	chr1;52824220-ZYG11B				chr1;200031322-NR5A2	chr1;6222164-ICMT							chr3;155943021	366	HCC	Module_nodes
chr10;73776319-FUT11	chr11;16756723-C11orf58				chr1;52824087-ZYG11B	chr1;52824220-ZYG11B				chr1;52824180-ZYG11B	chr1;6223200-ICMT			Module3.KEGG.enrich				chr2;37102204	359	Other	Module_nodes
chr11;16756647-C11orf58	chr11;31431721-DNAJC24				chr1;52824014-ZYG11B	chr1;6223379-ICMT				chr1;6222164-ICMT	chr1;6223200-ICMT			kegg	Pvalue	adjust.P	enriched.site	chr7;38723551	355	Other	Module_nodes
chr1;52823875-ZYG11B	chr11;31431721-DNAJC24				chr1;225788491-SRP9	chr1;6223379-ICMT				chr1;100024063-SLC35A3	chr1;6223200-ICMT			RNA polymerase	0.000175975	0.00193573	chr2;112576664-POLR1B,chr2;127844888-POLR2D,chr2;127845557-POLR2D,chr2;86024028-POLR1A	chr11;65777096	355	HCC	Module_nodes
chr11;16756722-C11orf58	chr11;31431721-DNAJC24				chr1;225788496-SRP9	chr1;6223379-ICMT				chr1;168251042-SFT2D2	chr1;6223200-ICMT			RIG I like receptor signaling pathway	0.000664951	0.00365723	chr2;201219195-CASP10,chr20;3867511-MAVS,chr20;3868710-MAVS,chr20;3869127-MAVS,chr9;32456382-DDX58	chr20;3869544	351	HCC	Module_nodes
chr10;73776319-FUT11	chr11;31431721-DNAJC24				chr1;52824220-ZYG11B	chr1;6223380-ICMT				chr1;168251042-SFT2D2	chr1;6223246-ICMT			Purine metabolism	0.000998215	0.00366012	chr2;112576664-POLR1B,chr2;127844888-POLR2D,chr2;127845557-POLR2D,chr2;86024028-POLR1A,chr20;3220830-ITPA,chr4;56459916-PAICS,chr4;56460096-PAICS	chr1;204556616	351	HCC	Module_nodes
chr1;26878733-GPN2	chr11;31431721-DNAJC24				chr1;225788496-SRP9	chr1;6223380-ICMT				chr1;10457507-DFFA	chr1;6223246-ICMT			Apoptosis	0.00166359	0.00455863	chr1;10457507-DFFA,chr1;10458044-DFFA,chr2;201219195-CASP10,chr3;48749609-PRKAR2A,chr3;48750300-PRKAR2A	chr3;15072148	350	Other	Module_nodes
chr1;204556616-MDM4	chr11;31431721-DNAJC24				chr1;52824014-ZYG11B	chr1;6223380-ICMT				chr1;6222164-ICMT	chr1;6223246-ICMT			Cytosolic dna sensing pathway	0.0020721	0.00455863	chr20;3867511-MAVS,chr20;3868710-MAVS,chr20;3869127-MAVS,chr9;32456382-DDX58	chr20;33705050	343	Other	Module_nodes
chr1;100024279-SLC35A3	chr11;31431721-DNAJC24				chr1;6223379-ICMT	chr1;6223380-ICMT				chr1;109064035-TAF13	chr1;6223246-ICMT			Pyrimidine metabolism	0.00280445	0.00514148	chr2;112576664-POLR1B,chr2;127844888-POLR2D,chr2;127845557-POLR2D,chr2;86024028-POLR1A,chr20;3220830-ITPA	chr1;26878733	336	HCC	Module_nodes
chr1;204556616-MDM4	chr11;62739166-TTC9C				chr1;225788491-SRP9	chr1;6223380-ICMT				chr1;6223200-ICMT	chr1;6223246-ICMT			Basal transcription factors	0.00482932	0.00758893	chr1;109064035-TAF13,chr12;123661590-GTF2H3,chr12;123662050-GTF2H3	chr2;200909670	335	Other	Module_nodes
chr1;179075045-FAM20B	chr11;62739166-TTC9C				chr1;28498954-PHACTR4	chr10;28525686-WAC-AS1				chr1;52824016-ZYG11B	chr1;89183686-GBP4			Huntingtons disease	0.00924206	0.0127078	chr2;127844888-POLR2D,chr2;127845557-POLR2D,chr2;206122466-NDUFS1,chr2;206122963-NDUFS1,chr21;42911187-NDUFV3	chr2;127844792	327	Other	Module_nodes
chr11;31431721-DNAJC24	chr11;62739166-TTC9C				chr10;119573319-TIAL1	chr10;28525686-WAC-AS1				chr1;168251042-SFT2D2	chr1;89183686-GBP4			Oxidative phosphorylation	0.0411932	0.0453125	chr2;206122466-NDUFS1,chr2;206122963-NDUFS1,chr21;42911187-NDUFV3	chr7;156971486	325	Other	Module_nodes
chr1;26878733-GPN2	chr11;62739166-TTC9C				chr1;28498858-PHACTR4	chr10;28525686-WAC-AS1				chr1;52824268-ZYG11B	chr1;89183686-GBP4			Parkinsons disease	0.0393029	0.0453125	chr2;206122466-NDUFS1,chr2;206122963-NDUFS1,chr21;42911187-NDUFV3	chr12;50930856	322	HCC	Module_nodes
chr10;73776319-FUT11	chr11;62739166-TTC9C				chr1;225788491-SRP9	chr10;28525686-WAC-AS1				chr1;100024063-SLC35A3	chr1;89183686-GBP4			Alzheimers disease	0.0810046	0.0810046	chr2;206122466-NDUFS1,chr2;206122963-NDUFS1,chr21;42911187-NDUFV3	chr22;37028143	313	HCC	Module_nodes
chr1;100024279-SLC35A3	chr11;62739166-TTC9C				chr1;28498954-PHACTR4	chr10;28525689-WAC-AS1				chr1;6223200-ICMT	chr1;89183686-GBP4							chr1;52824268	312	Other	Module_nodes
chr1;52823875-ZYG11B	chr11;62739166-TTC9C				chr10;28525686-WAC-AS1	chr10;28525689-WAC-AS1				chr1;6223246-ICMT	chr1;89183779-GBP4							chr11;16756722	311	Other	Module_nodes
chr1;204556616-MDM4	chr11;62739644-TTC9C				chr1;225788491-SRP9	chr10;28525689-WAC-AS1				chr1;6223200-ICMT	chr1;89183779-GBP4							chr1;52824014	306	Other	Module_nodes
chr1;100024279-SLC35A3	chr11;62739644-TTC9C				chr1;6223380-ICMT	chr10;28525689-WAC-AS1				chr1;168251042-SFT2D2	chr1;89183779-GBP4							chr19;18366651	304	Other	Module_nodes
chr11;16756647-C11orf58	chr11;62739644-TTC9C				chr1;28498858-PHACTR4	chr10;28525689-WAC-AS1				chr1;89183686-GBP4	chr1;89183779-GBP4							chr11;62739518	303	Other	Module_nodes
chr11;62739166-TTC9C	chr11;62739644-TTC9C				chr1;6223379-ICMT	chr10;28525689-WAC-AS1				chr1;100024063-SLC35A3	chr1;89183779-GBP4							chr11;62739644	302	HCC	Module_nodes
chr10;16437386-PTER	chr11;62739644-TTC9C				chr1;225788496-SRP9	chr10;28525689-WAC-AS1				chr1;52824016-ZYG11B	chr1;89183779-GBP4							chr4;17801266	301	Other	Module_nodes
chr11;31431721-DNAJC24	chr11;62739644-TTC9C				chr1;6223379-ICMT	chr10;28525726-WAC-AS1				chr1;220057988-BPNT1	chr1;9101186-GPR157							chr17;50964855	300	Other	Module_nodes
chr1;26878733-GPN2	chr11;62739644-TTC9C				chr10;28525686-WAC-AS1	chr10;28525726-WAC-AS1				chr1;6222164-ICMT	chr1;9101186-GPR157							chr3;48750251	300	Other	Module_nodes
chr11;16756723-C11orf58	chr11;62739644-TTC9C				chr1;28498858-PHACTR4	chr10;28525726-WAC-AS1				chr1;10457507-DFFA	chr1;9101186-GPR157							chr5;37291344	295	Other	Module_nodes
chr10;73776319-FUT11	chr11;62739644-TTC9C				chr10;28525689-WAC-AS1	chr10;28525726-WAC-AS1				chr1;45694997-RP11-767N6.7;IPP	chr10;28525763-WAC-AS1							chr19;39490530	294	Other	Module_nodes
chr11;16756722-C11orf58	chr11;62739644-TTC9C				chr1;10457596-DFFA	chr10;28525726-WAC-AS1				chr1;220057988-BPNT1	chr10;28525763-WAC-AS1							chr5;126625755	291	HCC	Module_nodes
chr1;179075045-FAM20B	chr11;62739644-TTC9C				chr1;28498858-PHACTR4	chr11;125656244-CHEK1				chr1;109064035-TAF13	chr10;28525763-WAC-AS1							chr11;16756723	291	Other	Module_nodes
chr11;62739644-TTC9C	chr11;65777096-AP5B1				chr1;225788496-SRP9	chr11;125656244-CHEK1				chr1;160026664-RP11-226L15.5	chr10;72233938-ANAPC16							chr1;100024063	291	Other	Module_nodes
chr10;73776319-FUT11	chr11;65777096-AP5B1				chr1;225788491-SRP9	chr11;125656244-CHEK1				chr1;10458044-DFFA	chr10;80435656-FAM213A							chr6;43029840	290	Other	Module_nodes
chr1;204556616-MDM4	chr11;65777096-AP5B1				chr1;28498954-PHACTR4	chr11;125656244-CHEK1				chr1;160026664-RP11-226L15.5	chr10;80435656-FAM213A							chr2;95146591	287	Other	Module_nodes
chr1;100024279-SLC35A3	chr11;65777096-AP5B1				chr10;28525689-WAC-AS1	chr11;125656244-CHEK1				chr1;179074965-FAM20B	chr10;94612815-HELLS							chrX;85091232	285	Other	Module_nodes
chr11;31431721-DNAJC24	chr11;65777096-AP5B1				chr10;28525726-WAC-AS1	chr11;125656244-CHEK1				chr1;6222164-ICMT	chr10;94612815-HELLS							chr3;155825124	284	HCC	Module_nodes
chr11;62739166-TTC9C	chr11;65777096-AP5B1				chr10;28525686-WAC-AS1	chr11;125656244-CHEK1				chr10;72234100-ANAPC16	chr10;94612815-HELLS							chr10;73776319	283	Other	Module_nodes
chr1;26878733-GPN2	chr11;65777096-AP5B1				chr1;10457556-DFFA	chr11;16756476-C11orf58				chr1;52824268-ZYG11B	chr11;62738827-TTC9C							chr7;44833578	280	Other	Module_nodes
chr10;16437386-PTER	chr11;65777096-AP5B1				chr10;28525689-WAC-AS1	chr11;16756476-C11orf58				chr1;52824016-ZYG11B	chr11;62738827-TTC9C							chr19;6704165	279	Other	Module_nodes
chr1;52823875-ZYG11B	chr11;65777096-AP5B1				chr1;3813836-CEP104	chr11;31431089-DNAJC24				chr1;160995497-F11R	chr11;68755439-CPT1A							chr2;37102164	279	Other	Module_nodes
chr11;62739644-TTC9C	chr12;116714628-C12orf49				chr11;16756476-C11orf58	chr11;31431089-DNAJC24				chr11;68755439-CPT1A	chr11;68755486-CPT1A							chr11;62739166	275	HCC	Module_nodes
chr10;16437386-PTER	chr12;116714628-C12orf49				chr1;52824014-ZYG11B	chr11;31431089-DNAJC24				chr1;160995497-F11R	chr11;68755486-CPT1A							chr1;179073770	274	Other	Module_nodes
chr11;16756647-C11orf58	chr12;116714628-C12orf49				chr1;10457596-DFFA	chr11;31431089-DNAJC24				chr1;45694997-RP11-767N6.7;IPP	chr11;768609-PDDC1							chr13;21374968	272	Other	Module_nodes
chr1;179075045-FAM20B	chr12;116714628-C12orf49				chr1;52824087-ZYG11B	chr11;31431089-DNAJC24				chr1;109064035-TAF13	chr11;768609-PDDC1							chr19;52880159	271	Other	Module_nodes
chr1;26878733-GPN2	chr12;116714628-C12orf49				chr1;179073770-FAM20B	chr11;31431672-DNAJC24				chr1;6222164-ICMT	chr11;769784-PDDC1							chr12;50930844	270	HCC	Module_nodes
chr11;16756722-C11orf58	chr12;116714628-C12orf49				chr1;28498858-PHACTR4	chr11;31431672-DNAJC24				chr1;45694997-RP11-767N6.7;IPP	chr11;769784-PDDC1							chr11;31431672	268	Other	Module_nodes
chr11;16756723-C11orf58	chr12;116714628-C12orf49				chr1;52824220-ZYG11B	chr11;31431672-DNAJC24				chr11;768609-PDDC1	chr11;769784-PDDC1							chr7;55455279	267	Other	Module_nodes
chr11;65777096-AP5B1	chr12;116714628-C12orf49				chr1;6223380-ICMT	chr11;31431672-DNAJC24				chr11;769784-PDDC1	chr11;769883-PDDC1							chr20;35713269	266	Other	Module_nodes
chr1;204556616-MDM4	chr12;116714628-C12orf49				chr1;28498954-PHACTR4	chr11;31431672-DNAJC24				chr11;768609-PDDC1	chr11;769883-PDDC1							chr2;200909618	265	Other	Module_nodes
chr10;73776319-FUT11	chr12;116714628-C12orf49				chr1;3813836-CEP104	chr11;31431672-DNAJC24				chr1;109064035-TAF13	chr11;769883-PDDC1							chr19;57305556	264	Other	Module_nodes
chr11;31431721-DNAJC24	chr12;116714628-C12orf49				chr1;225788491-SRP9	chr11;31431672-DNAJC24				chr11;68755439-CPT1A	chr11;78068619-NDUFC2-KCTD14;NDUFC2							chr5;37290464	263	HCC	Module_nodes
chr11;62739166-TTC9C	chr12;116714628-C12orf49				chr10;28525726-WAC-AS1	chr11;31431672-DNAJC24				chr1;160995497-F11R	chr11;78068619-NDUFC2-KCTD14;NDUFC2							chr20;3869127	261	HCC	Module_nodes
chr1;204556616-MDM4	chr12;49354418-DNAJC22				chr1;52824014-ZYG11B	chr11;31431672-DNAJC24				chr1;52824268-ZYG11B	chr12;113389846-PLBD2							chr9;112685300	259	Other	Module_nodes
chr11;65777096-AP5B1	chr12;49354418-DNAJC22				chr1;6223379-ICMT	chr11;31431672-DNAJC24				chr1;100024063-SLC35A3	chr12;113389846-PLBD2							chr19;11913663	259	Other	Module_nodes
chr1;52823875-ZYG11B	chr12;49354418-DNAJC22				chr11;31431089-DNAJC24	chr11;31431672-DNAJC24				chr10;80435656-FAM213A	chr12;113389846-PLBD2							chr2;201217945	257	Other	Module_nodes
chr11;62739166-TTC9C	chr12;49354418-DNAJC22				chr1;225788496-SRP9	chr11;31431672-DNAJC24				chr1;89183779-GBP4	chr12;113389846-PLBD2							chr7;99574504	256	Other	Module_nodes
chr12;116714628-C12orf49	chr12;49354418-DNAJC22				chr11;31431672-DNAJC24	chr11;62738944-TTC9C				chr1;52824016-ZYG11B	chr12;113389846-PLBD2							chr17;1780760	256	Other	Module_nodes
chr10;16437386-PTER	chr12;49354418-DNAJC22				chr1;28498858-PHACTR4	chr11;62738944-TTC9C				chr1;204555822-MDM4	chr12;117029666-FBXW8							chr12;68766820	256	Other	Module_nodes
chr1;26878733-GPN2	chr12;49354418-DNAJC22				chr11;31431089-DNAJC24	chr11;62738944-TTC9C				chr1;200031322-NR5A2	chr12;117029666-FBXW8							chr1;52824016	256	Other	Module_nodes
chr1;100024279-SLC35A3	chr12;49354418-DNAJC22				chr1;179073770-FAM20B	chr11;62738944-TTC9C				chr1;52824016-ZYG11B	chr12;117029666-FBXW8							chr22;24518122	255	Other	Module_nodes
chr11;16756647-C11orf58	chr12;50930856-METTL7A				chr1;160026673-RP11-226L15.5	chr11;62738944-TTC9C				chr11;68755486-CPT1A	chr12;123661590-GTF2H3							chr1;100024279	254	Other	Module_nodes
chr1;26878733-GPN2	chr12;50930856-METTL7A				chr1;160026673-RP11-226L15.5	chr11;62739518-TTC9C				chr11;68755439-CPT1A	chr12;123661590-GTF2H3							chr15;51913892	251	Other	Module_nodes
chr11;62739644-TTC9C	chr12;50930856-METTL7A				chr10;119573319-TIAL1	chr11;62739518-TTC9C				chr11;78068619-NDUFC2-KCTD14;NDUFC2	chr12;123661590-GTF2H3							chr4;17801307	246	Other	Module_nodes
chr1;179075045-FAM20B	chr12;50930856-METTL7A				chr10;28525726-WAC-AS1	chr11;62739518-TTC9C				chr1;160995497-F11R	chr12;123661590-GTF2H3							chr7;44833453	245	Other	Module_nodes
chr11;16756723-C11orf58	chr12;50930856-METTL7A				chr1;10457596-DFFA	chr11;62739518-TTC9C				chr12;123661590-GTF2H3	chr12;123662050-GTF2H3							chr1;52824087	245	Other	Module_nodes
chr11;16756722-C11orf58	chr12;50930856-METTL7A				chr1;10457556-DFFA	chr11;62739518-TTC9C				chr1;160995497-F11R	chr12;123662050-GTF2H3							chr14;95185097	241	HCC	Module_nodes
chr12;116714628-C12orf49	chr12;50930856-METTL7A				chr11;125656244-CHEK1	chr11;62739518-TTC9C				chr11;68755486-CPT1A	chr12;132721879-PGAM5							chr2;32309223	240	Other	Module_nodes
chr11;16756723-C11orf58	chr12;68766820-SLC35E3				chr1;179073770-FAM20B	chr11;62739518-TTC9C				chr1;160995497-F11R	chr12;132721879-PGAM5							chr3;15072340	240	Other	Module_nodes
chr11;16756722-C11orf58	chr12;68766820-SLC35E3				chr11;31431089-DNAJC24	chr11;62739518-TTC9C				chr12;123661590-GTF2H3	chr12;132721879-PGAM5							chr7;44832906	238	Other	Module_nodes
chr12;116714628-C12orf49	chr12;68766820-SLC35E3				chr1;28498858-PHACTR4	chr11;62739518-TTC9C				chr10;72233938-ANAPC16	chr12;132721879-PGAM5							chr2;86022839	238	HCC	Module_nodes
chr1;179075045-FAM20B	chr12;68766820-SLC35E3				chr11;62738944-TTC9C	chr11;62739518-TTC9C				chr11;68755439-CPT1A	chr12;132721879-PGAM5							chr15;40662427	236	Other	Module_nodes
chr11;62739644-TTC9C	chr12;68766820-SLC35E3				chr11;31431672-DNAJC24	chr11;62739518-TTC9C				chr11;78068619-NDUFC2-KCTD14;NDUFC2	chr12;132721879-PGAM5							chr15;51914545	235	Other	Module_nodes
chr11;65777096-AP5B1	chr12;68766820-SLC35E3				chr1;52824014-ZYG11B	chr11;65776911-AP5B1				chr1;179074965-FAM20B	chr12;49354339-DNAJC22							chr3;44749859	234	Other	Module_nodes
chr11;62739166-TTC9C	chr12;68766820-SLC35E3				chr10;28525726-WAC-AS1	chr11;65776911-AP5B1				chr1;6223200-ICMT	chr12;49354339-DNAJC22							chr3;155942057	234	HCC	Module_nodes
chr11;16756647-C11orf58	chr12;68766820-SLC35E3				chr1;225788491-SRP9	chr11;65776911-AP5B1				chr1;6223246-ICMT	chr12;49354339-DNAJC22							chr7;44833507	233	Other	Module_nodes
chr12;50930856-METTL7A	chr12;68766820-SLC35E3				chr11;31431089-DNAJC24	chr11;65776911-AP5B1				chr1;100024063-SLC35A3	chr12;49354343-DNAJC22							chr2;113707778	233	Other	Module_nodes
chr1;204556616-MDM4	chr12;68766820-SLC35E3				chr10;28525686-WAC-AS1	chr11;65776911-AP5B1				chr1;179074965-FAM20B	chr12;49354343-DNAJC22							chr18;35248579	232	Other	Module_nodes
chr1;26878733-GPN2	chr12;68766820-SLC35E3				chr1;179073770-FAM20B	chr11;65776911-AP5B1				chr1;160026664-RP11-226L15.5	chr12;49354343-DNAJC22							chr15;89832187	231	Other	Module_nodes
chr12;49354418-DNAJC22	chr13;21374363-ZDHHC20				chr1;225788496-SRP9	chr11;65776911-AP5B1				chr1;89183779-GBP4	chr12;49354343-DNAJC22							chr11;125656244	230	HCC	Module_nodes
chr1;26878733-GPN2	chr13;21374363-ZDHHC20				chr1;6223379-ICMT	chr11;65776911-AP5B1				chr12;49354339-DNAJC22	chr12;49354343-DNAJC22							chr7;44833263	230	HCC	Module_nodes
chr12;68766820-SLC35E3	chr13;21374363-ZDHHC20				chr1;28498858-PHACTR4	chr11;65776911-AP5B1				chr12;123661590-GTF2H3	chr12;50930475-METTL7A							chr1;204555822	230	HCC	Module_nodes
chr11;16756723-C11orf58	chr13;21374363-ZDHHC20				chr1;160026673-RP11-226L15.5	chr11;65776911-AP5B1				chr12;132721879-PGAM5	chr12;50930475-METTL7A							chr22;18097082	229	Other	Module_nodes
chr11;62739644-TTC9C	chr13;21374363-ZDHHC20				chr1;28335688-MED18	chr11;767979-PDDC1				chr1;160995497-F11R	chr12;50930475-METTL7A							chr12;71702345	228	Other	Module_nodes
chr1;179075045-FAM20B	chr13;21374363-ZDHHC20				chr1;28498954-PHACTR4	chr11;767979-PDDC1				chr12;123662050-GTF2H3	chr12;50930475-METTL7A							chr21;42843946	227	HCC	Module_nodes
chr11;16756722-C11orf58	chr13;21374363-ZDHHC20				chr11;16756476-C11orf58	chr11;767979-PDDC1				chr11;78068619-NDUFC2-KCTD14;NDUFC2	chr12;50930475-METTL7A							chr1;179075045	227	Other	Module_nodes
chr11;16756647-C11orf58	chr13;21374363-ZDHHC20				chr11;767979-PDDC1	chr11;769019-PDDC1				chr11;68755486-CPT1A	chr12;50930475-METTL7A							chr19;52031898	227	Other	Module_nodes
chr10;73776319-FUT11	chr13;21374363-ZDHHC20				chr11;125656244-CHEK1	chr11;769019-PDDC1				chr11;68755439-CPT1A	chr12;50930475-METTL7A							chr12;49354418	227	Other	Module_nodes
chr12;50930856-METTL7A	chr13;21374363-ZDHHC20				chr1;28498954-PHACTR4	chr11;769019-PDDC1				chr11;768609-PDDC1	chr12;53296435-PFDN5							chrX;85090829	226	Other	Module_nodes
chr12;116714628-C12orf49	chr13;21374363-ZDHHC20				chr11;769019-PDDC1	chr11;78069071-NDUFC2-KCTD14;NDUFC2				chr11;769883-PDDC1	chr12;53296435-PFDN5							chr7;44832874	225	Other	Module_nodes
chr10;73776319-FUT11	chr13;21374968-ZDHHC20				chr11;767979-PDDC1	chr11;78069071-NDUFC2-KCTD14;NDUFC2				chr1;200031322-NR5A2	chr12;53296435-PFDN5							chr16;70249181	225	Other	Module_nodes
chr11;16756722-C11orf58	chr13;21374968-ZDHHC20				chr1;10457556-DFFA	chr11;78069071-NDUFC2-KCTD14;NDUFC2				chr11;768609-PDDC1	chr12;56731396-NACA							chr1;160998148	224	Other	Module_nodes
chr11;65777096-AP5B1	chr13;21374968-ZDHHC20				chr1;10457556-DFFA	chr11;8687235-RPL27A				chr1;6222164-ICMT	chr12;56731396-NACA							chr17;1749674	220	Other	Module_nodes
chr10;16437386-PTER	chr13;21374968-ZDHHC20				chr11;125656244-CHEK1	chr11;8687235-RPL27A				chr12;53296435-PFDN5	chr12;56731396-NACA							chr1;225788491	220	Other	Module_nodes
chr12;50930856-METTL7A	chr13;21374968-ZDHHC20				chr10;28525686-WAC-AS1	chr11;8687235-RPL27A				chr11;769784-PDDC1	chr12;56731396-NACA							chr2;86025099	220	HCC	Module_nodes
chr1;179075045-FAM20B	chr13;21374968-ZDHHC20				chr11;78069071-NDUFC2-KCTD14;NDUFC2	chr11;8687235-RPL27A				chr1;200031322-NR5A2	chr12;56731396-NACA							chr2;37100891	220	Other	Module_nodes
chr1;204556616-MDM4	chr13;21374968-ZDHHC20				chr1;28335688-MED18	chr11;8687235-RPL27A				chr1;100024063-SLC35A3	chr12;71702345-TMEM19							chr12;123518431	219	Other	Module_nodes
chr13;21374363-ZDHHC20	chr13;21374968-ZDHHC20				chr11;16756476-C11orf58	chr11;8687235-RPL27A				chr1;168251169-SFT2D2	chr12;71702345-TMEM19							chr10;16437386	219	HCC	Module_nodes
chr12;116714628-C12orf49	chr13;21374968-ZDHHC20				chr10;28525689-WAC-AS1	chr11;8687235-RPL27A				chr1;6223200-ICMT	chr12;71702345-TMEM19							chr7;99970293	217	Other	Module_nodes
chr1;26878733-GPN2	chr13;21374968-ZDHHC20				chr11;767979-PDDC1	chr11;8687235-RPL27A				chr1;89183779-GBP4	chr12;71702345-TMEM19							chr17;67338686	215	Other	Module_nodes
chr1;52823875-ZYG11B	chr13;21374968-ZDHHC20				chr11;769019-PDDC1	chr11;8687278-RPL27A				chr1;6223246-ICMT	chr12;71702345-TMEM19							chr17;38849586	214	HCC	Module_nodes
chr12;49354418-DNAJC22	chr13;21374968-ZDHHC20				chr11;78069071-NDUFC2-KCTD14;NDUFC2	chr11;8687278-RPL27A				chr1;52824016-ZYG11B	chr12;71702345-TMEM19							chr1;77877044	213	Other	Module_nodes
chr11;16756647-C11orf58	chr13;21374968-ZDHHC20				chr11;16756476-C11orf58	chr11;8687278-RPL27A				chr1;160026664-RP11-226L15.5	chr12;71702345-TMEM19							chr3;155942976	213	Other	Module_nodes
chr12;68766820-SLC35E3	chr13;21374968-ZDHHC20				chr11;8687235-RPL27A	chr11;8687278-RPL27A				chr1;10458044-DFFA	chr12;71702345-TMEM19							chr7;44833623	211	Other	Module_nodes
chr11;16756723-C11orf58	chr13;21374968-ZDHHC20				chr11;125656244-CHEK1	chr11;8687278-RPL27A				chr11;62738827-TTC9C	chr12;71702345-TMEM19							chr17;66218536	210	Other	Module_nodes
chr11;62739644-TTC9C	chr13;21374968-ZDHHC20				chr11;767979-PDDC1	chr11;8687278-RPL27A				chr1;52824180-ZYG11B	chr12;71702345-TMEM19							chr13;21374363	210	Other	Module_nodes
chr11;62739166-TTC9C	chr13;21374968-ZDHHC20				chr11;31431672-DNAJC24	chr11;94417250-MRE11A				chr1;52824268-ZYG11B	chr12;71702345-TMEM19							chr2;95145802	210	Other	Module_nodes
chr1;160998148-F11R;RP11-544M22.13	chr15;49126927-COPS2				chr11;62739518-TTC9C	chr11;94417250-MRE11A				chr12;49354339-DNAJC22	chr13;21374438-ZDHHC20							chr4;17801267	209	Other	Module_nodes
chr11;31431721-DNAJC24	chr15;51913892-TMOD3				chr1;225788491-SRP9	chr11;94417250-MRE11A				chr1;6223246-ICMT	chr13;21374438-ZDHHC20							chr2;206122875	209	Other	Module_nodes
chr10;16437386-PTER	chr15;51913892-TMOD3				chr1;28498858-PHACTR4	chr11;94417250-MRE11A				chr12;49354343-DNAJC22	chr13;21374438-ZDHHC20							chr2;27357380	209	Other	Module_nodes
chr11;65777096-AP5B1	chr15;51913892-TMOD3				chr11;65776911-AP5B1	chr11;94417250-MRE11A				chr12;71702345-TMEM19	chr14;52643014-ERO1A							chr20;25447951	208	HCC	Module_nodes
chr1;179075045-FAM20B	chr15;51913892-TMOD3				chr11;62738944-TTC9C	chr11;94417250-MRE11A				chr1;52824016-ZYG11B	chr14;52643014-ERO1A							chr20;35713770	208	HCC	Module_nodes
chr12;50930856-METTL7A	chr15;51913892-TMOD3				chr11;31431089-DNAJC24	chr11;94417250-MRE11A				chr1;52824268-ZYG11B	chr14;52643014-ERO1A							chr14;21460692	207	Other	Module_nodes
chr1;26878733-GPN2	chr15;51913892-TMOD3				chr11;65776911-AP5B1	chr12;100033607-RP11-135F9.3;UHRF1BP1L				chr1;160026664-RP11-226L15.5	chr14;52643014-ERO1A							chr20;3220830	207	Other	Module_nodes
chr11;62739644-TTC9C	chr15;51913892-TMOD3				chr1;52824220-ZYG11B	chr12;100033607-RP11-135F9.3;UHRF1BP1L				chr1;6223200-ICMT	chr14;52643014-ERO1A							chr19;18366519	207	Other	Module_nodes
chr13;21374363-ZDHHC20	chr15;51913892-TMOD3				chr1;179073770-FAM20B	chr12;100033607-RP11-135F9.3;UHRF1BP1L				chr1;100024063-SLC35A3	chr14;52643014-ERO1A							chr17;81561798	206	HCC	Module_nodes
chr1;100024279-SLC35A3	chr15;51913892-TMOD3				chr1;52824014-ZYG11B	chr12;100033607-RP11-135F9.3;UHRF1BP1L				chr11;62738827-TTC9C	chr14;52643014-ERO1A							chr17;66218433	205	HCC	Module_nodes
chr13;21374968-ZDHHC20	chr15;51913892-TMOD3				chr1;160026673-RP11-226L15.5	chr12;100033607-RP11-135F9.3;UHRF1BP1L				chr12;56731396-NACA	chr14;55367578-ATG14							chr2;85546665	205	Other	Module_nodes
chr12;116714628-C12orf49	chr15;51913892-TMOD3				chr11;62739518-TTC9C	chr12;100033607-RP11-135F9.3;UHRF1BP1L				chr1;200031322-NR5A2	chr14;55367578-ATG14							chr19;11913076	204	Other	Module_nodes
chr11;16756723-C11orf58	chr15;51913892-TMOD3				chr10;28525726-WAC-AS1	chr12;100033607-RP11-135F9.3;UHRF1BP1L				chr12;56731396-NACA	chr14;55367658-ATG14							chr8;143655546	203	Other	Module_nodes
chr11;62739166-TTC9C	chr15;51913892-TMOD3				chr11;125656244-CHEK1	chr12;100626890-GAS2L3				chr11;62738827-TTC9C	chr14;55367658-ATG14							chr19;18366899	203	Other	Module_nodes
chr1;204556616-MDM4	chr15;51913892-TMOD3				chr11;8687235-RPL27A	chr12;100626890-GAS2L3				chr12;53296435-PFDN5	chr14;55367658-ATG14							chr19;19682971	201	Other	Module_nodes
chr1;52823875-ZYG11B	chr15;51913892-TMOD3				chr11;8687278-RPL27A	chr12;100626890-GAS2L3				chr12;71702345-TMEM19	chr14;55367658-ATG14							chr3;155942975	199	Other	Module_nodes
chr11;16756722-C11orf58	chr15;51913892-TMOD3				chr12;100626890-GAS2L3	chr12;100627414-GAS2L3				chr11;768609-PDDC1	chr14;55367658-ATG14							chr11;65776911	199	Other	Module_nodes
chr10;73776319-FUT11	chr15;51913892-TMOD3				chr1;10457596-DFFA	chr12;100627414-GAS2L3				chr14;55367578-ATG14	chr14;55367658-ATG14							chr8;102829408	198	HCC	Module_nodes
chr15;51913892-TMOD3	chr15;51914545-TMOD3				chr1;28335688-MED18	chr12;100627414-GAS2L3				chr11;769784-PDDC1	chr14;55367658-ATG14							chr1;150996146	198	Other	Module_nodes
chr12;50930856-METTL7A	chr15;51914545-TMOD3				chr11;769019-PDDC1	chr12;100627414-GAS2L3				chr11;31431137-DNAJC24	chr14;55367658-ATG14							chr17;1749211	197	HCC	Module_nodes
chr11;16756647-C11orf58	chr15;51914545-TMOD3				chr11;8687278-RPL27A	chr12;100627414-GAS2L3				chr1;204555822-MDM4	chr14;55367658-ATG14							chr5;34906442	197	Other	Module_nodes
chr11;16756722-C11orf58	chr15;51914545-TMOD3				chr11;8687235-RPL27A	chr12;100627414-GAS2L3				chr11;31431137-DNAJC24	chr14;55367730-ATG14							chr2;206122873	197	Other	Module_nodes
chr12;116714628-C12orf49	chr15;51914545-TMOD3				chr11;767979-PDDC1	chr12;100627414-GAS2L3				chr10;28525763-WAC-AS1	chr14;55367730-ATG14							chr20;33705748	197	Other	Module_nodes
chr1;26878733-GPN2	chr15;51914545-TMOD3				chr1;10457556-DFFA	chr12;100627414-GAS2L3				chr1;204555822-MDM4	chr14;55367730-ATG14							chr15;89897936	194	Other	Module_nodes
chr12;68766820-SLC35E3	chr15;51914545-TMOD3				chr11;125656244-CHEK1	chr12;100627414-GAS2L3				chr1;6223246-ICMT	chr14;55367730-ATG14							chr20;36781911	193	Other	Module_nodes
chr10;73776319-FUT11	chr15;51914545-TMOD3				chr11;31431672-DNAJC24	chr12;100627460-GAS2L3				chr14;55367578-ATG14	chr14;55367730-ATG14							chr11;16756647	193	Other	Module_nodes
chr13;21374968-ZDHHC20	chr15;51914545-TMOD3				chr12;100626890-GAS2L3	chr12;100627460-GAS2L3				chr1;52824016-ZYG11B	chr14;55367730-ATG14							chr2;113710053	193	Other	Module_nodes
chr1;179075045-FAM20B	chr15;51914545-TMOD3				chr11;125656244-CHEK1	chr12;100627460-GAS2L3				chr14;55367658-ATG14	chr14;55367730-ATG14							chr7;44833228	191	Other	Module_nodes
chr10;16437386-PTER	chr15;51914545-TMOD3				chr12;100627414-GAS2L3	chr12;100627460-GAS2L3				chr12;113389846-PLBD2	chr14;74736031-FCF1							chr11;31431721	191	Other	Module_nodes
chr13;21374363-ZDHHC20	chr15;51914545-TMOD3				chr11;767979-PDDC1	chr12;100627460-GAS2L3				chr12;132721879-PGAM5	chr14;74736031-FCF1							chr19;4526350	191	Other	Module_nodes
chr11;62739644-TTC9C	chr15;51914545-TMOD3				chr1;28498954-PHACTR4	chr12;100627460-GAS2L3				chr1;10458044-DFFA	chr14;74736031-FCF1							chr1;10458213	190	Other	Module_nodes
chr11;16756723-C11orf58	chr15;51914545-TMOD3				chr1;28335688-MED18	chr12;100627460-GAS2L3				chr14;52643014-ERO1A	chr14;95185097-CLMN							chr8;143655481	189	Other	Module_nodes
chr1;204556616-MDM4	chr15;51914545-TMOD3				chr1;10457556-DFFA	chr12;100627460-GAS2L3				chr1;160026664-RP11-226L15.5	chr14;95185097-CLMN							chr10;28525686	189	Other	Module_nodes
chr11;62739166-TTC9C	chr15;51914545-TMOD3				chr10;28525686-WAC-AS1	chr12;100627460-GAS2L3				chr1;52824016-ZYG11B	chr14;95185097-CLMN							chr16;12661106	189	Other	Module_nodes
chr1;160998148-F11R;RP11-544M22.13	chr16;11835067-RSL1D1				chr11;62739518-TTC9C	chr12;123518431-RILPL1				chr11;62738827-TTC9C	chr14;95185097-CLMN							chr7;17345194	188	Other	Module_nodes
chr15;49126927-COPS2	chr16;11835067-RSL1D1				chr11;767979-PDDC1	chr12;123518431-RILPL1				chr1;52824268-ZYG11B	chr14;95185097-CLMN							chr10;28525689	188	HCC	Module_nodes
chr1;160998148-F11R;RP11-544M22.13	chr16;15409774-MPV17L;RP11-1021N1.1				chr11;16756476-C11orf58	chr12;123518431-RILPL1				chr1;100024063-SLC35A3	chr14;95185097-CLMN							chr11;46736397	187	Other	Module_nodes
chr16;11835067-RSL1D1	chr16;15409774-MPV17L;RP11-1021N1.1				chr11;8687235-RPL27A	chr12;123518431-RILPL1				chr10;80435656-FAM213A	chr14;95185097-CLMN							chr1;10457556	187	HCC	Module_nodes
chr15;49126927-COPS2	chr16;15409774-MPV17L;RP11-1021N1.1				chr12;100627460-GAS2L3	chr12;123518431-RILPL1				chr12;71702345-TMEM19	chr14;95185097-CLMN							chr19;57843190	187	Other	Module_nodes
chr1;204556616-MDM4	chr16;22285539-EEF2K				chr10;28525726-WAC-AS1	chr12;123518431-RILPL1				chr10;94612815-HELLS	chr15;40663319-CASC5							chr1;160026673	183	HCC	Module_nodes
chr1;179075045-FAM20B	chr16;22285539-EEF2K				chr11;769019-PDDC1	chr12;123518431-RILPL1				chr11;768609-PDDC1	chr15;40663319-CASC5							chr1;28498954	183	Other	Module_nodes
chr11;62739644-TTC9C	chr16;22285539-EEF2K				chr11;8687278-RPL27A	chr12;123518431-RILPL1				chr1;100024063-SLC35A3	chr15;40663319-CASC5							chr7;101091593	182	Other	Module_nodes
chr10;16437386-PTER	chr16;22285539-EEF2K				chr12;100627414-GAS2L3	chr12;123518431-RILPL1				chr11;769883-PDDC1	chr15;51913938-TMOD3							chr22;35659793	182	Other	Module_nodes
chr15;51913892-TMOD3	chr16;22285539-EEF2K				chr10;28525689-WAC-AS1	chr12;123518431-RILPL1				chr1;168251042-SFT2D2	chr15;51913938-TMOD3							chr3;10151674	182	Other	Module_nodes
chr13;21374363-ZDHHC20	chr16;22285539-EEF2K				chr11;125656244-CHEK1	chr12;123518431-RILPL1				chr1;6222164-ICMT	chr15;51913938-TMOD3							chr11;31431089	182	Other	Module_nodes
chr13;21374968-ZDHHC20	chr16;22285539-EEF2K				chr10;28525686-WAC-AS1	chr12;123518431-RILPL1				chr12;49354339-DNAJC22	chr15;51913938-TMOD3							chr20;3220682	182	Other	Module_nodes
chr1;52823875-ZYG11B	chr16;22285539-EEF2K				chr12;100627414-GAS2L3	chr12;132770786-GOLGA3				chr1;52824180-ZYG11B	chr15;51914288-TMOD3							chr16;22285539	182	Other	Module_nodes
chr12;116714628-C12orf49	chr16;22285539-EEF2K				chr11;125656244-CHEK1	chr12;132770786-GOLGA3				chr1;204555822-MDM4	chr15;51914288-TMOD3							chr12;100627414	182	Other	Module_nodes
chr11;62739166-TTC9C	chr16;22285539-EEF2K				chr11;31431672-DNAJC24	chr12;132770786-GOLGA3				chr1;52824016-ZYG11B	chr15;51914288-TMOD3							chr2;216501990	181	Other	Module_nodes
chr11;65777096-AP5B1	chr16;22285539-EEF2K				chr11;62739518-TTC9C	chr12;132770786-GOLGA3				chr10;28525763-WAC-AS1	chr15;51914288-TMOD3							chr11;62738827	180	Other	Module_nodes
chr1;26878733-GPN2	chr16;22285539-EEF2K				chr1;28498858-PHACTR4	chr12;132770786-GOLGA3				chr1;168251042-SFT2D2	chr15;51914288-TMOD3							chr3;48750241	179	Other	Module_nodes
chr1;160998148-F11R;RP11-544M22.13	chr16;23465185-GGA2				chr1;28498954-PHACTR4	chr12;132770786-GOLGA3				chr11;62738827-TTC9C	chr15;51914288-TMOD3							chr7;156970054	178	Other	Module_nodes
chr16;15409774-MPV17L;RP11-1021N1.1	chr16;23465185-GGA2				chr10;119573319-TIAL1	chr12;132770786-GOLGA3				chr12;56731396-NACA	chr15;51914288-TMOD3							chr4;39533361	178	Other	Module_nodes
chr16;11835067-RSL1D1	chr16;23465185-GGA2				chr10;28525689-WAC-AS1	chr12;132770786-GOLGA3				chr12;117029666-FBXW8	chr15;51914288-TMOD3							chr10;28525726	178	HCC	Module_nodes
chr15;49126927-COPS2	chr16;23465185-GGA2				chr1;6223380-ICMT	chr12;132770786-GOLGA3				chr1;100024063-SLC35A3	chr15;51914288-TMOD3							chr5;80628171	178	Other	Module_nodes
chr1;160998148-F11R;RP11-544M22.13	chr16;23465205-GGA2				chr1;6223379-ICMT	chr12;132770786-GOLGA3				chr1;52824268-ZYG11B	chr15;51914288-TMOD3							chr16;70248733	178	Other	Module_nodes
chr16;23465185-GGA2	chr16;23465205-GGA2				chr11;62738944-TTC9C	chr12;132770786-GOLGA3				chr1;179074965-FAM20B	chr15;51914410-TMOD3							chr14;52643014	178	Other	Module_nodes
chr16;11835067-RSL1D1	chr16;23465205-GGA2				chr1;10457596-DFFA	chr12;50930844-METTL7A				chr14;74736031-FCF1	chr15;65149833-CLPX							chr22;24573191	177	Other	Module_nodes
chr15;49126927-COPS2	chr16;23465205-GGA2				chr11;8687235-RPL27A	chr12;50930844-METTL7A				chr10;80435656-FAM213A	chr15;65149833-CLPX							chr12;56731396	177	HCC	Module_nodes
chr16;15409774-MPV17L;RP11-1021N1.1	chr16;23465205-GGA2				chr12;100627460-GAS2L3	chr12;50930844-METTL7A				chr12;50930475-METTL7A	chr15;65149833-CLPX							chr20;33647467	176	Other	Module_nodes
chr1;26878733-GPN2	chr16;70248733-EXOSC6				chr11;8687278-RPL27A	chr12;50930844-METTL7A				chr15;51913938-TMOD3	chr15;89899222-C15orf38-AP3S2;ARPIN							chr20;3869744	176	Other	Module_nodes
chr15;51913892-TMOD3	chr16;70248733-EXOSC6				chr10;28525686-WAC-AS1	chr12;50930844-METTL7A				chr1;6223200-ICMT	chr15;89899222-C15orf38-AP3S2;ARPIN							chr19;18367049	176	Other	Module_nodes
chr16;22285539-EEF2K	chr16;70248733-EXOSC6				chr11;125656244-CHEK1	chr12;50930844-METTL7A				chr11;769883-PDDC1	chr15;89899222-C15orf38-AP3S2;ARPIN							chr17;30636721	175	HCC	Module_nodes
chr15;51914545-TMOD3	chr16;70248733-EXOSC6				chr12;100627414-GAS2L3	chr12;50930844-METTL7A				chr12;49354339-DNAJC22	chr15;89899222-C15orf38-AP3S2;ARPIN							chr19;52880443	173	Other	Module_nodes
chr11;62739166-TTC9C	chr16;70248733-EXOSC6				chr1;10457556-DFFA	chr12;50930844-METTL7A				chr12;49354343-DNAJC22	chr15;89899358-C15orf38-AP3S2;ARPIN							chr19;57757104	173	Other	Module_nodes
chr12;116714628-C12orf49	chr16;70248733-EXOSC6				chr12;123518431-RILPL1	chr12;50930844-METTL7A				chr12;71702345-TMEM19	chr15;89899358-C15orf38-AP3S2;ARPIN							chr19;18367091	172	Other	Module_nodes
chr11;62739644-TTC9C	chr16;70248733-EXOSC6				chr11;767979-PDDC1	chr12;50930844-METTL7A				chr14;55367730-ATG14	chr15;89899358-C15orf38-AP3S2;ARPIN							chr7;17344813	171	Other	Module_nodes
chr12;68766820-SLC35E3	chr16;70248733-EXOSC6				chr11;769019-PDDC1	chr12;50930844-METTL7A				chr1;100024063-SLC35A3	chr15;89899358-C15orf38-AP3S2;ARPIN							chr20;5194893	171	Other	Module_nodes
chr13;21374968-ZDHHC20	chr16;70248733-EXOSC6				chr12;100626890-GAS2L3	chr12;50930844-METTL7A				chr1;6223200-ICMT	chr15;89899358-C15orf38-AP3S2;ARPIN							chr12;100627460	170	Other	Module_nodes
chr1;204556616-MDM4	chr16;70248733-EXOSC6				chr1;28335688-MED18	chr12;50930844-METTL7A				chr12;49354339-DNAJC22	chr15;89899358-C15orf38-AP3S2;ARPIN							chr2;216501792	170	Other	Module_nodes
chr11;16756647-C11orf58	chr16;70248733-EXOSC6				chr11;78069071-NDUFC2-KCTD14;NDUFC2	chr12;50930844-METTL7A				chr1;89183779-GBP4	chr15;89899358-C15orf38-AP3S2;ARPIN							chr6;119178352	168	HCC	Module_nodes
chr11;16756723-C11orf58	chr16;70248733-EXOSC6				chr11;16756476-C11orf58	chr12;50930844-METTL7A				chr14;52643014-ERO1A	chr15;89899358-C15orf38-AP3S2;ARPIN							chr16;22285617	168	Other	Module_nodes
chr11;16756722-C11orf58	chr16;70248733-EXOSC6				chr1;28498954-PHACTR4	chr12;50930844-METTL7A				chr1;89183686-GBP4	chr16;12661106-CPPED1							chr19;39491748	168	Other	Module_nodes
chr12;50930856-METTL7A	chr16;70248733-EXOSC6				chr12;132770786-GOLGA3	chr12;64450281-XPOT				chr15;40663319-CASC5	chr16;12661106-CPPED1							chr1;225788496	168	Other	Module_nodes
chr13;21374363-ZDHHC20	chr16;70248733-EXOSC6				chr1;179073770-FAM20B	chr12;64450281-XPOT				chr1;52824268-ZYG11B	chr16;12661106-CPPED1							chr18;59329710	167	Other	Module_nodes
chr10;73776319-FUT11	chr16;70248733-EXOSC6				chr12;100626890-GAS2L3	chr12;64450281-XPOT				chr12;71702345-TMEM19	chr16;12661106-CPPED1							chr4;56460751	166	Other	Module_nodes
chr1;179075045-FAM20B	chr17;1780760-SMYD4				chr1;28498858-PHACTR4	chr12;64450281-XPOT				chr1;52824180-ZYG11B	chr16;12661106-CPPED1							chr19;4526264	165	Other	Module_nodes
chr11;62739166-TTC9C	chr17;1780760-SMYD4				chr10;119573319-TIAL1	chr12;64450281-XPOT				chr1;100024063-SLC35A3	chr16;12661106-CPPED1							chr19;4527417	165	Other	Module_nodes
chr15;51914545-TMOD3	chr17;1780760-SMYD4				chr11;125656244-CHEK1	chr12;64450281-XPOT				chr1;52824016-ZYG11B	chr16;12661106-CPPED1							chr18;50393235	165	Other	Module_nodes
chr11;62739644-TTC9C	chr17;1780760-SMYD4				chr11;16756476-C11orf58	chr12;64450281-XPOT				chr14;95185097-CLMN	chr16;12661106-CPPED1							chr20;3867578	165	Other	Module_nodes
chr12;116714628-C12orf49	chr17;1780760-SMYD4				chr10;28525726-WAC-AS1	chr12;64450281-XPOT				chr11;78068619-NDUFC2-KCTD14;NDUFC2	chr16;15411455-MPV17L;RP11-1021N1.1							chr19;45703767	163	Other	Module_nodes
chr13;21374363-ZDHHC20	chr17;1780760-SMYD4				chr11;31431672-DNAJC24	chr12;64450281-XPOT				chr10;80435656-FAM213A	chr16;15411455-MPV17L;RP11-1021N1.1							chr15;49126927	163	Other	Module_nodes
chr11;31431721-DNAJC24	chr17;1780760-SMYD4				chr12;123518431-RILPL1	chr12;64450281-XPOT				chr12;50930475-METTL7A	chr16;15411455-MPV17L;RP11-1021N1.1							chr2;99197718	163	Other	Module_nodes
chr1;204556616-MDM4	chr17;1780760-SMYD4				chr11;62739518-TTC9C	chr12;64450281-XPOT				chr12;132721879-PGAM5	chr16;15411455-MPV17L;RP11-1021N1.1							chr1;28498262	163	Other	Module_nodes
chr1;52823875-ZYG11B	chr17;1780760-SMYD4				chr12;100627414-GAS2L3	chr12;64450281-XPOT				chr1;52824268-ZYG11B	chr16;22285617-EEF2K							chr19;52876991	162	Other	Module_nodes
chr10;16437386-PTER	chr17;1780760-SMYD4				chr12;132770786-GOLGA3	chr12;64450291-XPOT				chr16;15411455-MPV17L;RP11-1021N1.1	chr16;22285617-EEF2K							chr2;20251058	162	Other	Module_nodes
chr10;73776319-FUT11	chr17;1780760-SMYD4				chr12;64450281-XPOT	chr12;64450291-XPOT				chr12;123661590-GTF2H3	chr16;22285617-EEF2K							chr1;6222164	162	Other	Module_nodes
chr15;51913892-TMOD3	chr17;1780760-SMYD4				chr11;31431672-DNAJC24	chr12;64450291-XPOT				chr10;80435656-FAM213A	chr16;22285617-EEF2K							chr19;19683067	162	Other	Module_nodes
chr13;21374968-ZDHHC20	chr17;1780760-SMYD4				chr11;62739518-TTC9C	chr12;64450291-XPOT				chr1;10458044-DFFA	chr16;22285617-EEF2K							chr20;63943379	161	Other	Module_nodes
chr1;26878733-GPN2	chr17;1780760-SMYD4				chr1;28498858-PHACTR4	chr12;64450291-XPOT				chr12;123662050-GTF2H3	chr16;22285617-EEF2K							chr20;25447712	160	HCC	Module_nodes
chr16;22285539-EEF2K	chr17;1780760-SMYD4				chr12;100627414-GAS2L3	chr12;64450291-XPOT				chr11;68755486-CPT1A	chr16;22285617-EEF2K							chr2;113708539	159	Other	Module_nodes
chr16;70248733-EXOSC6	chr17;1780760-SMYD4				chr11;125656244-CHEK1	chr12;64450291-XPOT				chr15;65149833-CLPX	chr16;22285617-EEF2K							chr6;42079688	159	Other	Module_nodes
chr11;65777096-AP5B1	chr17;1780760-SMYD4				chr10;119573319-TIAL1	chr12;64450291-XPOT				chr12;113389846-PLBD2	chr16;22285617-EEF2K							chr3;50113122	159	Other	Other
chr1;100024279-SLC35A3	chr17;50964855-SPAG9				chr12;123518431-RILPL1	chr12;64450291-XPOT				chr14;74736031-FCF1	chr16;22285617-EEF2K							chr14;52643105	159	Other	Module_nodes
chr16;22285539-EEF2K	chr17;50964855-SPAG9				chr1;10457556-DFFA	chr12;64450291-XPOT				chr12;132721879-PGAM5	chr16;22285617-EEF2K							chr19;52880339	157	Other	Module_nodes
chr12;116714628-C12orf49	chr17;50964855-SPAG9				chr11;16756476-C11orf58	chr12;68766757-SLC35E3				chr12;50930475-METTL7A	chr16;22285617-EEF2K							chr11;8687235	156	HCC	Module_nodes
chr1;179075045-FAM20B	chr17;50964855-SPAG9				chr11;125656244-CHEK1	chr12;68766757-SLC35E3				chr1;10458044-DFFA	chr16;22285915-EEF2K							chr19;3758397	156	HCC	Module_nodes
chr13;21374968-ZDHHC20	chr17;50964855-SPAG9				chr12;100627414-GAS2L3	chr12;68766757-SLC35E3				chr12;132721879-PGAM5	chr16;22285915-EEF2K							chr3;126116324	155	HCC	Module_nodes
chr1;52823875-ZYG11B	chr17;50964855-SPAG9				chr12;123518431-RILPL1	chr12;68766757-SLC35E3				chr12;123661590-GTF2H3	chr16;22285915-EEF2K							chr4;17801160	155	Other	Module_nodes
chr11;65777096-AP5B1	chr17;50964855-SPAG9				chr11;8687278-RPL27A	chr12;68766757-SLC35E3				chr16;22285617-EEF2K	chr16;22285915-EEF2K							chr4;17801981	154	HCC	Module_nodes
chr17;1780760-SMYD4	chr17;50964855-SPAG9				chr11;8687235-RPL27A	chr12;68766757-SLC35E3				chr1;6223200-ICMT	chr16;31122966-RP11-196G11.5;KAT8							chr15;89832336	154	Other	Module_nodes
chr10;16437386-PTER	chr17;50964855-SPAG9				chr12;100627460-GAS2L3	chr12;68766757-SLC35E3				chr15;51913938-TMOD3	chr16;31123343-RP11-196G11.5;KAT8							chr1;155132770	154	Other	Module_nodes
chr11;62739166-TTC9C	chr17;50964855-SPAG9				chr10;28525689-WAC-AS1	chr12;7097486-C1RL				chr11;768609-PDDC1	chr16;31123343-RP11-196G11.5;KAT8							chr11;62738944	154	Other	Module_nodes
chr12;49354418-DNAJC22	chr17;50964855-SPAG9				chr11;31431089-DNAJC24	chr12;7097486-C1RL				chr1;179074965-FAM20B	chr16;31123343-RP11-196G11.5;KAT8							chr15;89901496	153	Other	Module_nodes
chr1;204556616-MDM4	chr17;50964855-SPAG9				chr1;6223380-ICMT	chr12;7097486-C1RL				chr15;51914410-TMOD3	chr16;31123343-RP11-196G11.5;KAT8							chr12;7097486	153	Other	Module_nodes
chr1;179075045-FAM20B	chr17;67338686-PSMD12				chr11;31431672-DNAJC24	chr12;7097486-C1RL				chr1;45694997-RP11-767N6.7;IPP	chr16;31123343-RP11-196G11.5;KAT8							chr19;19682268	152	Other	Module_nodes
chr15;51914545-TMOD3	chr17;67338686-PSMD12				chr1;3813836-CEP104	chr12;7097486-C1RL				chr16;31122966-RP11-196G11.5;KAT8	chr16;31123343-RP11-196G11.5;KAT8							chr3;15072846	151	Other	Module_nodes
chr11;16756647-C11orf58	chr17;67338686-PSMD12				chr1;6223379-ICMT	chr12;7097486-C1RL				chr1;168251169-SFT2D2	chr16;70248674-EXOSC6							chr4;70817324	151	Other	Module_nodes
chr17;1780760-SMYD4	chr17;67338686-PSMD12				chr1;28498954-PHACTR4	chr12;7097486-C1RL				chr1;89183686-GBP4	chr16;70248674-EXOSC6							chr1;160026664	151	HCC	Module_nodes
chr13;21374968-ZDHHC20	chr17;67338686-PSMD12				chr11;62739518-TTC9C	chr12;7097486-C1RL				chr1;6222164-ICMT	chr16;70248674-EXOSC6							chr12;118137518	150	Other	Module_nodes
chr12;50930856-METTL7A	chr17;67338686-PSMD12				chr12;132770786-GOLGA3	chr12;7097486-C1RL				chr15;51914410-TMOD3	chr16;70248674-EXOSC6							chr1;10457596	150	Other	Module_nodes
chr11;16756722-C11orf58	chr17;67338686-PSMD12				chr10;28525686-WAC-AS1	chr12;7097486-C1RL				chr12;56731396-NACA	chr17;1749211-SERPINF2							chr1;6223380	150	Other	Module_nodes
chr16;70248733-EXOSC6	chr17;67338686-PSMD12				chr11;62738944-TTC9C	chr12;7097486-C1RL				chr14;55367730-ATG14	chr17;1749211-SERPINF2							chr11;94417250	150	Other	Module_nodes
chr11;62739644-TTC9C	chr17;67338686-PSMD12				chr1;28498262-PHACTR4	chr12;98548865-TMPO				chr15;40663319-CASC5	chr17;1749211-SERPINF2							chr19;38868415	149	Other	Module_nodes
chr12;68766820-SLC35E3	chr17;67338686-PSMD12				chr1;10458213-DFFA	chr12;98548865-TMPO				chr12;71702345-TMEM19	chr17;1749211-SERPINF2							chr11;8687278	148	Other	Module_nodes
chr11;16756723-C11orf58	chr17;67338686-PSMD12				chr11;62739518-TTC9C	chr12;98549107-TMPO				chr14;95185097-CLMN	chr17;1749211-SERPINF2							chr1;52824220	147	Other	Module_nodes
chr1;204556616-MDM4	chr17;67338686-PSMD12				chr11;125656244-CHEK1	chr12;98549107-TMPO				chr14;55367658-ATG14	chr17;1749211-SERPINF2							chr7;156970189	146	Other	Module_nodes
chr15;51913892-TMOD3	chr17;67338686-PSMD12				chr10;28525689-WAC-AS1	chr12;98549107-TMPO				chr1;52824016-ZYG11B	chr17;1749211-SERPINF2							chr19;6704593	146	Other	Module_nodes
chr1;26878733-GPN2	chr17;67338686-PSMD12				chr12;132770786-GOLGA3	chr12;98549107-TMPO				chr11;62738827-TTC9C	chr17;1749211-SERPINF2							chr20;25448010	146	HCC	Module_nodes
chr11;16756647-C11orf58	chr19;11913663-ZNF69				chr12;100626890-GAS2L3	chr12;98549107-TMPO				chr1;52824268-ZYG11B	chr17;1749211-SERPINF2							chr15;89897363	146	Other	Module_nodes
chr16;22285539-EEF2K	chr19;11913663-ZNF69				chr12;7097486-C1RL	chr12;98549107-TMPO				chr13;21374438-ZDHHC20	chr17;1749211-SERPINF2							chr7;38724758	145	Other	Module_nodes
chr13;21374363-ZDHHC20	chr19;11913663-ZNF69				chr1;28335688-MED18	chr13;49913177-SPRYD7				chr15;51914288-TMOD3	chr17;1749211-SERPINF2							chr12;64450281	145	Other	Module_nodes
chr12;116714628-C12orf49	chr19;11913663-ZNF69				chr1;10457596-DFFA	chr13;49913177-SPRYD7				chr1;6223246-ICMT	chr17;18272753-TOP3A							chr19;36337924	145	Other	Module_nodes
chr11;62739644-TTC9C	chr19;11913663-ZNF69				chr1;10457556-DFFA	chr13;49913177-SPRYD7				chr10;94612815-HELLS	chr17;18272753-TOP3A							chr15;51914288	143	Other	Module_nodes
chr11;62739166-TTC9C	chr19;11913663-ZNF69				chr11;767979-PDDC1	chr13;49913177-SPRYD7				chr14;55367730-ATG14	chr17;18272753-TOP3A							chr16;75445496	143	Other	Module_nodes
chr11;16756723-C11orf58	chr19;11913663-ZNF69				chr10;28525686-WAC-AS1	chr13;49913177-SPRYD7				chr11;769784-PDDC1	chr17;18272753-TOP3A							chr3;126115644	142	Other	Module_nodes
chr16;70248733-EXOSC6	chr19;11913663-ZNF69				chr11;8687235-RPL27A	chr13;49913177-SPRYD7				chr1;10457507-DFFA	chr17;18272753-TOP3A							chr12;98549107	142	Other	Module_nodes
chr1;204556616-MDM4	chr19;11913663-ZNF69				chr11;8687278-RPL27A	chr13;49913177-SPRYD7				chr16;31122966-RP11-196G11.5;KAT8	chr17;18272753-TOP3A							chr15;89897976	142	HCC	Module_nodes
chr17;67338686-PSMD12	chr19;11913663-ZNF69				chr12;50930844-METTL7A	chr13;49913177-SPRYD7				chr1;200031322-NR5A2	chr17;18272753-TOP3A							chrX;19913626	141	HCC	Module_nodes
chr12;68766820-SLC35E3	chr19;11913663-ZNF69				chr11;16756476-C11orf58	chr13;49913177-SPRYD7				chr1;109064035-TAF13	chr17;18272753-TOP3A							chr17;18272248	141	Other	Module_nodes
chr1;26878733-GPN2	chr19;11913663-ZNF69				chr11;125656244-CHEK1	chr13;49913177-SPRYD7				chr15;51913938-TMOD3	chr17;18272753-TOP3A							chr19;18368075	141	Other	Module_nodes
chr10;73776319-FUT11	chr19;11913663-ZNF69				chr12;123518431-RILPL1	chr13;49913177-SPRYD7				chr15;89899222-C15orf38-AP3S2;ARPIN	chr17;18272753-TOP3A							chr1;6223200	141	Other	Module_nodes
chr13;21374968-ZDHHC20	chr19;11913663-ZNF69				chr12;100627460-GAS2L3	chr14;21460692-RAB2B				chr14;55367578-ATG14	chr17;18272753-TOP3A							chr1;155736669	141	HCC	Other
chr11;16756722-C11orf58	chr19;11913663-ZNF69				chr12;98549107-TMPO	chr14;21460692-RAB2B				chr12;56731396-NACA	chr17;18272753-TOP3A							chrX;150767753	140	Other	Module_nodes
chr12;50930856-METTL7A	chr19;11913663-ZNF69				chr11;31431089-DNAJC24	chr14;21460692-RAB2B				chr12;53296435-PFDN5	chr17;18272753-TOP3A							chr2;32310767	140	Other	Module_nodes
chr15;51914545-TMOD3	chr19;11913663-ZNF69				chr11;16756476-C11orf58	chr14;21460692-RAB2B				chr11;769883-PDDC1	chr17;30636278-LRRC37BP1;AC005562.1							chr2;127845576	140	Other	Module_nodes
chr1;179075045-FAM20B	chr19;11913663-ZNF69				chr1;28498954-PHACTR4	chr14;21460692-RAB2B				chr1;89183779-GBP4	chr17;31534285-RAB11FIP4							chr2;99196380	140	Other	Module_nodes
chr13;21374968-ZDHHC20	chr19;18366600-PGPEP1				chr10;119573319-TIAL1	chr14;21460692-RAB2B				chr10;80435656-FAM213A	chr17;31534285-RAB11FIP4							chr15;51915004	140	HCC	Module_nodes
chr17;1780760-SMYD4	chr19;18366600-PGPEP1				chr11;31431672-DNAJC24	chr14;21460692-RAB2B				chr1;52824016-ZYG11B	chr17;31534285-RAB11FIP4							chr5;157133959	139	HCC	Module_nodes
chr12;49354418-DNAJC22	chr19;18366600-PGPEP1				chr11;769019-PDDC1	chr14;21460692-RAB2B				chr14;95185097-CLMN	chr17;31534285-RAB11FIP4							chr12;50930475	139	Other	Module_nodes
chr1;26878733-GPN2	chr19;18366600-PGPEP1				chr12;123518431-RILPL1	chr14;21460692-RAB2B				chr16;31122966-RP11-196G11.5;KAT8	chr17;67338637-PSMD12							chr19;18366600	139	HCC	Module_nodes
chr17;67338686-PSMD12	chr19;18366600-PGPEP1				chr13;49913177-SPRYD7	chr14;21460692-RAB2B				chr10;72234100-ANAPC16	chr17;67338637-PSMD12							chr1;28498858	138	Other	Module_nodes
chr11;16756722-C11orf58	chr19;18366600-PGPEP1				chr10;28525689-WAC-AS1	chr14;21460692-RAB2B				chr1;179357143-SOAT1	chr18;50393235-SKA1							chr17;81560595	138	HCC	Module_nodes
chr11;62739166-TTC9C	chr19;18366600-PGPEP1				chr12;50930844-METTL7A	chr14;21460692-RAB2B				chr1;9101186-GPR157	chr18;50393235-SKA1							chr2;113708487	137	Other	Module_nodes
chr17;50964855-SPAG9	chr19;18366600-PGPEP1				chr12;100033607-RP11-135F9.3;UHRF1BP1L	chr14;50325958-ATP5S				chr1;6222164-ICMT	chr18;50393235-SKA1							chr21;42909937	137	Other	Module_nodes
chr11;62739644-TTC9C	chr19;18366600-PGPEP1				chr11;62739518-TTC9C	chr14;50325958-ATP5S				chr17;18272753-TOP3A	chr18;50393235-SKA1							chr12;64450291	137	Other	Module_nodes
chr13;21374363-ZDHHC20	chr19;18366600-PGPEP1				chr11;31431672-DNAJC24	chr14;50325958-ATP5S				chr1;200031322-NR5A2	chr18;50393235-SKA1							chr19;19682972	136	Other	Module_nodes
chr1;100024279-SLC35A3	chr19;18366600-PGPEP1				chr1;6223380-ICMT	chr14;50325958-ATP5S				chr12;56731396-NACA	chr18;50393235-SKA1							chr17;18272753	136	Other	Module_nodes
chr1;52823875-ZYG11B	chr19;18366600-PGPEP1				chr1;52824014-ZYG11B	chr14;50325958-ATP5S				chr10;94612815-HELLS	chr18;50393235-SKA1							chr11;16756476	135	Other	Module_nodes
chr19;18366600-PGPEP1	chr19;18366899-PGPEP1				chr1;6223379-ICMT	chr14;50325958-ATP5S				chr17;30636278-LRRC37BP1;AC005562.1	chr18;50393235-SKA1							chr12;132770786	135	HCC	Module_nodes
chr12;49354418-DNAJC22	chr19;18366899-PGPEP1				chr1;52824220-ZYG11B	chr14;50325958-ATP5S				chr1;45694997-RP11-767N6.7;IPP	chr19;10932776-C19orf52							chr19;23257036	135	HCC	Module_nodes
chr19;11913663-ZNF69	chr19;18366899-PGPEP1				chr1;179073770-FAM20B	chr14;50325958-ATP5S				chr12;49354339-DNAJC22	chr19;10932776-C19orf52							chr1;6223379	134	Other	Module_nodes
chr15;51913892-TMOD3	chr19;18366899-PGPEP1				chr1;52824087-ZYG11B	chr14;50325958-ATP5S				chr12;49354343-DNAJC22	chr19;10932776-C19orf52							chr2;201219195	134	Other	Module_nodes
chr1;26878733-GPN2	chr19;18366899-PGPEP1				chr10;119573319-TIAL1	chr14;50325958-ATP5S				chr14;55367578-ATG14	chr19;10932776-C19orf52							chr1;52824180	134	Other	Module_nodes
chr11;16756723-C11orf58	chr19;18366899-PGPEP1				chr1;28498262-PHACTR4	chr14;52643092-ERO1A				chr17;67338637-PSMD12	chr19;10932776-C19orf52							chr10;119573319	133	Other	Module_nodes
chr12;116714628-C12orf49	chr19;18366899-PGPEP1				chr1;160026673-RP11-226L15.5	chr14;52643092-ERO1A				chr1;204555822-MDM4	chr19;10932776-C19orf52							chr20;3868710	133	Other	Module_nodes
chr13;21374363-ZDHHC20	chr19;18366899-PGPEP1				chr11;62739518-TTC9C	chr14;52643092-ERO1A				chr12;123662050-GTF2H3	chr19;11449718-PRKCSH							chr22;36488048	132	Other	Module_nodes
chr11;16756647-C11orf58	chr19;18366899-PGPEP1				chr1;10458213-DFFA	chr14;52643092-ERO1A				chr12;123661590-GTF2H3	chr19;11449718-PRKCSH							chr19;6702731	132	HCC	Module_nodes
chr16;22285539-EEF2K	chr19;18366899-PGPEP1				chr1;179073770-FAM20B	chr14;52643092-ERO1A				chr1;160026664-RP11-226L15.5	chr19;11449718-PRKCSH							chr11;767979	132	HCC	Module_nodes
chr1;100024279-SLC35A3	chr19;18366899-PGPEP1				chr12;98548865-TMPO	chr14;52643092-ERO1A				chr12;113389846-PLBD2	chr19;11449718-PRKCSH							chr15;60422224	132	Other	Module_nodes
chr1;179075045-FAM20B	chr19;18366899-PGPEP1				chr1;28498262-PHACTR4	chr14;74735609-FCF1				chr10;72233938-ANAPC16	chr19;11449718-PRKCSH							chr20;35713270	132	Other	Module_nodes
chr15;51914545-TMOD3	chr19;18366899-PGPEP1				chr1;10458213-DFFA	chr14;74735609-FCF1				chr15;65149833-CLPX	chr19;11449718-PRKCSH							chr11;93733708	131	Other	Module_nodes
chr11;62739644-TTC9C	chr19;18366899-PGPEP1				chr14;52643092-ERO1A	chr14;74735609-FCF1				chr12;132721879-PGAM5	chr19;11449718-PRKCSH							chr1;207094285	131	Other	Module_nodes
chr1;204556616-MDM4	chr19;18366899-PGPEP1				chr14;52643092-ERO1A	chr15;41298823-OIP5-AS1				chr1;160995497-F11R	chr19;11449718-PRKCSH							chr1;155132755	131	HCC	Module_nodes
chr13;21374968-ZDHHC20	chr19;18366899-PGPEP1				chr14;74735609-FCF1	chr15;41298823-OIP5-AS1				chr11;78068619-NDUFC2-KCTD14;NDUFC2	chr19;11449718-PRKCSH							chr6;149725296	130	Other	Module_nodes
chr12;50930856-METTL7A	chr19;18366899-PGPEP1				chr1;28498262-PHACTR4	chr15;41298823-OIP5-AS1				chr1;6223246-ICMT	chr19;11450217-PRKCSH							chr21;42910071	130	Other	Module_nodes
chr17;50964855-SPAG9	chr19;18366899-PGPEP1				chr1;10458213-DFFA	chr15;41298823-OIP5-AS1				chr11;768609-PDDC1	chr19;11450217-PRKCSH							chr5;37291284	130	Other	Module_nodes
chr11;16756722-C11orf58	chr19;18366899-PGPEP1				chr1;28498858-PHACTR4	chr15;51915004-TMOD3				chr13;21374438-ZDHHC20	chr19;11450217-PRKCSH							chr12;106886627	130	Other	Module_nodes
chr17;67338686-PSMD12	chr19;18366899-PGPEP1				chr12;7097486-C1RL	chr15;51915004-TMOD3				chr12;49354339-DNAJC22	chr19;11450217-PRKCSH							chr17;66222170	130	Other	Module_nodes
chr13;21374363-ZDHHC20	chr19;18367091-PGPEP1				chr1;6223380-ICMT	chr15;51915004-TMOD3				chr12;49354343-DNAJC22	chr19;11450217-PRKCSH							chr19;6683977	130	Other	Module_nodes
chr11;62739166-TTC9C	chr19;18367091-PGPEP1				chr12;64450281-XPOT	chr15;51915004-TMOD3				chr19;11450106-PRKCSH	chr19;11450217-PRKCSH							chr2;200909945	130	Other	Module_nodes
chr19;18366899-PGPEP1	chr19;18367091-PGPEP1				chr12;98549107-TMPO	chr15;51915004-TMOD3				chr15;89899358-C15orf38-AP3S2;ARPIN	chr19;18368012-PGPEP1							chr2;99195935	129	Other	Module_nodes
chr16;22285539-EEF2K	chr19;18367091-PGPEP1				chr1;10457596-DFFA	chr15;51915004-TMOD3				chr11;62738827-TTC9C	chr19;18368012-PGPEP1							chr2;201218007	129	Other	Module_nodes
chr11;31431721-DNAJC24	chr19;18367091-PGPEP1				chr1;6223379-ICMT	chr15;51915004-TMOD3				chr11;768609-PDDC1	chr19;18368012-PGPEP1							chr17;1750185	129	HCC	Module_nodes
chr19;11913663-ZNF69	chr19;18367091-PGPEP1				chr11;78069071-NDUFC2-KCTD14;NDUFC2	chr15;51915004-TMOD3				chr12;56731396-NACA	chr19;18368012-PGPEP1							chr16;75446009	129	Other	Module_nodes
chr12;68766820-SLC35E3	chr19;18367091-PGPEP1				chr11;62739518-TTC9C	chr15;51915004-TMOD3				chr1;179074965-FAM20B	chr19;18368012-PGPEP1							chr2;203303321	128	Other	Module_nodes
chr17;1780760-SMYD4	chr19;18367091-PGPEP1				chr10;28525726-WAC-AS1	chr15;51915004-TMOD3				chr17;1749211-SERPINF2	chr19;18368012-PGPEP1							chr14;95186643	128	Other	Module_nodes
chr1;204556616-MDM4	chr19;18367091-PGPEP1				chr1;52824220-ZYG11B	chr15;89832187-AP3S2				chr14;95185097-CLMN	chr19;18368012-PGPEP1							chr16;23465205	128	Other	Module_nodes
chr17;50964855-SPAG9	chr19;18367091-PGPEP1				chr1;28498858-PHACTR4	chr15;89832187-AP3S2				chr1;100024063-SLC35A3	chr19;23257036-IPO5P1							chr13;49913177	128	Other	Module_nodes
chr19;18366600-PGPEP1	chr19;18367091-PGPEP1				chr12;100033607-RP11-135F9.3;UHRF1BP1L	chr15;89832187-AP3S2				chr17;1749211-SERPINF2	chr19;23257036-IPO5P1							chr1;207769980	128	Other	Module_nodes
chr1;100024279-SLC35A3	chr19;18367091-PGPEP1				chr11;62739518-TTC9C	chr15;89832187-AP3S2				chr12;49354339-DNAJC22	chr19;23257036-IPO5P1							chr14;55367730	127	HCC	Module_nodes
chr13;21374968-ZDHHC20	chr19;18367091-PGPEP1				chr1;52824014-ZYG11B	chr15;89832187-AP3S2				chr12;49354343-DNAJC22	chr19;23257036-IPO5P1							chr16;23465858	127	Other	Module_nodes
chr1;52823875-ZYG11B	chr19;18367091-PGPEP1				chr14;50325958-ATP5S	chr15;89832187-AP3S2				chr12;56731396-NACA	chr19;23257036-IPO5P1							chr11;769784	127	Other	Module_nodes
chr15;51914545-TMOD3	chr19;18367091-PGPEP1				chr15;51915004-TMOD3	chr15;89832187-AP3S2				chr19;18368012-PGPEP1	chr19;23257036-IPO5P1							chr10;96166514	127	Other	Module_nodes
chr1;179075045-FAM20B	chr19;18367091-PGPEP1				chr10;28525686-WAC-AS1	chr15;89832187-AP3S2				chr15;51914288-TMOD3	chr19;23257036-IPO5P1							chr1;1318564	126	Other	Module_nodes
chr11;62739644-TTC9C	chr19;18367091-PGPEP1				chr10;119573319-TIAL1	chr15;89832187-AP3S2				chr13;21374438-ZDHHC20	chr19;23257036-IPO5P1							chr19;4526346	126	Other	Module_nodes
chr17;67338686-PSMD12	chr19;18367091-PGPEP1				chr1;179073770-FAM20B	chr15;89832187-AP3S2				chr12;71702345-TMEM19	chr19;23257036-IPO5P1							chr11;119010129	125	Other	Other
chr1;26878733-GPN2	chr19;18367091-PGPEP1				chr12;64450291-XPOT	chr15;89832187-AP3S2				chr17;67338637-PSMD12	chr19;34470662-UBA2							chr2;37100870	125	Other	Module_nodes
chr12;116714628-C12orf49	chr19;18367091-PGPEP1				chr12;64450281-XPOT	chr15;89832187-AP3S2				chr1;220057988-BPNT1	chr19;34470662-UBA2							chr1;109064035	125	Other	Module_nodes
chr1;204556616-MDM4	chr19;39490530-TIMM50				chr10;28525689-WAC-AS1	chr15;89832187-AP3S2				chr1;109064035-TAF13	chr19;34470662-UBA2							chr1;35601421	125	Other	Module_nodes
chr19;18366899-PGPEP1	chr19;39490530-TIMM50				chr1;52824087-ZYG11B	chr15;89832187-AP3S2				chr17;18272753-TOP3A	chr19;34470662-UBA2							chr2;24002013	124	Other	Module_nodes
chr17;67338686-PSMD12	chr19;39490530-TIMM50				chr1;160026673-RP11-226L15.5	chr15;89832187-AP3S2				chr16;31123343-RP11-196G11.5;KAT8	chr19;34470662-UBA2							chr19;10932776	124	Other	Module_nodes
chr15;51913892-TMOD3	chr19;39490530-TIMM50				chr11;65776911-AP5B1	chr15;89832187-AP3S2				chr11;62738827-TTC9C	chr19;36337924-ZFP14							chr12;100626890	124	Other	Module_nodes
chr17;1780760-SMYD4	chr19;39490530-TIMM50				chr12;7097486-C1RL	chr15;89832187-AP3S2				chr11;769883-PDDC1	chr19;36337924-ZFP14							chr16;15409774	124	Other	Module_nodes
chr1;100024279-SLC35A3	chr19;39490530-TIMM50				chr11;16756476-C11orf58	chr15;89832336-AP3S2				chr1;204555822-MDM4	chr19;36337924-ZFP14							chr3;126115643	124	Other	Module_nodes
chr13;21374363-ZDHHC20	chr19;39490530-TIMM50				chr11;62739518-TTC9C	chr15;89832336-AP3S2				chr14;55367730-ATG14	chr19;36337924-ZFP14							chr20;45079068	123	Other	Module_nodes
chr12;68766820-SLC35E3	chr19;39490530-TIMM50				chr1;3813836-CEP104	chr15;89832336-AP3S2				chr19;11450106-PRKCSH	chr19;38868415-RINL							chr4;39533108	123	Other	Module_nodes
chr1;179075045-FAM20B	chr19;39490530-TIMM50				chr10;119573319-TIAL1	chr15;89832336-AP3S2				chr1;45694997-RP11-767N6.7;IPP	chr19;38868415-RINL							chr19;3758351	123	Other	Module_nodes
chr10;16437386-PTER	chr19;39490530-TIMM50				chr1;28335688-MED18	chr15;89832336-AP3S2				chr12;53296435-PFDN5	chr19;38868415-RINL							chr12;49354343	123	Other	Module_nodes
chr11;65777096-AP5B1	chr19;39490530-TIMM50				chr1;52824014-ZYG11B	chr15;89832336-AP3S2				chr19;34470662-UBA2	chr19;38868415-RINL							chr11;93735478	123	Other	Module_nodes
chr11;16756722-C11orf58	chr19;39490530-TIMM50				chr1;28498954-PHACTR4	chr15;89832336-AP3S2				chr19;11450217-PRKCSH	chr19;38868415-RINL							chr7;17345208	122	Other	Module_nodes
chr13;21374968-ZDHHC20	chr19;39490530-TIMM50				chr15;89832187-AP3S2	chr15;89832336-AP3S2				chr18;50393235-SKA1	chr19;38868415-RINL							chr1;200031322	122	Other	Module_nodes
chr15;51914545-TMOD3	chr19;39490530-TIMM50				chr1;28498858-PHACTR4	chr15;89832336-AP3S2				chr1;220057988-BPNT1	chr19;38868415-RINL							chr2;37100447	121	Other	Module_nodes
chr12;50930856-METTL7A	chr19;39490530-TIMM50				chr12;98549107-TMPO	chr15;89897363-C15orf38-AP3S2;ARPIN				chr1;10457507-DFFA	chr19;38868415-RINL							chr7;101091517	121	Other	Module_nodes
chr17;50964855-SPAG9	chr19;39490530-TIMM50				chr15;89832187-AP3S2	chr15;89897363-C15orf38-AP3S2;ARPIN				chr12;56731396-NACA	chr19;39490451-TIMM50							chr2;85546401	121	Other	Module_nodes
chr11;62739166-TTC9C	chr19;39490530-TIMM50				chr15;51915004-TMOD3	chr15;89897363-C15orf38-AP3S2;ARPIN				chr11;31431137-DNAJC24	chr19;39490451-TIMM50							chr1;52917139	121	Other	Module_nodes
chr10;73776319-FUT11	chr19;39490530-TIMM50				chr11;31431672-DNAJC24	chr15;89897363-C15orf38-AP3S2;ARPIN				chr1;52824268-ZYG11B	chr19;39490451-TIMM50							chr12;98605037	121	Other	Module_nodes
chr16;22285539-EEF2K	chr19;39490530-TIMM50				chr1;28498858-PHACTR4	chr15;89897363-C15orf38-AP3S2;ARPIN				chr1;160026664-RP11-226L15.5	chr19;39490451-TIMM50							chrX;119539287	119	HCC	Module_nodes
chr19;11913663-ZNF69	chr19;39490530-TIMM50				chr11;62738944-TTC9C	chr15;89897363-C15orf38-AP3S2;ARPIN				chr1;10457507-DFFA	chr19;39491701-TIMM50							chr20;3869788	119	HCC	Module_nodes
chr12;116714628-C12orf49	chr19;39490530-TIMM50				chr15;89832336-AP3S2	chr15;89897363-C15orf38-AP3S2;ARPIN				chr1;168251169-SFT2D2	chr19;39491701-TIMM50							chr19;10932938	119	Other	Module_nodes
chr16;70248733-EXOSC6	chr19;39490530-TIMM50				chr11;125656244-CHEK1	chr15;89897363-C15orf38-AP3S2;ARPIN				chr10;28525763-WAC-AS1	chr19;39491701-TIMM50							chr14;55367578	119	Other	Module_nodes
chr11;16756647-C11orf58	chr19;39490530-TIMM50				chr11;94417250-MRE11A	chr15;89897363-C15orf38-AP3S2;ARPIN				chr15;51914288-TMOD3	chr19;39491701-TIMM50							chr19;52154310	119	Other	Module_nodes
chr1;26878733-GPN2	chr19;39490530-TIMM50				chr10;119573319-TIAL1	chr15;89897363-C15orf38-AP3S2;ARPIN				chr12;56731396-NACA	chr19;39491701-TIMM50							chr20;25447911	119	HCC	Module_nodes
chr11;31431721-DNAJC24	chr19;39490530-TIMM50				chr1;28498954-PHACTR4	chr15;89897363-C15orf38-AP3S2;ARPIN				chr19;39491701-TIMM50	chr19;39491748-TIMM50							chr1;200031364	119	Other	Module_nodes
chr11;62739644-TTC9C	chr19;39490530-TIMM50				chr11;62739518-TTC9C	chr15;89897363-C15orf38-AP3S2;ARPIN				chr15;40663319-CASC5	chr19;39491748-TIMM50							chr22;24573057	118	Other	Module_nodes
chr19;18366600-PGPEP1	chr19;39490530-TIMM50				chr10;28525726-WAC-AS1	chr15;89897363-C15orf38-AP3S2;ARPIN				chr1;52824268-ZYG11B	chr19;39491748-TIMM50							chr11;769883	118	Other	Module_nodes
chr11;16756723-C11orf58	chr19;39490530-TIMM50				chr11;31431672-DNAJC24	chr15;89897936-C15orf38-AP3S2;ARPIN				chr12;56731396-NACA	chr19;39491748-TIMM50							chr17;31535320	118	HCC	Module_nodes
chr19;11913663-ZNF69	chr19;57305556-CTC-444N24.11				chr10;28525686-WAC-AS1	chr15;89897936-C15orf38-AP3S2;ARPIN				chr15;51914288-TMOD3	chr19;39491748-TIMM50							chr4;2839964	117	Other	Module_nodes
chr10;73776319-FUT11	chr19;57305556-CTC-444N24.11				chr14;50325958-ATP5S	chr15;89897936-C15orf38-AP3S2;ARPIN				chr19;39490451-TIMM50	chr19;39491748-TIMM50							chr6;42942481	117	Other	Module_nodes
chr1;204556616-MDM4	chr19;57305556-CTC-444N24.11				chr15;89832336-AP3S2	chr15;89897936-C15orf38-AP3S2;ARPIN				chr1;204555822-MDM4	chr19;39491748-TIMM50							chr19;47878298	117	Other	Module_nodes
chr11;62739644-TTC9C	chr19;57305556-CTC-444N24.11				chr1;28498858-PHACTR4	chr15;89897936-C15orf38-AP3S2;ARPIN				chr11;62738827-TTC9C	chr19;39491748-TIMM50							chr11;65776910	117	Other	Module_nodes
chr13;21374968-ZDHHC20	chr19;57305556-CTC-444N24.11				chr14;21460692-RAB2B	chr15;89897936-C15orf38-AP3S2;ARPIN				chr12;117029666-FBXW8	chr19;39491748-TIMM50							chr17;66218447	117	Other	Module_nodes
chr1;52823875-ZYG11B	chr19;57305556-CTC-444N24.11				chr1;225788496-SRP9	chr15;89897936-C15orf38-AP3S2;ARPIN				chr1;168251169-SFT2D2	chr19;39491748-TIMM50							chr12;132721879	117	Other	Module_nodes
chr13;21374363-ZDHHC20	chr19;57305556-CTC-444N24.11				chr12;100033607-RP11-135F9.3;UHRF1BP1L	chr15;89897936-C15orf38-AP3S2;ARPIN				chr12;71702345-TMEM19	chr19;39491748-TIMM50							chr19;32970767	117	Other	Module_nodes
chr12;49354418-DNAJC22	chr19;57305556-CTC-444N24.11				chr1;225788491-SRP9	chr15;89897936-C15orf38-AP3S2;ARPIN				chr19;10932776-C19orf52	chr19;39491748-TIMM50							chr15;82843278	116	Other	Module_nodes
chr17;1780760-SMYD4	chr19;57305556-CTC-444N24.11				chr12;98549107-TMPO	chr15;89897936-C15orf38-AP3S2;ARPIN				chr1;204555822-MDM4	chr19;41871472-RPS19							chr1;3813836	116	Other	Module_nodes
chr12;116714628-C12orf49	chr19;57305556-CTC-444N24.11				chr12;64450291-XPOT	chr15;89897936-C15orf38-AP3S2;ARPIN				chr12;56731396-NACA	chr19;41871472-RPS19							chr14;55367658	116	Other	Module_nodes
chr17;50964855-SPAG9	chr19;57305556-CTC-444N24.11				chr1;6223379-ICMT	chr15;89897936-C15orf38-AP3S2;ARPIN				chr11;62738827-TTC9C	chr19;41871472-RPS19							chr17;67339236	116	Other	Module_nodes
chr10;16437386-PTER	chr19;57305556-CTC-444N24.11				chr1;3813836-CEP104	chr15;89897936-C15orf38-AP3S2;ARPIN				chr19;23257036-IPO5P1	chr19;41871472-RPS19							chr22;50207392	116	Other	Module_nodes
chr11;65777096-AP5B1	chr19;57305556-CTC-444N24.11				chr10;28525689-WAC-AS1	chr15;89897936-C15orf38-AP3S2;ARPIN				chr19;39491748-TIMM50	chr19;41871472-RPS19							chr11;769019	115	Other	Module_nodes
chr11;62739166-TTC9C	chr19;57305556-CTC-444N24.11				chr1;28498954-PHACTR4	chr15;89897936-C15orf38-AP3S2;ARPIN				chr1;160026664-RP11-226L15.5	chr19;41871472-RPS19							chr19;34470662	114	Other	Module_nodes
chr16;22285539-EEF2K	chr19;57305556-CTC-444N24.11				chr15;89832187-AP3S2	chr15;89897936-C15orf38-AP3S2;ARPIN				chr19;10932776-C19orf52	chr19;41871556-RPS19							chr2;206122546	114	Other	Module_nodes
chr1;179075045-FAM20B	chr19;57305556-CTC-444N24.11				chr15;89897363-C15orf38-AP3S2;ARPIN	chr15;89897936-C15orf38-AP3S2;ARPIN				chr17;67338637-PSMD12	chr19;41871556-RPS19							chr15;75353280	114	Other	Module_nodes
chr12;116714628-C12orf49	chr19;57845025-CTD-2583A14.10;ZNF587B				chr10;119573319-TIAL1	chr15;89897936-C15orf38-AP3S2;ARPIN				chr12;49354339-DNAJC22	chr19;41871556-RPS19							chr20;18488538	114	Other	Module_nodes
chr1;204556616-MDM4	chr19;57845025-CTD-2583A14.10;ZNF587B				chr11;62739518-TTC9C	chr15;89897936-C15orf38-AP3S2;ARPIN				chr1;109064035-TAF13	chr19;41871556-RPS19							chr7;17344903	114	Other	Module_nodes
chr16;70248733-EXOSC6	chr19;57845025-CTD-2583A14.10;ZNF587B				chr15;51915004-TMOD3	chr15;89897936-C15orf38-AP3S2;ARPIN				chr1;6223200-ICMT	chr19;41871556-RPS19							chr14;52643092	114	Other	Module_nodes
chr1;179075045-FAM20B	chr19;57845025-CTD-2583A14.10;ZNF587B				chr1;6223380-ICMT	chr15;89897936-C15orf38-AP3S2;ARPIN				chr12;49354343-DNAJC22	chr19;41871556-RPS19							chr9;112685238	113	Other	Module_nodes
chr1;26878733-GPN2	chr19;57845025-CTD-2583A14.10;ZNF587B				chr12;64450291-XPOT	chr15;89897989-C15orf38-AP3S2;ARPIN				chr11;768609-PDDC1	chr19;45550082-OPA3							chr7;73601791	113	Other	Module_nodes
chr11;31431721-DNAJC24	chr19;57845025-CTD-2583A14.10;ZNF587B				chr1;225788491-SRP9	chr15;89897989-C15orf38-AP3S2;ARPIN				chr19;11450106-PRKCSH	chr19;45550082-OPA3							chr12;53296435	113	Other	Module_nodes
chr12;50930856-METTL7A	chr19;57845025-CTD-2583A14.10;ZNF587B				chr11;94417250-MRE11A	chr15;89897989-C15orf38-AP3S2;ARPIN				chr1;179074965-FAM20B	chr19;45550082-OPA3							chr19;52839344	113	Other	Module_nodes
chr11;62739644-TTC9C	chr19;57845025-CTD-2583A14.10;ZNF587B				chr10;28525686-WAC-AS1	chr15;89897989-C15orf38-AP3S2;ARPIN				chr19;38868415-RINL	chr19;45550082-OPA3							chr14;57414156	112	Other	Module_nodes
chr16;22285539-EEF2K	chr19;57845025-CTD-2583A14.10;ZNF587B				chr12;132770786-GOLGA3	chr15;89897989-C15orf38-AP3S2;ARPIN				chr19;11450217-PRKCSH	chr19;45550082-OPA3							chr17;78422758	112	Other	Module_nodes
chr19;57305556-CTC-444N24.11	chr19;57845025-CTD-2583A14.10;ZNF587B				chr10;28525726-WAC-AS1	chr15;89897989-C15orf38-AP3S2;ARPIN				chr12;53296435-PFDN5	chr19;45550082-OPA3							chr6;13790590	111	Other	Module_nodes
chr15;51913892-TMOD3	chr19;57845025-CTD-2583A14.10;ZNF587B				chr1;52824087-ZYG11B	chr15;89897989-C15orf38-AP3S2;ARPIN				chr15;51914410-TMOD3	chr19;45550082-OPA3							chr7;44829136	111	Other	Module_nodes
chr12;68766820-SLC35E3	chr19;57845025-CTD-2583A14.10;ZNF587B				chr11;62739518-TTC9C	chr15;89897989-C15orf38-AP3S2;ARPIN				chr19;34470662-UBA2	chr19;52031898-ZNF432							chr3;49424140	111	Other	Module_nodes
chr11;16756647-C11orf58	chr19;57845025-CTD-2583A14.10;ZNF587B				chr11;31431089-DNAJC24	chr15;89897989-C15orf38-AP3S2;ARPIN				chr11;768609-PDDC1	chr19;52031898-ZNF432							chr5;131160142	111	HCC	Module_nodes
chr19;18367091-PGPEP1	chr19;57845025-CTD-2583A14.10;ZNF587B				chr1;28498858-PHACTR4	chr15;89897989-C15orf38-AP3S2;ARPIN				chr19;38868415-RINL	chr19;52031898-ZNF432							chr19;11834934	111	HCC	Module_nodes
chr10;16437386-PTER	chr19;57845025-CTD-2583A14.10;ZNF587B				chr12;100033607-RP11-135F9.3;UHRF1BP1L	chr15;89897989-C15orf38-AP3S2;ARPIN				chr17;18272753-TOP3A	chr19;52031898-ZNF432							chr14;50325958	111	Other	Module_nodes
chr19;18366899-PGPEP1	chr19;57845025-CTD-2583A14.10;ZNF587B				chr15;51915004-TMOD3	chr15;89897989-C15orf38-AP3S2;ARPIN				chr19;39490451-TIMM50	chr19;52031898-ZNF432							chr19;36338624	111	Other	Module_nodes
chr12;49354418-DNAJC22	chr19;57845025-CTD-2583A14.10;ZNF587B				chr12;7097486-C1RL	chr15;89897989-C15orf38-AP3S2;ARPIN				chr16;31122966-RP11-196G11.5;KAT8	chr19;52031898-ZNF432							chr9;128331630	110	Other	Module_nodes
chr11;65777096-AP5B1	chr19;57845025-CTD-2583A14.10;ZNF587B				chr11;125656244-CHEK1	chr15;89897989-C15orf38-AP3S2;ARPIN				chr16;31123343-RP11-196G11.5;KAT8	chr19;52031898-ZNF432							chr7;38724686	110	Other	Module_nodes
chr19;39490530-TIMM50	chr19;57845025-CTD-2583A14.10;ZNF587B				chr15;89897936-C15orf38-AP3S2;ARPIN	chr15;89897989-C15orf38-AP3S2;ARPIN				chr12;53296435-PFDN5	chr19;52031898-ZNF432							chr14;95186633	110	Other	Module_nodes
chr10;73776319-FUT11	chr19;57845025-CTD-2583A14.10;ZNF587B				chr11;31431672-DNAJC24	chr15;89897989-C15orf38-AP3S2;ARPIN				chr10;28525763-WAC-AS1	chr19;52031898-ZNF432							chr13;21374438	110	Other	Module_nodes
chr11;62739166-TTC9C	chr19;57845025-CTD-2583A14.10;ZNF587B				chr1;6223379-ICMT	chr15;89897989-C15orf38-AP3S2;ARPIN				chr1;6223246-ICMT	chr19;52031898-ZNF432							chr16;11835067	110	Other	Module_nodes
chr13;21374968-ZDHHC20	chr19;57845025-CTD-2583A14.10;ZNF587B				chr1;225788496-SRP9	chr15;89897989-C15orf38-AP3S2;ARPIN				chr10;72234100-ANAPC16	chr19;52031898-ZNF432							chr20;3867511	110	Other	Module_nodes
chr11;16756723-C11orf58	chr19;57845025-CTD-2583A14.10;ZNF587B				chr1;6223380-ICMT	chr15;89897989-C15orf38-AP3S2;ARPIN				chr19;10932776-C19orf52	chr19;52031898-ZNF432							chr5;34906553	110	Other	Module_nodes
chr19;11913663-ZNF69	chr19;57845025-CTD-2583A14.10;ZNF587B				chr1;160026673-RP11-226L15.5	chr15;89897989-C15orf38-AP3S2;ARPIN				chr1;204555822-MDM4	chr19;52031898-ZNF432							chr10;94612687	110	Other	Module_nodes
chr11;16756722-C11orf58	chr19;57845025-CTD-2583A14.10;ZNF587B				chr10;119573319-TIAL1	chr15;89897989-C15orf38-AP3S2;ARPIN				chr19;41871472-RPS19	chr19;52031898-ZNF432							chr17;1749173	110	HCC	Module_nodes
chr13;21374363-ZDHHC20	chr19;57845025-CTD-2583A14.10;ZNF587B				chr15;89832187-AP3S2	chr15;89897989-C15orf38-AP3S2;ARPIN				chr16;31123343-RP11-196G11.5;KAT8	chr19;52031953-ZNF432							chr8;143655966	109	Other	Module_nodes
chr19;18366600-PGPEP1	chr19;57845025-CTD-2583A14.10;ZNF587B				chr12;64450281-XPOT	chr15;89897989-C15orf38-AP3S2;ARPIN				chr14;55367730-ATG14	chr19;52031953-ZNF432							chr3;197885349	109	Other	Module_nodes
chr17;1780760-SMYD4	chr19;57845025-CTD-2583A14.10;ZNF587B				chr1;28498262-PHACTR4	chr15;89897989-C15orf38-AP3S2;ARPIN				chr19;52031898-ZNF432	chr19;52031953-ZNF432							chr22;35660551	109	Other	Module_nodes
chr15;51914545-TMOD3	chr19;57845025-CTD-2583A14.10;ZNF587B				chr1;10458213-DFFA	chr15;89897989-C15orf38-AP3S2;ARPIN				chr19;45550082-OPA3	chr19;52031953-ZNF432							chr15;51913938	109	Other	Module_nodes
chr19;11913663-ZNF69	chr2;113708539-SLC35F5				chr15;89897363-C15orf38-AP3S2;ARPIN	chr15;89897989-C15orf38-AP3S2;ARPIN				chr1;220057988-BPNT1	chr19;52031953-ZNF432							chr5;37290882	109	Other	Module_nodes
chr19;39490530-TIMM50	chr2;113708539-SLC35F5				chr1;52824014-ZYG11B	chr15;89897989-C15orf38-AP3S2;ARPIN				chr1;6223200-ICMT	chr19;52031953-ZNF432							chr19;52618122	109	Other	Module_nodes
chr11;16756723-C11orf58	chr2;113708539-SLC35F5				chr10;28525689-WAC-AS1	chr15;89897989-C15orf38-AP3S2;ARPIN				chr1;10458044-DFFA	chr19;52839344-ZNF468;ZNF28							chr13;32524891	108	Other	Module_nodes
chr17;1780760-SMYD4	chr2;113708539-SLC35F5				chr14;50325958-ATP5S	chr15;89897989-C15orf38-AP3S2;ARPIN				chr16;22285617-EEF2K	chr19;52839344-ZNF468;ZNF28							chr20;3869636	108	Other	Module_nodes
chr11;16756722-C11orf58	chr2;113708539-SLC35F5				chr1;52824220-ZYG11B	chr15;89897989-C15orf38-AP3S2;ARPIN				chr1;52824268-ZYG11B	chr19;52839344-ZNF468;ZNF28							chr2;37102071	108	Other	Module_nodes
chr13;21374363-ZDHHC20	chr2;113708539-SLC35F5				chr11;62738944-TTC9C	chr15;89897989-C15orf38-AP3S2;ARPIN				chr16;15411455-MPV17L;RP11-1021N1.1	chr19;52839344-ZNF468;ZNF28							chr1;225788211	108	HCC	Module_nodes
chr17;67338686-PSMD12	chr2;113708539-SLC35F5				chr1;179073770-FAM20B	chr15;89897989-C15orf38-AP3S2;ARPIN				chr1;100024063-SLC35A3	chr19;52839344-ZNF468;ZNF28							chr15;82843275	108	Other	Module_nodes
chr15;51913892-TMOD3	chr2;113708539-SLC35F5				chr15;89897989-C15orf38-AP3S2;ARPIN	chr15;89901496-C15orf38-AP3S2;ARPIN				chr14;74736031-FCF1	chr19;52839344-ZNF468;ZNF28							chr1;225788288	108	Other	Module_nodes
chr11;16756647-C11orf58	chr2;113708539-SLC35F5				chr11;31431672-DNAJC24	chr15;89901496-C15orf38-AP3S2;ARPIN				chr19;39491748-TIMM50	chr19;52880159-ZNF320							chr7;156971436	107	Other	Module_nodes
chr12;116714628-C12orf49	chr2;113708539-SLC35F5				chr11;62739518-TTC9C	chr15;89901496-C15orf38-AP3S2;ARPIN				chr1;179357143-SOAT1	chr19;52880159-ZNF320							chr15;40662673	107	Other	Module_nodes
chr1;26878733-GPN2	chr2;113708539-SLC35F5				chr12;100033607-RP11-135F9.3;UHRF1BP1L	chr15;89901496-C15orf38-AP3S2;ARPIN				chr1;6223200-ICMT	chr19;52880159-ZNF320							chr19;41871556	107	Other	Module_nodes
chr11;62739644-TTC9C	chr2;113708539-SLC35F5				chr14;50325958-ATP5S	chr15;89901496-C15orf38-AP3S2;ARPIN				chr14;55367730-ATG14	chr19;52880159-ZNF320							chr1;6223246	107	Other	Module_nodes
chr16;70248733-EXOSC6	chr2;113708539-SLC35F5				chr1;52824014-ZYG11B	chr15;89901496-C15orf38-AP3S2;ARPIN				chr1;52824016-ZYG11B	chr19;52880159-ZNF320							chr1;89183644	107	Other	Other
chr12;68766820-SLC35E3	chr2;113708539-SLC35F5				chr15;89832336-AP3S2	chr15;89901496-C15orf38-AP3S2;ARPIN				chr11;769784-PDDC1	chr19;52880159-ZNF320							chr7;56079014	106	Other	Module_nodes
chr19;57305556-CTC-444N24.11	chr2;113708539-SLC35F5				chr11;8687278-RPL27A	chr15;89901496-C15orf38-AP3S2;ARPIN				chr11;769883-PDDC1	chr19;52880159-ZNF320							chr19;39491701	106	Other	Module_nodes
chr15;51914545-TMOD3	chr2;113708539-SLC35F5				chr10;28525726-WAC-AS1	chr15;89901496-C15orf38-AP3S2;ARPIN				chr12;49354339-DNAJC22	chr19;52880159-ZNF320							chr19;9562996	106	Other	Other
chr12;50930856-METTL7A	chr2;113708539-SLC35F5				chr12;100627460-GAS2L3	chr15;89901496-C15orf38-AP3S2;ARPIN				chr15;89899222-C15orf38-AP3S2;ARPIN	chr19;52880159-ZNF320							chr19;57304785	106	Other	Module_nodes
chr12;49354418-DNAJC22	chr2;113710053-SLC35F5				chr15;89897936-C15orf38-AP3S2;ARPIN	chr15;89901496-C15orf38-AP3S2;ARPIN				chr16;31122966-RP11-196G11.5;KAT8	chr19;52880159-ZNF320							chr3;15072852	106	Other	Module_nodes
chr19;18366600-PGPEP1	chr2;113710053-SLC35F5				chr11;31431089-DNAJC24	chr15;89901496-C15orf38-AP3S2;ARPIN				chr19;52839344-ZNF468;ZNF28	chr19;52880159-ZNF320							chr1;179073347	106	Other	Module_nodes
chr19;39490530-TIMM50	chr2;113710053-SLC35F5				chr15;89897363-C15orf38-AP3S2;ARPIN	chr15;89901496-C15orf38-AP3S2;ARPIN				chr17;30636278-LRRC37BP1;AC005562.1	chr19;52880159-ZNF320							chr20;25447952	106	HCC	Module_nodes
chr19;57845025-CTD-2583A14.10;ZNF587B	chr2;113710053-SLC35F5				chr10;119573319-TIAL1	chr15;89901496-C15orf38-AP3S2;ARPIN				chr17;18272753-TOP3A	chr19;52880159-ZNF320							chr4;70816319	106	Other	Module_nodes
chr13;21374363-ZDHHC20	chr2;113710053-SLC35F5				chr12;98548865-TMPO	chr16;15409747-MPV17L;RP11-1021N1.1				chr17;67338637-PSMD12	chr19;52880159-ZNF320							chr10;28525763	106	Other	Module_nodes
chr10;73776319-FUT11	chr2;113710053-SLC35F5				chr14;52643092-ERO1A	chr16;15409747-MPV17L;RP11-1021N1.1				chr19;36337924-ZFP14	chr19;52880159-ZNF320							chr5;44815551	105	Other	Module_nodes
chr10;16437386-PTER	chr2;113710053-SLC35F5				chr1;10458213-DFFA	chr16;15409747-MPV17L;RP11-1021N1.1				chr12;117029666-FBXW8	chr19;52880159-ZNF320							chr2;86024028	105	Other	Module_nodes
chr1;100024279-SLC35A3	chr2;113710053-SLC35F5				chr1;28498262-PHACTR4	chr16;15409747-MPV17L;RP11-1021N1.1				chr1;204555822-MDM4	chr19;52880159-ZNF320							chr1;225788618	105	HCC	Module_nodes
chr11;65777096-AP5B1	chr2;113710053-SLC35F5				chr15;41298823-OIP5-AS1	chr16;15409747-MPV17L;RP11-1021N1.1				chr13;21374438-ZDHHC20	chr19;52880159-ZNF320							chr5;131159990	104	HCC	Module_nodes
chr19;18366899-PGPEP1	chr2;113710053-SLC35F5				chr1;28498262-PHACTR4	chr16;22285570-EEF2K				chr1;200031322-NR5A2	chr19;52880159-ZNF320							chr8;47977554	104	Other	Module_nodes
chr11;62739644-TTC9C	chr2;113710053-SLC35F5				chr1;10458213-DFFA	chr16;22285570-EEF2K				chr10;28525763-WAC-AS1	chr19;52880159-ZNF320							chr19;4526827	104	Other	Module_nodes
chr11;62739166-TTC9C	chr2;113710053-SLC35F5				chr15;41298823-OIP5-AS1	chr16;22285570-EEF2K				chr1;52824180-ZYG11B	chr19;52880159-ZNF320							chr2;99196324	104	Other	Module_nodes
chr11;31431721-DNAJC24	chr2;113710053-SLC35F5				chr12;98548865-TMPO	chr16;22285570-EEF2K				chr1;168251169-SFT2D2	chr19;52880159-ZNF320							chr17;81560519	104	Other	Module_nodes
chr1;179075045-FAM20B	chr2;113710053-SLC35F5				chr14;74735609-FCF1	chr16;22285570-EEF2K				chr19;52031898-ZNF432	chr19;52880159-ZNF320							chr11;768609	104	Other	Module_nodes
chr19;18367091-PGPEP1	chr2;113710053-SLC35F5				chr14;52643092-ERO1A	chr16;22285570-EEF2K				chr1;52824016-ZYG11B	chr19;52880339-ZNF320							chr1;10457507	104	Other	Module_nodes
chr19;57305556-CTC-444N24.11	chr2;113710053-SLC35F5				chr1;160026673-RP11-226L15.5	chr16;22285570-EEF2K				chr1;204555822-MDM4	chr19;52880339-ZNF320							chr16;70249236	104	Other	Module_nodes
chr13;21374968-ZDHHC20	chr2;113710053-SLC35F5				chr15;89897989-C15orf38-AP3S2;ARPIN	chr16;23465858-GGA2				chr19;52880159-ZNF320	chr19;52880339-ZNF320							chr8;143655372	103	Other	Module_nodes
chr17;50964855-SPAG9	chr2;113710053-SLC35F5				chr16;15409747-MPV17L;RP11-1021N1.1	chr16;23465858-GGA2				chr19;52839344-ZNF468;ZNF28	chr19;52880339-ZNF320							chr4;39533027	103	Other	Module_nodes
chr1;52823875-ZYG11B	chr2;113710053-SLC35F5				chr1;179073770-FAM20B	chr16;23465858-GGA2				chr1;52824180-ZYG11B	chr19;52880339-ZNF320							chr16;15700334	103	HCC	Module_nodes
chr15;51914545-TMOD3	chr2;113710053-SLC35F5				chr14;74735609-FCF1	chr16;23465858-GGA2				chr15;51914288-TMOD3	chr19;52880339-ZNF320							chr1;214351223	103	Other	Module_nodes
chr1;204556616-MDM4	chr2;113710053-SLC35F5				chr1;10458213-DFFA	chr16;23465858-GGA2				chr1;160026664-RP11-226L15.5	chr19;52880339-ZNF320							chr10;73776596	103	Other	Module_nodes
chr16;22285539-EEF2K	chr2;113710053-SLC35F5				chr14;52643092-ERO1A	chr16;23465858-GGA2				chr17;30636278-LRRC37BP1;AC005562.1	chr19;52880339-ZNF320							chr10;73776941	103	Other	Module_nodes
chr12;116714628-C12orf49	chr2;113710053-SLC35F5				chr12;98548865-TMPO	chr16;23465858-GGA2				chr19;36337924-ZFP14	chr19;52880339-ZNF320							chr19;3466397	103	Other	Module_nodes
chr17;1780760-SMYD4	chr2;113710053-SLC35F5				chr16;22285570-EEF2K	chr16;23465858-GGA2				chr19;39491748-TIMM50	chr19;52880339-ZNF320							chr1;89183686	103	Other	Module_nodes
chr1;52823875-ZYG11B	chr2;113710062-SLC35F5				chr1;28498262-PHACTR4	chr16;23465858-GGA2				chr1;52824268-ZYG11B	chr19;52880339-ZNF320							chr1;10460201	103	Other	Module_nodes
chr12;116714628-C12orf49	chr2;113710062-SLC35F5				chr1;52824087-ZYG11B	chr16;70249181-EXOSC6				chr17;1749211-SERPINF2	chr19;57220693-ZNF264							chr12;49353963	103	Other	Module_nodes
chr12;68766820-SLC35E3	chr2;113710062-SLC35F5				chr11;31431672-DNAJC24	chr16;70249181-EXOSC6				chr19;52031898-ZNF432	chr19;57220693-ZNF264							chr2;112576664	102	Other	Module_nodes
chr1;204556616-MDM4	chr2;113710062-SLC35F5				chr15;89897989-C15orf38-AP3S2;ARPIN	chr16;70249181-EXOSC6				chr10;28525763-WAC-AS1	chr19;57220693-ZNF264							chr19;36445654	102	HCC	Module_nodes
chr11;16756723-C11orf58	chr2;113710062-SLC35F5				chr1;52824220-ZYG11B	chr16;70249181-EXOSC6				chr15;89899222-C15orf38-AP3S2;ARPIN	chr19;57220693-ZNF264							chr22;24515714	102	Other	Module_nodes
chr16;22285539-EEF2K	chr2;113710062-SLC35F5				chr11;65776911-AP5B1	chr16;70249181-EXOSC6				chr12;117029666-FBXW8	chr19;57220693-ZNF264							chr9;128331686	101	Other	Module_nodes
chr15;51914545-TMOD3	chr2;113710062-SLC35F5				chr11;62738944-TTC9C	chr16;70249181-EXOSC6				chr19;52880159-ZNF320	chr19;57220693-ZNF264							chr19;23339828	101	Other	Module_nodes
chr13;21374968-ZDHHC20	chr2;113710062-SLC35F5				chr1;52824014-ZYG11B	chr16;70249181-EXOSC6				chr14;55367730-ATG14	chr19;57220693-ZNF264							chr16;22285570	100	Other	Module_nodes
chr10;73776319-FUT11	chr2;113710062-SLC35F5				chr10;119573319-TIAL1	chr16;70249181-EXOSC6				chr1;200031322-NR5A2	chr19;57220693-ZNF264							chr1;10460321	100	Other	Module_nodes
chr17;1780760-SMYD4	chr2;113710062-SLC35F5				chr1;179073770-FAM20B	chr16;70249181-EXOSC6				chr1;204555822-MDM4	chr19;57220693-ZNF264							chr19;45703697	100	Other	Module_nodes
chr19;57305556-CTC-444N24.11	chr2;113710062-SLC35F5				chr15;89832187-AP3S2	chr16;70249181-EXOSC6				chr17;31534285-RAB11FIP4	chr19;57304785-CTC-444N24.11							chr22;41600157	100	Other	Module_nodes
chr1;26878733-GPN2	chr2;113710062-SLC35F5				chr14;21460692-RAB2B	chr16;70249181-EXOSC6				chr19;52880339-ZNF320	chr19;57304785-CTC-444N24.11							chr19;11450287	100	Other	Module_nodes
chr2;113710053-SLC35F5	chr2;113710062-SLC35F5				chr15;89901496-C15orf38-AP3S2;ARPIN	chr16;70249181-EXOSC6				chr19;52880159-ZNF320	chr19;57304785-CTC-444N24.11							chr1;89183779	100	Other	Module_nodes
chr19;18366600-PGPEP1	chr2;113710062-SLC35F5				chr1;225788491-SRP9	chr16;70249181-EXOSC6				chr19;39491701-TIMM50	chr19;57304785-CTC-444N24.11							chr19;52031835	100	Other	Module_nodes
chr19;11913663-ZNF69	chr2;113710062-SLC35F5				chr1;52824087-ZYG11B	chr16;75445496-RP11-77K12.1;TMEM170A				chr12;49354343-DNAJC22	chr19;57304785-CTC-444N24.11							chr19;52031953	99	Other	Module_nodes
chr1;100024279-SLC35A3	chr2;113710062-SLC35F5				chr1;10457556-DFFA	chr16;75445496-RP11-77K12.1;TMEM170A				chr1;204555822-MDM4	chr19;57304785-CTC-444N24.11							chr20;45884956	99	HCC	Module_nodes
chr11;62739644-TTC9C	chr2;113710062-SLC35F5				chr1;52824014-ZYG11B	chr16;75445496-RP11-77K12.1;TMEM170A				chr19;39491748-TIMM50	chr19;57304785-CTC-444N24.11							chr4;73057732	99	HCC	Module_nodes
chr15;51913892-TMOD3	chr2;113710062-SLC35F5				chr1;10457596-DFFA	chr16;75445496-RP11-77K12.1;TMEM170A				chr11;769784-PDDC1	chr2;112576664-POLR1B							chr1;67409176	99	Other	Module_nodes
chr19;18366899-PGPEP1	chr2;113710062-SLC35F5				chr1;3813836-CEP104	chr16;75445496-RP11-77K12.1;TMEM170A				chr17;18272753-TOP3A	chr2;112576664-POLR1B							chr16;31123343	99	Other	Module_nodes
chr19;18367091-PGPEP1	chr2;113710062-SLC35F5				chr11;65776911-AP5B1	chr16;75445496-RP11-77K12.1;TMEM170A				chr12;56731396-NACA	chr2;112576664-POLR1B							chr19;23258578	98	Other	Module_nodes
chr19;57845025-CTD-2583A14.10;ZNF587B	chr2;113710062-SLC35F5				chr11;31431089-DNAJC24	chr16;75445496-RP11-77K12.1;TMEM170A				chr19;57220693-ZNF264	chr2;112576664-POLR1B							chrX;16763152	98	Other	Module_nodes
chr11;16756722-C11orf58	chr2;113710062-SLC35F5				chr12;123518431-RILPL1	chr16;75445496-RP11-77K12.1;TMEM170A				chr15;89899358-C15orf38-AP3S2;ARPIN	chr2;112576664-POLR1B							chr2;206122963	98	Other	Module_nodes
chr12;49354418-DNAJC22	chr2;113710062-SLC35F5				chr11;78069071-NDUFC2-KCTD14;NDUFC2	chr16;75445496-RP11-77K12.1;TMEM170A				chr1;52824180-ZYG11B	chr2;112576664-POLR1B							chr6;109463124	98	Other	Module_nodes
chr10;16437386-PTER	chr2;113710062-SLC35F5				chr11;94417250-MRE11A	chr16;75445496-RP11-77K12.1;TMEM170A				chr1;45694997-RP11-767N6.7;IPP	chr2;112576664-POLR1B							chr17;1751273	98	Other	Module_nodes
chr11;62739166-TTC9C	chr2;113710062-SLC35F5				chr14;21460692-RAB2B	chr16;75445496-RP11-77K12.1;TMEM170A				chr12;49354339-DNAJC22	chr2;113709956-SLC35F5							chr3;58321070	97	Other	Module_nodes
chr1;179075045-FAM20B	chr2;113710062-SLC35F5				chr11;16756476-C11orf58	chr16;75445496-RP11-77K12.1;TMEM170A				chr12;71702345-TMEM19	chr2;113709956-SLC35F5							chr5;69281964	97	Other	Module_nodes
chr19;39490530-TIMM50	chr2;113710062-SLC35F5				chr16;70249181-EXOSC6	chr16;75446009-RP11-77K12.1;TMEM170A				chr19;52880159-ZNF320	chr2;113709956-SLC35F5							chr7;44833264	97	Other	Module_nodes
chr11;65777096-AP5B1	chr2;113710062-SLC35F5				chr1;52824087-ZYG11B	chr16;75446009-RP11-77K12.1;TMEM170A				chr1;179074965-FAM20B	chr2;113709956-SLC35F5							chr19;57220693	97	Other	Module_nodes
chr11;31431721-DNAJC24	chr2;113710062-SLC35F5				chr10;28525689-WAC-AS1	chr16;75446009-RP11-77K12.1;TMEM170A				chr12;49354343-DNAJC22	chr2;113709956-SLC35F5							chr12;7098011	97	Other	Module_nodes
chr2;113708539-SLC35F5	chr2;113710062-SLC35F5				chr1;28498954-PHACTR4	chr16;75446009-RP11-77K12.1;TMEM170A				chr1;52824016-ZYG11B	chr2;113709956-SLC35F5							chr17;1751328	97	Other	Module_nodes
chr17;50964855-SPAG9	chr2;113710062-SLC35F5				chr11;31431672-DNAJC24	chr16;75446009-RP11-77K12.1;TMEM170A				chr15;89899358-C15orf38-AP3S2;ARPIN	chr2;113709956-SLC35F5							chr3;161073083	97	Other	Module_nodes
chr13;21374363-ZDHHC20	chr2;113710062-SLC35F5				chr14;21460692-RAB2B	chr16;75446009-RP11-77K12.1;TMEM170A				chr1;6222164-ICMT	chr2;113709956-SLC35F5							chr3;15072335	97	Other	Module_nodes
chr12;116714628-C12orf49	chr2;127844792-POLR2D				chr16;75445496-RP11-77K12.1;TMEM170A	chr16;75446009-RP11-77K12.1;TMEM170A				chr19;39490451-TIMM50	chr2;127844888-POLR2D							chr3;179325235	96	Other	Module_nodes
chr10;16437386-PTER	chr2;127844792-POLR2D				chr1;10457556-DFFA	chr16;75446009-RP11-77K12.1;TMEM170A				chr1;220057988-BPNT1	chr2;127844888-POLR2D							chr1;168251169	96	Other	Module_nodes
chr12;50930856-METTL7A	chr2;127844792-POLR2D				chr12;50930844-METTL7A	chr16;75446009-RP11-77K12.1;TMEM170A				chr11;769883-PDDC1	chr2;127844888-POLR2D							chr19;6703593	96	Other	Module_nodes
chr17;1780760-SMYD4	chr2;127844792-POLR2D				chr1;3813836-CEP104	chr16;75446009-RP11-77K12.1;TMEM170A				chr10;72234100-ANAPC16	chr2;127844888-POLR2D							chr16;70248674	95	Other	Module_nodes
chr19;18366600-PGPEP1	chr2;127844792-POLR2D				chr12;64450281-XPOT	chr17;18272248-TOP3A				chr10;94612815-HELLS	chr2;127844888-POLR2D							chr1;207768991	95	Other	Module_nodes
chr13;21374968-ZDHHC20	chr2;127844792-POLR2D				chr14;21460692-RAB2B	chr17;18272248-TOP3A				chr12;53296435-PFDN5	chr2;127844888-POLR2D							chr2;99196394	95	Other	Module_nodes
chr19;11913663-ZNF69	chr2;127844792-POLR2D				chr1;28498954-PHACTR4	chr17;18272248-TOP3A				chr1;200031322-NR5A2	chr2;127844888-POLR2D							chr18;50392804	95	HCC	Other
chr11;62739166-TTC9C	chr2;127844792-POLR2D				chr12;100627414-GAS2L3	chr17;18272248-TOP3A				chr19;10932776-C19orf52	chr2;127844888-POLR2D							chr22;43949925	95	Other	Module_nodes
chr11;16756723-C11orf58	chr2;127844792-POLR2D				chr12;100627460-GAS2L3	chr17;18272248-TOP3A				chr10;72234100-ANAPC16	chr2;127845557-POLR2D							chr17;81561243	95	Other	Module_nodes
chr11;31431721-DNAJC24	chr2;127844792-POLR2D				chr1;10457556-DFFA	chr17;18272248-TOP3A				chr12;49354343-DNAJC22	chr2;127845557-POLR2D							chr16;31122966	95	Other	Module_nodes
chr12;49354418-DNAJC22	chr2;127844792-POLR2D				chr15;89897989-C15orf38-AP3S2;ARPIN	chr17;18272248-TOP3A				chr10;94612815-HELLS	chr2;127845557-POLR2D							chr9;32456382	94	Other	Module_nodes
chr17;67338686-PSMD12	chr2;127844792-POLR2D				chr11;31431672-DNAJC24	chr17;18272248-TOP3A				chr1;6223200-ICMT	chr2;201219195-CASP10							chr19;52063423	94	HCC	Other
chr19;57845025-CTD-2583A14.10;ZNF587B	chr2;127844792-POLR2D				chr12;64450291-XPOT	chr17;18272248-TOP3A				chr1;6223246-ICMT	chr2;201219195-CASP10							chr3;126349536	94	Other	Module_nodes
chr15;51913892-TMOD3	chr2;127844792-POLR2D				chr16;75446009-RP11-77K12.1;TMEM170A	chr17;38849586-RPL23				chr17;30636278-LRRC37BP1;AC005562.1	chr2;201219195-CASP10							chr19;11450217	94	Other	Module_nodes
chr11;16756647-C11orf58	chr2;127844792-POLR2D				chr12;100627414-GAS2L3	chr17;38849586-RPL23				chr14;55367730-ATG14	chr2;201219195-CASP10							chr17;30636278	94	Other	Module_nodes
chr19;39490530-TIMM50	chr2;127844792-POLR2D				chr12;100626890-GAS2L3	chr17;38849586-RPL23				chr19;38868415-RINL	chr2;201219195-CASP10							chr16;15409747	94	Other	Module_nodes
chr13;21374363-ZDHHC20	chr2;127844792-POLR2D				chr12;98549107-TMPO	chr17;38849586-RPL23				chr18;50393235-SKA1	chr2;201219195-CASP10							chr2;113709956	93	Other	Module_nodes
chr1;204556616-MDM4	chr2;127844792-POLR2D				chr11;8687278-RPL27A	chr17;38849586-RPL23				chr1;168251042-SFT2D2	chr2;201219195-CASP10							chr12;117029666	93	Other	Module_nodes
chr1;52823875-ZYG11B	chr2;127844792-POLR2D				chr11;78069071-NDUFC2-KCTD14;NDUFC2	chr17;38849586-RPL23				chr1;168251169-SFT2D2	chr2;201219195-CASP10							chr12;49354339	93	Other	Module_nodes
chr19;18366899-PGPEP1	chr2;127844792-POLR2D				chr12;100627460-GAS2L3	chr17;38849586-RPL23				chr1;89183779-GBP4	chr2;201219195-CASP10							chr10;94612815	93	Other	Module_nodes
chr1;26878733-GPN2	chr2;127844792-POLR2D				chr11;767979-PDDC1	chr17;38849586-RPL23				chr1;6222164-ICMT	chr2;201219195-CASP10							chr5;134900439	93	Other	Other
chr15;51914545-TMOD3	chr2;127844792-POLR2D				chr1;28335688-MED18	chr17;38849586-RPL23				chr12;56731396-NACA	chr2;201219195-CASP10							chr7;25120962	93	Other	Module_nodes
chr2;113710053-SLC35F5	chr2;127844792-POLR2D				chr1;10457596-DFFA	chr17;38849586-RPL23				chr1;10457507-DFFA	chr2;201219195-CASP10							chrX;85090880	92	Other	Module_nodes
chr12;68766820-SLC35E3	chr2;127844792-POLR2D				chr13;49913177-SPRYD7	chr17;38849586-RPL23				chr11;769784-PDDC1	chr2;201219195-CASP10							chr7;55454658	92	HCC	Module_nodes
chr1;100024279-SLC35A3	chr2;127844792-POLR2D				chr1;10457556-DFFA	chr17;38849586-RPL23				chr16;31123343-RP11-196G11.5;KAT8	chr2;206122466-NDUFS1							chr19;52031956	92	Other	Module_nodes
chr16;70248733-EXOSC6	chr2;127844792-POLR2D				chr12;64450281-XPOT	chr17;38849586-RPL23				chr15;51914410-TMOD3	chr2;206122466-NDUFS1							chr8;120053870	92	Other	Module_nodes
chr11;62739644-TTC9C	chr2;127844792-POLR2D				chr11;16756476-C11orf58	chr17;38849586-RPL23				chr19;10932776-C19orf52	chr2;206122466-NDUFS1							chr17;1750103	92	HCC	Module_nodes
chr19;57305556-CTC-444N24.11	chr2;127844792-POLR2D				chr11;8687235-RPL27A	chr17;38849586-RPL23				chr11;769883-PDDC1	chr2;206122466-NDUFS1							chr19;45550082	92	HCC	Module_nodes
chr16;22285539-EEF2K	chr2;127844792-POLR2D				chr12;123518431-RILPL1	chr17;38849586-RPL23				chr10;72233938-ANAPC16	chr2;206122963-NDUFS1							chr1;45694997	92	Other	Module_nodes
chr1;179075045-FAM20B	chr2;127844792-POLR2D				chr11;769019-PDDC1	chr17;38849586-RPL23				chr16;22285915-EEF2K	chr2;206122963-NDUFS1							chr19;57222095	92	Other	Module_nodes
chr17;50964855-SPAG9	chr2;127844792-POLR2D				chr14;21460692-RAB2B	chr17;38849586-RPL23				chr19;11449718-PRKCSH	chr2;206122963-NDUFS1							chr10;80435656	92	Other	Module_nodes
chr2;113710062-SLC35F5	chr2;127844792-POLR2D				chr12;50930844-METTL7A	chr17;38849586-RPL23				chr11;78068619-NDUFC2-KCTD14;NDUFC2	chr2;206122963-NDUFS1							chr2;32309964	91	Other	Module_nodes
chr11;16756722-C11orf58	chr2;127844792-POLR2D				chr15;89832336-AP3S2	chr17;517658-VPS53				chr14;74736031-FCF1	chr2;206122963-NDUFS1							chr19;39490451	91	Other	Module_nodes
chr13;21374363-ZDHHC20	chr2;200909670-ORC2				chr12;132770786-GOLGA3	chr17;517658-VPS53				chr12;113389846-PLBD2	chr2;206122963-NDUFS1							chr12;59784250	91	Other	Module_nodes
chr10;73776319-FUT11	chr2;200909670-ORC2				chr17;18272248-TOP3A	chr17;517658-VPS53				chr12;50930475-METTL7A	chr2;206122963-NDUFS1							chr1;3814226	91	Other	Module_nodes
chr1;100024279-SLC35A3	chr2;200909670-ORC2				chr1;179073770-FAM20B	chr17;517658-VPS53				chr12;132721879-PGAM5	chr2;206122963-NDUFS1							chr19;16550565	90	Other	Module_nodes
chr16;70248733-EXOSC6	chr2;200909670-ORC2				chr10;28525686-WAC-AS1	chr17;517658-VPS53				chr16;22285617-EEF2K	chr2;206122963-NDUFS1							chr5;131202443	90	Other	Module_nodes
chr2;127844792-POLR2D	chr2;200909670-ORC2				chr11;62739518-TTC9C	chr17;517658-VPS53				chr10;80435656-FAM213A	chr2;206122963-NDUFS1							chr22;36266826	90	Other	Module_nodes
chr19;57845025-CTD-2583A14.10;ZNF587B	chr2;200909670-ORC2				chr11;31431089-DNAJC24	chr17;517658-VPS53				chr12;123661590-GTF2H3	chr2;206122963-NDUFS1							chr8;11107242	90	Other	Module_nodes
chr1;204556616-MDM4	chr2;200909670-ORC2				chr12;50930844-METTL7A	chr17;67339236-PSMD12				chr11;68755486-CPT1A	chr2;206122963-NDUFS1							chr12;100033607	90	Other	Module_nodes
chr11;16756723-C11orf58	chr2;200909670-ORC2				chr12;100626890-GAS2L3	chr17;67339236-PSMD12				chr15;65149833-CLPX	chr2;206122963-NDUFS1							chr7;128305522	90	Other	Module_nodes
chr12;68766820-SLC35E3	chr2;200909670-ORC2				chr13;49913177-SPRYD7	chr17;67339236-PSMD12				chr1;160995497-F11R	chr2;206122963-NDUFS1							chr5;109335497	90	Other	Module_nodes
chr11;16756647-C11orf58	chr2;200909670-ORC2				chr12;100627414-GAS2L3	chr17;67339236-PSMD12				chr14;52643014-ERO1A	chr2;32309223-YIPF4							chr1;28335688	90	Other	Module_nodes
chr12;50930856-METTL7A	chr2;200909670-ORC2				chr15;89897936-C15orf38-AP3S2;ARPIN	chr17;67339236-PSMD12				chr17;1749211-SERPINF2	chr2;32309223-YIPF4							chr4;17801936	89	Other	Module_nodes
chr11;16756722-C11orf58	chr2;200909670-ORC2				chr15;89897363-C15orf38-AP3S2;ARPIN	chr17;67339236-PSMD12				chr1;100024063-SLC35A3	chr2;32309223-YIPF4							chr16;31123240	89	Other	Module_nodes
chr11;62739644-TTC9C	chr2;200909670-ORC2				chr11;125656244-CHEK1	chr17;67339236-PSMD12				chr1;89183686-GBP4	chr2;32309223-YIPF4							chr2;127845461	89	Other	Module_nodes
chr1;26878733-GPN2	chr2;200909670-ORC2				chr15;89832336-AP3S2	chr17;67339236-PSMD12				chr1;160026664-RP11-226L15.5	chr2;32309223-YIPF4							chr1;89183696	89	Other	Module_nodes
chr12;116714628-C12orf49	chr2;200909670-ORC2				chr10;28525686-WAC-AS1	chr17;67339236-PSMD12				chr12;71702345-TMEM19	chr2;32309223-YIPF4							chr1;207097352	89	HCC	Module_nodes
chr19;18367091-PGPEP1	chr2;200909670-ORC2				chr17;38849586-RPL23	chr17;67339236-PSMD12				chr16;12661106-CPPED1	chr2;32309223-YIPF4							chr10;49973494	89	Other	Module_nodes
chr2;113710053-SLC35F5	chr2;200909670-ORC2				chr10;28525689-WAC-AS1	chr17;67339236-PSMD12				chr19;39491748-TIMM50	chr2;32309223-YIPF4							chr17;62450395	89	Other	Module_nodes
chr15;51914545-TMOD3	chr2;200909670-ORC2				chr1;28498954-PHACTR4	chr17;67339236-PSMD12				chr11;62738827-TTC9C	chr2;32309223-YIPF4							chr1;45699736	89	Other	Module_nodes
chr2;113708539-SLC35F5	chr2;200909670-ORC2				chr1;225788491-SRP9	chr17;67339236-PSMD12				chr14;95185097-CLMN	chr2;32309223-YIPF4							chr11;78069071	89	Other	Module_nodes
chr11;65777096-AP5B1	chr2;200909670-ORC2				chr12;98549107-TMPO	chr18;35248579-ZNF397				chr19;52839344-ZNF468;ZNF28	chr2;32309223-YIPF4							chr16;23465185	88	Other	Module_nodes
chr19;11913663-ZNF69	chr2;200909670-ORC2				chr15;89901496-C15orf38-AP3S2;ARPIN	chr18;35248579-ZNF397				chr1;52824268-ZYG11B	chr2;32309223-YIPF4							chr6;98873710	88	Other	Module_nodes
chr12;49354418-DNAJC22	chr2;200909670-ORC2				chr1;179073770-FAM20B	chr18;35248579-ZNF397				chr15;51914288-TMOD3	chr2;32309223-YIPF4							chr11;47168659	88	Other	Module_nodes
chr11;62739166-TTC9C	chr2;200909670-ORC2				chr1;225788491-SRP9	chr18;35248579-ZNF397				chr17;31534285-RAB11FIP4	chr2;32309223-YIPF4							chr12;49354392	88	Other	Module_nodes
chr13;21374968-ZDHHC20	chr2;200909670-ORC2				chr10;28525726-WAC-AS1	chr18;35248579-ZNF397				chr1;52824016-ZYG11B	chr2;32309223-YIPF4							chr19;13760012	88	Other	Module_nodes
chr19;57305556-CTC-444N24.11	chr2;200909670-ORC2				chr1;28498858-PHACTR4	chr18;35248579-ZNF397				chr17;1749211-SERPINF2	chr2;32310623-YIPF4							chr1;214351091	88	Other	Other
chr2;113710062-SLC35F5	chr2;200909670-ORC2				chr15;89897936-C15orf38-AP3S2;ARPIN	chr18;35248579-ZNF397				chr13;21374438-ZDHHC20	chr2;32310623-YIPF4							chr6;42079637	88	Other	Module_nodes
chr17;67338686-PSMD12	chr2;200909670-ORC2				chr15;89897363-C15orf38-AP3S2;ARPIN	chr18;35248579-ZNF397				chr15;51913938-TMOD3	chr2;32310623-YIPF4							chr12;98604787	88	Other	Module_nodes
chr19;39490530-TIMM50	chr2;200909670-ORC2				chr11;31431672-DNAJC24	chr18;35248579-ZNF397				chr1;89183779-GBP4	chr2;37102140-EIF2AK2							chr17;1746197	87	Other	Module_nodes
chr19;57305556-CTC-444N24.11	chr2;200909877-ORC2				chr16;70249181-EXOSC6	chr18;35248579-ZNF397				chr1;179074965-FAM20B	chr2;37102140-EIF2AK2							chr2;127845621	87	Other	Module_nodes
chr19;18366600-PGPEP1	chr2;200909877-ORC2				chr15;89832187-AP3S2	chr18;35248579-ZNF397				chr1;168251169-SFT2D2	chr2;37102140-EIF2AK2							chr22;41600359	87	Other	Module_nodes
chr11;62739644-TTC9C	chr2;200909877-ORC2				chr15;89897989-C15orf38-AP3S2;ARPIN	chr18;35248579-ZNF397				chr1;52824016-ZYG11B	chr2;37102140-EIF2AK2							chr13;30457483	87	Other	Module_nodes
chr19;18367091-PGPEP1	chr2;200909877-ORC2				chr1;10457596-DFFA	chr18;35248579-ZNF397				chr19;52880159-ZNF320	chr2;37102140-EIF2AK2							chr1;45697919	87	HCC	Module_nodes
chr10;73776319-FUT11	chr2;200909877-ORC2				chr11;62739518-TTC9C	chr18;35248579-ZNF397				chr15;89899358-C15orf38-AP3S2;ARPIN	chr2;37102140-EIF2AK2							chr15;60422221	87	Other	Module_nodes
chr11;16756722-C11orf58	chr2;200909877-ORC2				chr1;225788496-SRP9	chr18;35248579-ZNF397				chr1;100024063-SLC35A3	chr2;37102140-EIF2AK2							chr15;41298823	86	Other	Module_nodes
chr19;39490530-TIMM50	chr2;200909877-ORC2				chr16;15409747-MPV17L;RP11-1021N1.1	chr18;59329710-LMAN1				chr19;11449718-PRKCSH	chr2;85546697-GGCX							chr17;66222152	86	Other	Module_nodes
chr11;65777096-AP5B1	chr2;200909877-ORC2				chr14;52643092-ERO1A	chr18;59329710-LMAN1				chr12;113389846-PLBD2	chr2;85546697-GGCX							chr19;52031763	86	HCC	Module_nodes
chr13;21374968-ZDHHC20	chr2;200909877-ORC2				chr12;98548865-TMPO	chr18;59329710-LMAN1				chr12;71702345-TMEM19	chr2;85546697-GGCX							chr14;74735609	86	Other	Module_nodes
chr2;127844792-POLR2D	chr2;200909877-ORC2				chr16;22285570-EEF2K	chr18;59329710-LMAN1				chr1;220057988-BPNT1	chr2;86024028-POLR1A							chr19;36320717	86	Other	Module_nodes
chr13;21374363-ZDHHC20	chr2;200909877-ORC2				chr1;28498262-PHACTR4	chr18;59329710-LMAN1				chr2;206122466-NDUFS1	chr2;86024028-POLR1A							chr15;40663319	86	Other	Module_nodes
chr1;204556616-MDM4	chr2;200909877-ORC2				chr15;41298823-OIP5-AS1	chr18;59329710-LMAN1				chr10;28525763-WAC-AS1	chr2;86024028-POLR1A							chr15;89899222	86	Other	Module_nodes
chr1;26878733-GPN2	chr2;200909877-ORC2				chr1;10458213-DFFA	chr18;59329710-LMAN1				chr15;51913938-TMOD3	chr2;86024028-POLR1A							chr17;517658	86	Other	Module_nodes
chr11;16756723-C11orf58	chr2;200909877-ORC2				chr14;74735609-FCF1	chr18;59329710-LMAN1				chr19;11450106-PRKCSH	chr2;86024028-POLR1A							chr20;33646262	86	Other	Module_nodes
chr1;100024279-SLC35A3	chr2;200909877-ORC2				chr16;23465858-GGA2	chr18;59329710-LMAN1				chr1;10457507-DFFA	chr2;86024028-POLR1A							chr1;9101186	86	Other	Module_nodes
chr2;200909670-ORC2	chr2;200909877-ORC2				chr17;38849586-RPL23	chr19;11450287-PRKCSH				chr19;52031898-ZNF432	chr2;86024028-POLR1A							chr6;43029855	85	Other	Module_nodes
chr17;1780760-SMYD4	chr2;200909877-ORC2				chr13;49913177-SPRYD7	chr19;11450287-PRKCSH				chr19;52031898-ZNF432	chr2;95146591-MRPS5							chr6;42942480	85	Other	Module_nodes
chr19;11913663-ZNF69	chr2;200909877-ORC2				chr10;28525686-WAC-AS1	chr19;11450287-PRKCSH				chr1;179357143-SOAT1	chr2;95146591-MRPS5							chr1;179073481	85	Other	Module_nodes
chr11;31431721-DNAJC24	chr2;200909877-ORC2				chr14;21460692-RAB2B	chr19;11450287-PRKCSH				chr14;55367658-ATG14	chr2;95146591-MRPS5							chr16;12660856	85	HCC	Other
chr1;179075045-FAM20B	chr2;200909877-ORC2				chr11;8687235-RPL27A	chr19;11450287-PRKCSH				chr18;50393235-SKA1	chr2;95146591-MRPS5							chr19;16550610	85	HCC	Module_nodes
chr17;50964855-SPAG9	chr2;200909877-ORC2				chr1;3813836-CEP104	chr19;11450287-PRKCSH				chr19;52880339-ZNF320	chr2;95146591-MRPS5							chr22;19452767	84	Other	Module_nodes
chr19;57845025-CTD-2583A14.10;ZNF587B	chr2;200909877-ORC2				chr11;767979-PDDC1	chr19;11450287-PRKCSH				chr19;57304785-CTC-444N24.11	chr2;95146591-MRPS5							chr4;99880590	84	Other	Module_nodes
chr2;113710062-SLC35F5	chr2;200909877-ORC2				chr11;8687278-RPL27A	chr19;11450287-PRKCSH				chr14;55367578-ATG14	chr2;95146591-MRPS5							chr20;33704358	84	Other	Module_nodes
chr11;62739166-TTC9C	chr2;200909877-ORC2				chr12;123518431-RILPL1	chr19;11450287-PRKCSH				chr19;52880159-ZNF320	chr2;95146591-MRPS5							chr16;46915146	84	Other	Other
chr17;67338686-PSMD12	chr2;200909877-ORC2				chr12;100626890-GAS2L3	chr19;11450287-PRKCSH				chr10;28525763-WAC-AS1	chr2;95146591-MRPS5							chr8;30678933	83	Other	Module_nodes
chr11;16756647-C11orf58	chr2;200909877-ORC2				chr11;125656244-CHEK1	chr19;11450287-PRKCSH				chr1;204555822-MDM4	chr2;95146591-MRPS5							chr6;149725600	83	Other	Module_nodes
chr12;116714628-C12orf49	chr2;200909877-ORC2				chr12;50930844-METTL7A	chr19;11450287-PRKCSH				chr14;55367730-ATG14	chr2;95146591-MRPS5							chr21;42911187	83	Other	Module_nodes
chr2;113710053-SLC35F5	chr2;200909877-ORC2				chr10;119573319-TIAL1	chr19;11913076-ZNF69				chr17;30636278-LRRC37BP1;AC005562.1	chr2;95146591-MRPS5							chr2;127844888	83	Other	Module_nodes
chr15;51914545-TMOD3	chr2;200909877-ORC2				chr11;94417250-MRE11A	chr19;11913076-ZNF69				chr1;200031322-NR5A2	chr2;95146591-MRPS5							chr6;36141554	83	Other	Module_nodes
chr2;113708539-SLC35F5	chr2;200909877-ORC2				chr14;50325958-ATP5S	chr19;11913076-ZNF69				chr19;39491748-TIMM50	chr2;95146591-MRPS5							chr2;127845557	83	Other	Module_nodes
chr15;51913892-TMOD3	chr2;200909877-ORC2				chr16;75445496-RP11-77K12.1;TMEM170A	chr19;11913076-ZNF69				chr19;52031953-ZNF432	chr20;18487867-RBBP9							chr20;18487867	83	Other	Module_nodes
chr13;21374363-ZDHHC20	chr2;201217945-CASP10				chr1;52824220-ZYG11B	chr19;11913076-ZNF69				chr1;45694997-RP11-767N6.7;IPP	chr20;18487867-RBBP9							chr1;52917099	83	Other	Other
chr12;68766820-SLC35E3	chr2;201217945-CASP10				chr11;31431672-DNAJC24	chr19;11913076-ZNF69				chr19;45550082-OPA3	chr20;18487867-RBBP9							chr6;42079616	82	Other	Module_nodes
chr11;62739644-TTC9C	chr2;201217945-CASP10				chr11;62739518-TTC9C	chr19;11913076-ZNF69				chr1;9101186-GPR157	chr20;18487867-RBBP9							chr6;53003289	82	Other	Module_nodes
chr1;52823875-ZYG11B	chr2;201217945-CASP10				chr1;6223379-ICMT	chr19;11913076-ZNF69				chr19;38868415-RINL	chr20;18487867-RBBP9							chr19;52647481	82	Other	Module_nodes
chr1;204556616-MDM4	chr2;201217945-CASP10				chr14;21460692-RAB2B	chr19;11913076-ZNF69				chr1;109064035-TAF13	chr20;18487867-RBBP9							chr1;9100952	82	Other	Module_nodes
chr17;50964855-SPAG9	chr2;201217945-CASP10				chr1;6223380-ICMT	chr19;11913076-ZNF69				chr19;11450106-PRKCSH	chr20;18487867-RBBP9							chr2;175926454	82	Other	Module_nodes
chr2;200909877-ORC2	chr2;201217945-CASP10				chr11;62738944-TTC9C	chr19;11913076-ZNF69				chr19;11450217-PRKCSH	chr20;18487867-RBBP9							chr1;35602694	82	Other	Module_nodes
chr1;179075045-FAM20B	chr2;201217945-CASP10				chr18;35248579-ZNF397	chr19;11913076-ZNF69				chr19;41871556-RPS19	chr20;18487867-RBBP9							chr12;98604977	82	Other	Module_nodes
chr16;70248733-EXOSC6	chr2;201217945-CASP10				chr16;70249181-EXOSC6	chr19;11913076-ZNF69				chr13;21374438-ZDHHC20	chr20;18487867-RBBP9							chr11;6435598	82	Other	Other
chr2;127844792-POLR2D	chr2;201217945-CASP10				chr10;28525726-WAC-AS1	chr19;16550565-SLC35E1;CTD-3222D19.2				chr1;6223246-ICMT	chr20;18488538-RBBP9							chrX;123912567	81	Other	Module_nodes
chr10;73776319-FUT11	chr2;201217945-CASP10				chr12;50930844-METTL7A	chr19;16550565-SLC35E1;CTD-3222D19.2				chr1;6223200-ICMT	chr20;18488538-RBBP9							chr19;21806291	81	Other	Module_nodes
chr13;21374968-ZDHHC20	chr2;201217945-CASP10				chr11;78069071-NDUFC2-KCTD14;NDUFC2	chr19;16550565-SLC35E1;CTD-3222D19.2				chr13;21374438-ZDHHC20	chr20;18488538-RBBP9							chr20;3220293	81	HCC	Module_nodes
chr12;116714628-C12orf49	chr2;201217945-CASP10				chr10;28525686-WAC-AS1	chr19;16550565-SLC35E1;CTD-3222D19.2				chr19;52880159-ZNF320	chr20;18488538-RBBP9							chr19;6684101	81	Other	Module_nodes
chr19;57845025-CTD-2583A14.10;ZNF587B	chr2;201217945-CASP10				chr11;125656244-CHEK1	chr19;16550565-SLC35E1;CTD-3222D19.2				chr1;109064035-TAF13	chr20;18488538-RBBP9							chr20;20390867	81	Other	Module_nodes
chr16;22285539-EEF2K	chr2;201217945-CASP10				chr13;49913177-SPRYD7	chr19;16550565-SLC35E1;CTD-3222D19.2				chr14;55367578-ATG14	chr20;18488538-RBBP9							chr19;11449718	81	Other	Module_nodes
chr1;100024279-SLC35A3	chr2;201217945-CASP10				chr11;769019-PDDC1	chr19;16550565-SLC35E1;CTD-3222D19.2				chr15;40663319-CASC5	chr20;18488538-RBBP9							chr12;49354275	81	Other	Module_nodes
chr19;18366600-PGPEP1	chr2;201217945-CASP10				chr11;8687278-RPL27A	chr19;16550565-SLC35E1;CTD-3222D19.2				chr19;45550082-OPA3	chr20;18488538-RBBP9							chr5;115830034	81	Other	Module_nodes
chr2;113710062-SLC35F5	chr2;201217945-CASP10				chr12;123518431-RILPL1	chr19;16550565-SLC35E1;CTD-3222D19.2				chr19;11450217-PRKCSH	chr20;18488538-RBBP9							chr7;72995873	80	Other	Other
chr17;1780760-SMYD4	chr2;201217945-CASP10				chr11;767979-PDDC1	chr19;16550565-SLC35E1;CTD-3222D19.2				chr1;160995497-F11R	chr20;20390867-RALGAPA2							chr5;44816252	80	Other	Module_nodes
chr11;65777096-AP5B1	chr2;201217945-CASP10				chr12;68766757-SLC35E3	chr19;18366519-PGPEP1				chr12;123662050-GTF2H3	chr20;20390867-RALGAPA2							chr9;128330121	80	Other	Module_nodes
chr10;16437386-PTER	chr2;201217945-CASP10				chr12;98549107-TMPO	chr19;18366519-PGPEP1				chr11;68755486-CPT1A	chr20;20390867-RALGAPA2							chr2;32310623	80	Other	Module_nodes
chr11;16756723-C11orf58	chr2;201217945-CASP10				chr1;10457556-DFFA	chr19;18366519-PGPEP1				chr11;68755439-CPT1A	chr20;20390867-RALGAPA2							chr19;57305637	80	Other	Other
chr15;51913892-TMOD3	chr2;201217945-CASP10				chr10;28525686-WAC-AS1	chr19;18366519-PGPEP1				chr12;123661590-GTF2H3	chr20;20390867-RALGAPA2							chr19;13760186	80	Other	Other
chr1;26878733-GPN2	chr2;201217945-CASP10				chr14;50325958-ATP5S	chr19;18366519-PGPEP1				chr12;132721879-PGAM5	chr20;20390867-RALGAPA2							chr22;35660499	80	Other	Module_nodes
chr2;200909670-ORC2	chr2;201217945-CASP10				chr15;89832336-AP3S2	chr19;18366519-PGPEP1				chr12;50930475-METTL7A	chr20;20390867-RALGAPA2							chr17;5026659	80	Other	Module_nodes
chr19;39490530-TIMM50	chr2;201217945-CASP10				chr14;21460692-RAB2B	chr19;18366519-PGPEP1				chr16;15411455-MPV17L;RP11-1021N1.1	chr20;20390867-RALGAPA2							chr8;43028273	79	Other	Module_nodes
chr11;16756722-C11orf58	chr2;201217945-CASP10				chr17;18272248-TOP3A	chr19;18366519-PGPEP1				chr16;22285617-EEF2K	chr20;20390867-RALGAPA2							chr20;3219347	79	Other	Module_nodes
chr12;49354418-DNAJC22	chr2;201217945-CASP10				chr11;769019-PDDC1	chr19;18366519-PGPEP1				chr11;78068619-NDUFC2-KCTD14;NDUFC2	chr20;20390867-RALGAPA2							chr1;146995600	79	Other	Module_nodes
chr2;113710053-SLC35F5	chr2;201217945-CASP10				chr11;78069071-NDUFC2-KCTD14;NDUFC2	chr19;18366519-PGPEP1				chr1;10458044-DFFA	chr20;25447911-GINS1							chr19;35057157	79	Other	Module_nodes
chr11;31431721-DNAJC24	chr2;201217945-CASP10				chr15;89832187-AP3S2	chr19;18366519-PGPEP1				chr16;15411455-MPV17L;RP11-1021N1.1	chr20;25447911-GINS1							chr12;120964391	79	HCC	Module_nodes
chr2;200909670-ORC2	chr2;201218007-CASP10				chr11;65776911-AP5B1	chr19;18366519-PGPEP1				chr12;56731396-NACA	chr20;25447911-GINS1							chrX;2906875	79	Other	Module_nodes
chr11;31431721-DNAJC24	chr2;201218007-CASP10				chr1;28498858-PHACTR4	chr19;18366519-PGPEP1				chr14;74736031-FCF1	chr20;25447911-GINS1							chr10;73777939	79	Other	Module_nodes
chr12;68766820-SLC35E3	chr2;201218007-CASP10				chr19;16550565-SLC35E1;CTD-3222D19.2	chr19;18366519-PGPEP1				chr12;50930475-METTL7A	chr20;25447911-GINS1							chr16;89687615	79	Other	Module_nodes
chr1;52823875-ZYG11B	chr2;201218007-CASP10				chr11;8687278-RPL27A	chr19;18366519-PGPEP1				chr16;22285915-EEF2K	chr20;25447911-GINS1							chr7;128307926	78	Other	Module_nodes
chr15;51913892-TMOD3	chr2;201218007-CASP10				chr10;28525726-WAC-AS1	chr19;18366519-PGPEP1				chr16;22285617-EEF2K	chr20;25447911-GINS1							chr17;81247729	78	HCC	Module_nodes
chr10;73776319-FUT11	chr2;201218007-CASP10				chr10;28525689-WAC-AS1	chr19;18366519-PGPEP1				chr12;123662050-GTF2H3	chr20;25447911-GINS1							chr1;155316730	78	Other	Module_nodes
chr11;62739644-TTC9C	chr2;201218007-CASP10				chr11;16756476-C11orf58	chr19;18366519-PGPEP1				chr19;52839344-ZNF468;ZNF28	chr20;25447911-GINS1							chr11;768123	78	Other	Module_nodes
chr1;26878733-GPN2	chr2;201218007-CASP10				chr12;50930844-METTL7A	chr19;18366519-PGPEP1				chr12;132721879-PGAM5	chr20;25447911-GINS1							chr5;34906057	78	Other	Module_nodes
chr19;39490530-TIMM50	chr2;201218007-CASP10				chr1;52824014-ZYG11B	chr19;18366519-PGPEP1				chr11;31431137-DNAJC24	chr20;3220830-ITPA							chr19;52032551	78	Other	Module_nodes
chr2;113710053-SLC35F5	chr2;201218007-CASP10				chr19;11450287-PRKCSH	chr19;18366519-PGPEP1				chr2;112576664-POLR1B	chr20;3220830-ITPA							chr1;156380561	78	Other	Module_nodes
chr12;116714628-C12orf49	chr2;201218007-CASP10				chr16;75445496-RP11-77K12.1;TMEM170A	chr19;18366519-PGPEP1				chr2;95146591-MRPS5	chr20;3220830-ITPA							chr16;664940	78	Other	Module_nodes
chr1;179075045-FAM20B	chr2;201218007-CASP10				chr17;517658-VPS53	chr19;18366651-PGPEP1				chr19;52880159-ZNF320	chr20;3220830-ITPA							chr19;39490528	78	Other	Module_nodes
chr13;21374968-ZDHHC20	chr2;201218007-CASP10				chr15;89832187-AP3S2	chr19;18366651-PGPEP1				chr12;53296435-PFDN5	chr20;3220830-ITPA							chr17;66213720	78	Other	Module_nodes
chr17;50964855-SPAG9	chr2;201218007-CASP10				chr12;68766757-SLC35E3	chr19;18366651-PGPEP1				chr1;204555822-MDM4	chr20;3220830-ITPA							chr17;66217821	78	Other	Module_nodes
chr19;57845025-CTD-2583A14.10;ZNF587B	chr2;201218007-CASP10				chr17;67339236-PSMD12	chr19;18366651-PGPEP1				chr11;769784-PDDC1	chr20;3220830-ITPA							chr15;82842390	78	Other	Module_nodes
chr10;16437386-PTER	chr2;201218007-CASP10				chr11;16756476-C11orf58	chr19;18366651-PGPEP1				chr19;39491701-TIMM50	chr20;3220830-ITPA							chr16;15700607	78	Other	Other
chr1;204556616-MDM4	chr2;201218007-CASP10				chr14;50325958-ATP5S	chr19;18366651-PGPEP1				chr12;56731396-NACA	chr20;3220830-ITPA							chr17;31534285	78	Other	Module_nodes
chr12;49354418-DNAJC22	chr2;201218007-CASP10				chr1;10457556-DFFA	chr19;18366651-PGPEP1				chr10;28525763-WAC-AS1	chr20;3220830-ITPA							chr1;9928793	78	Other	Module_nodes
chr2;201217945-CASP10	chr2;201218007-CASP10				chr15;89901496-C15orf38-AP3S2;ARPIN	chr19;18366651-PGPEP1				chr15;51914288-TMOD3	chr20;3220830-ITPA							chr15;75352884	78	Other	Module_nodes
chr11;62739166-TTC9C	chr2;201218007-CASP10				chr10;28525689-WAC-AS1	chr19;18366651-PGPEP1				chr16;22285617-EEF2K	chr20;33704358-PXMP4							chrX;123909214	77	Other	Module_nodes
chr11;16756722-C11orf58	chr2;201218007-CASP10				chr11;78069071-NDUFC2-KCTD14;NDUFC2	chr19;18366651-PGPEP1				chr2;206122963-NDUFS1	chr20;33704358-PXMP4							chr17;67338637	77	Other	Module_nodes
chr19;11913663-ZNF69	chr2;206122616-NDUFS1				chr18;35248579-ZNF397	chr19;18366651-PGPEP1				chr12;50930475-METTL7A	chr20;33704358-PXMP4							chr20;44425006	77	Other	Module_nodes
chr19;39490530-TIMM50	chr2;206122616-NDUFS1				chr11;125656244-CHEK1	chr19;18366651-PGPEP1				chr20;20390867-RALGAPA2	chr20;33704358-PXMP4							chr19;9562455	77	Other	Module_nodes
chr19;57845025-CTD-2583A14.10;ZNF587B	chr2;206122616-NDUFS1				chr15;89832336-AP3S2	chr19;18366651-PGPEP1				chr19;11449718-PRKCSH	chr20;33704358-PXMP4							chr10;72233938	77	Other	Module_nodes
chr1;179075045-FAM20B	chr2;206122616-NDUFS1				chr17;18272248-TOP3A	chr19;18366651-PGPEP1				chr1;160995497-F11R	chr20;33704358-PXMP4							chr20;3870998	77	Other	Module_nodes
chr12;68766820-SLC35E3	chr2;206122616-NDUFS1				chr1;6223380-ICMT	chr19;18366651-PGPEP1				chr11;78068619-NDUFC2-KCTD14;NDUFC2	chr20;33704358-PXMP4							chr19;21806237	77	Other	Module_nodes
chr12;116714628-C12orf49	chr2;206122616-NDUFS1				chr11;62739518-TTC9C	chr19;18366651-PGPEP1				chr16;15411455-MPV17L;RP11-1021N1.1	chr20;33704358-PXMP4							chr12;7097375	77	Other	Module_nodes
chr13;21374363-ZDHHC20	chr2;206122616-NDUFS1				chr19;18366519-PGPEP1	chr19;18366651-PGPEP1				chr14;74736031-FCF1	chr20;33704358-PXMP4							chr15;89832556	77	Other	Module_nodes
chr15;51914545-TMOD3	chr2;206122616-NDUFS1				chr1;179073770-FAM20B	chr19;18366651-PGPEP1				chr11;68755439-CPT1A	chr20;33704358-PXMP4							chr9;128331963	76	Other	Module_nodes
chr11;62739644-TTC9C	chr2;206122616-NDUFS1				chr12;98549107-TMPO	chr19;18366651-PGPEP1				chr12;123661590-GTF2H3	chr20;33704358-PXMP4							chr7;38723602	76	Other	Module_nodes
chr16;70248733-EXOSC6	chr2;206122616-NDUFS1				chr12;132770786-GOLGA3	chr19;18366651-PGPEP1				chr10;80435656-FAM213A	chr20;33704358-PXMP4							chr4;56459916	76	Other	Module_nodes
chr19;18367091-PGPEP1	chr2;206122616-NDUFS1				chr1;28498954-PHACTR4	chr19;18366651-PGPEP1				chr20;25447911-GINS1	chr20;33704358-PXMP4							chr3;15410395	76	Other	Module_nodes
chr19;18366899-PGPEP1	chr2;206122616-NDUFS1				chr1;52824087-ZYG11B	chr19;18366651-PGPEP1				chr16;22285915-EEF2K	chr20;33704358-PXMP4							chr20;18487707	76	Other	Module_nodes
chr11;16756647-C11orf58	chr2;206122616-NDUFS1				chr15;89897936-C15orf38-AP3S2;ARPIN	chr19;18366651-PGPEP1				chr12;132721879-PGAM5	chr20;33704358-PXMP4							chr3;38416161	76	Other	Module_nodes
chr11;16756723-C11orf58	chr2;206122616-NDUFS1				chr1;28498858-PHACTR4	chr19;18366651-PGPEP1				chr17;1749211-SERPINF2	chr20;3867511-MAVS							chr15;60422301	76	Other	Other
chr17;1780760-SMYD4	chr2;206122616-NDUFS1				chr19;11913076-ZNF69	chr19;18366651-PGPEP1				chr15;51913938-TMOD3	chr20;3867511-MAVS							chr20;18488337	76	Other	Module_nodes
chr2;113710053-SLC35F5	chr2;206122616-NDUFS1				chr11;31431089-DNAJC24	chr19;18366651-PGPEP1				chr14;95185097-CLMN	chr20;3867511-MAVS							chr7;99574503	76	Other	Module_nodes
chr10;16437386-PTER	chr2;206122616-NDUFS1				chr1;52824014-ZYG11B	chr19;18366651-PGPEP1				chr1;52824016-ZYG11B	chr20;3867511-MAVS							chr4;73057697	76	Other	Module_nodes
chr2;113710062-SLC35F5	chr2;206122616-NDUFS1				chr10;28525686-WAC-AS1	chr19;18366651-PGPEP1				chr1;100024063-SLC35A3	chr20;3867511-MAVS							chr19;57844380	76	Other	Other
chr11;16756722-C11orf58	chr2;206122616-NDUFS1				chr12;64450281-XPOT	chr19;18367049-PGPEP1				chr17;31534285-RAB11FIP4	chr20;3867511-MAVS							chr19;52839063	76	Other	Module_nodes
chr2;200909877-ORC2	chr2;206122616-NDUFS1				chr10;28525686-WAC-AS1	chr19;18367049-PGPEP1				chr12;117029666-FBXW8	chr20;3867511-MAVS							chr1;179074965	76	Other	Module_nodes
chr1;26878733-GPN2	chr2;206122616-NDUFS1				chr19;18366519-PGPEP1	chr19;18367049-PGPEP1				chr1;100024063-SLC35A3	chr20;3868710-MAVS							chr1;156380302	76	Other	Module_nodes
chr2;113708539-SLC35F5	chr2;206122616-NDUFS1				chr11;125656244-CHEK1	chr19;18367049-PGPEP1				chr1;52824268-ZYG11B	chr20;3868710-MAVS							chr19;52647541	76	Other	Other
chr2;200909670-ORC2	chr2;206122616-NDUFS1				chr15;89901496-C15orf38-AP3S2;ARPIN	chr19;18367049-PGPEP1				chr1;52824016-ZYG11B	chr20;3868710-MAVS							chr5;131159928	75	Other	Other
chr15;51913892-TMOD3	chr2;206122616-NDUFS1				chr15;89897989-C15orf38-AP3S2;ARPIN	chr19;18367049-PGPEP1				chr19;36337924-ZFP14	chr20;3868710-MAVS							chr20;45078347	75	Other	Module_nodes
chr17;67338686-PSMD12	chr2;206122616-NDUFS1				chr12;100033607-RP11-135F9.3;UHRF1BP1L	chr19;18367049-PGPEP1				chr2;32309223-YIPF4	chr20;3868710-MAVS							chr7;130944865	75	Other	Module_nodes
chr12;50930856-METTL7A	chr2;206122616-NDUFS1				chr1;28498858-PHACTR4	chr19;18367049-PGPEP1				chr19;52880339-ZNF320	chr20;3868710-MAVS							chr11;46736507	75	Other	Module_nodes
chr2;127844792-POLR2D	chr2;206122616-NDUFS1				chr19;18366651-PGPEP1	chr19;18367049-PGPEP1				chr14;52643014-ERO1A	chr20;3868710-MAVS							chr1;155736493	75	Other	Module_nodes
chr11;62739166-TTC9C	chr2;206122616-NDUFS1				chr15;89832187-AP3S2	chr19;18367049-PGPEP1				chr15;65149833-CLPX	chr20;3868710-MAVS							chr17;67338651	75	Other	Module_nodes
chr1;179075045-FAM20B	chr2;27357393-AC074117.10				chr15;89832336-AP3S2	chr19;18367049-PGPEP1				chr19;52880159-ZNF320	chr20;3868710-MAVS							chr12;50930762	75	Other	Module_nodes
chr16;22285539-EEF2K	chr2;27357393-AC074117.10				chr11;62739518-TTC9C	chr19;18367049-PGPEP1				chr1;160026664-RP11-226L15.5	chr20;3868710-MAVS							chr16;31122802	75	Other	Module_nodes
chr11;62739644-TTC9C	chr2;27357393-AC074117.10				chr18;35248579-ZNF397	chr19;18367049-PGPEP1				chr19;52839344-ZNF468;ZNF28	chr20;3868710-MAVS							chr1;207097306	75	Other	Module_nodes
chr2;113708539-SLC35F5	chr2;27357393-AC074117.10				chr10;28525726-WAC-AS1	chr19;18367049-PGPEP1				chr1;179357143-SOAT1	chr20;3869127-MAVS							chr16;31123286	75	Other	Module_nodes
chr19;57845025-CTD-2583A14.10;ZNF587B	chr2;27357393-AC074117.10				chr12;64450291-XPOT	chr19;18367049-PGPEP1				chr17;31534285-RAB11FIP4	chr20;3869127-MAVS							chr5;134900819	75	Other	Module_nodes
chr11;31431721-DNAJC24	chr2;27357393-AC074117.10				chr17;18272248-TOP3A	chr19;18368075-PGPEP1				chr19;23257036-IPO5P1	chr20;3869127-MAVS							chr1;200031679	75	Other	Module_nodes
chr2;200909877-ORC2	chr2;27357393-AC074117.10				chr15;89897989-C15orf38-AP3S2;ARPIN	chr19;18368075-PGPEP1				chr1;89183779-GBP4	chr20;3869127-MAVS							chr19;4528451	75	Other	Module_nodes
chr19;39490530-TIMM50	chr2;27357393-AC074117.10				chr1;28498954-PHACTR4	chr19;18368075-PGPEP1				chr14;95185097-CLMN	chr20;3869127-MAVS							chr1;9928311	75	Other	Module_nodes
chr2;206122616-NDUFS1	chr2;27357393-AC074117.10				chr1;10457556-DFFA	chr19;18368075-PGPEP1				chr14;55367730-ATG14	chr20;3869127-MAVS							chrX;119539365	74	HCC	Other
chr19;18366899-PGPEP1	chr2;27357393-AC074117.10				chr15;89897363-C15orf38-AP3S2;ARPIN	chr19;18368075-PGPEP1				chr2;32309223-YIPF4	chr20;3869127-MAVS							chr5;126625474	74	Other	Module_nodes
chr2;113710053-SLC35F5	chr2;27357393-AC074117.10				chr19;18367049-PGPEP1	chr19;18368075-PGPEP1				chr12;56731396-NACA	chr20;3869127-MAVS							chr6;149725213	74	Other	Module_nodes
chr19;18367091-PGPEP1	chr2;27357393-AC074117.10				chr19;18366651-PGPEP1	chr19;18368075-PGPEP1				chr19;39491748-TIMM50	chr20;3869127-MAVS							chr19;36952261	74	Other	Other
chr1;26878733-GPN2	chr2;27357393-AC074117.10				chr12;64450281-XPOT	chr19;18368075-PGPEP1				chr14;52643014-ERO1A	chr20;3869127-MAVS							chr3;126117600	74	Other	Module_nodes
chr19;11913663-ZNF69	chr2;27357393-AC074117.10				chr12;64450291-XPOT	chr19;18368075-PGPEP1				chr20;3868710-MAVS	chr20;3869127-MAVS							chr19;57845110	74	Other	Module_nodes
chr12;50930856-METTL7A	chr2;27357393-AC074117.10				chr10;119573319-TIAL1	chr19;18368075-PGPEP1				chr19;52880159-ZNF320	chr20;3869127-MAVS							chr19;58127338	74	Other	Module_nodes
chr16;70248733-EXOSC6	chr2;27357393-AC074117.10				chr19;18366519-PGPEP1	chr19;18368075-PGPEP1				chr15;89899222-C15orf38-AP3S2;ARPIN	chr20;3869127-MAVS							chr1;9927952	74	Other	Module_nodes
chr12;116714628-C12orf49	chr2;27357393-AC074117.10				chr15;89832336-AP3S2	chr19;18368075-PGPEP1				chr19;52880339-ZNF320	chr20;3869127-MAVS							chr13;21375072	74	Other	Module_nodes
chr1;52823875-ZYG11B	chr2;27357393-AC074117.10				chr12;132770786-GOLGA3	chr19;18368075-PGPEP1				chr11;62738827-TTC9C	chr20;3869127-MAVS							chr1;179357143	74	Other	Module_nodes
chr11;16756647-C11orf58	chr2;27357393-AC074117.10				chr10;28525726-WAC-AS1	chr19;18368075-PGPEP1				chr19;18368012-PGPEP1	chr20;3869127-MAVS							chr3;48750300	73	Other	Module_nodes
chr12;49354418-DNAJC22	chr2;27357393-AC074117.10				chr15;89901496-C15orf38-AP3S2;ARPIN	chr19;18368075-PGPEP1				chr1;52824268-ZYG11B	chr20;3869127-MAVS							chr3;59749933	73	Other	Other
chr2;200909670-ORC2	chr2;27357393-AC074117.10				chr18;35248579-ZNF397	chr19;18368075-PGPEP1				chr12;117029666-FBXW8	chr20;3869127-MAVS							chr19;18368012	73	Other	Module_nodes
chr11;16756723-C11orf58	chr2;27357393-AC074117.10				chr14;50325958-ATP5S	chr19;18368075-PGPEP1				chr15;51914288-TMOD3	chr20;3869127-MAVS							chr17;1750421	73	Other	Module_nodes
chr11;65777096-AP5B1	chr2;27357393-AC074117.10				chr11;62739518-TTC9C	chr19;18368075-PGPEP1				chr1;204555822-MDM4	chr20;3869127-MAVS							chr19;52568227	73	Other	Other
chr15;51914545-TMOD3	chr2;27357393-AC074117.10				chr15;89832187-AP3S2	chr19;18368075-PGPEP1				chr1;52824016-ZYG11B	chr20;3869127-MAVS							chr9;128307701	73	Other	Module_nodes
chr2;127844792-POLR2D	chr2;27357393-AC074117.10				chr10;28525686-WAC-AS1	chr19;18368075-PGPEP1				chr19;39491701-TIMM50	chr20;3869127-MAVS							chr9;113314506	73	Other	Module_nodes
chr12;68766820-SLC35E3	chr2;27357393-AC074117.10				chr1;28498858-PHACTR4	chr19;18368075-PGPEP1				chr12;71702345-TMEM19	chr20;3869127-MAVS							chr15;64142083	73	Other	Module_nodes
chr10;16437386-PTER	chr2;27357393-AC074117.10				chr15;89897936-C15orf38-AP3S2;ARPIN	chr19;18368075-PGPEP1				chr20;3220830-ITPA	chr20;3869127-MAVS							chr22;18089964	73	Other	Module_nodes
chr2;113710062-SLC35F5	chr2;27357393-AC074117.10				chr11;31431672-DNAJC24	chr19;19682268-ZNF101				chr1;100024063-SLC35A3	chr20;3869127-MAVS							chr12;123661590	73	Other	Module_nodes
chr15;51913892-TMOD3	chr2;27357393-AC074117.10				chr11;62738944-TTC9C	chr19;19682268-ZNF101				chr19;10932776-C19orf52	chr21;42911187-NDUFV3							chr22;40931523	73	Other	Module_nodes
chr13;21374363-ZDHHC20	chr2;27357393-AC074117.10				chr1;6223379-ICMT	chr19;19682268-ZNF101				chr1;220057988-BPNT1	chr21;42911187-NDUFV3							chr11;31431137	73	Other	Module_nodes
chr10;73776319-FUT11	chr2;27357393-AC074117.10				chr11;65776911-AP5B1	chr19;19682268-ZNF101				chr19;52880159-ZNF320	chr21;42911187-NDUFV3							chr1;200031432	73	Other	Module_nodes
chr19;57305556-CTC-444N24.11	chr2;27357393-AC074117.10				chr19;11913076-ZNF69	chr19;19682268-ZNF101				chr10;28525763-WAC-AS1	chr21;42911187-NDUFV3							chr14;20367129	73	Other	Module_nodes
chr17;67338686-PSMD12	chr2;27357393-AC074117.10				chr15;89897936-C15orf38-AP3S2;ARPIN	chr19;19682268-ZNF101				chr1;109064035-TAF13	chr21;42911187-NDUFV3							chr19;52876889	73	Other	Other
chr1;100024279-SLC35A3	chr2;27357393-AC074117.10				chr16;75445496-RP11-77K12.1;TMEM170A	chr19;19682268-ZNF101				chr16;31123343-RP11-196G11.5;KAT8	chr21;42911187-NDUFV3							chr1;160995497	73	Other	Module_nodes
chr11;62739166-TTC9C	chr2;27357393-AC074117.10				chr16;70249181-EXOSC6	chr19;19682268-ZNF101				chr19;52031898-ZNF432	chr21;42911187-NDUFV3							chr12;64449074	73	Other	Module_nodes
chr13;21374968-ZDHHC20	chr2;27357393-AC074117.10				chr1;225788496-SRP9	chr19;19682268-ZNF101				chr17;18272753-TOP3A	chr21;42911187-NDUFV3							chr15;89899358	73	Other	Module_nodes
chr2;201217945-CASP10	chr2;27357393-AC074117.10				chr15;89901496-C15orf38-AP3S2;ARPIN	chr19;19682268-ZNF101				chr1;52824268-ZYG11B	chr22;24572667-SNRPD3							chr12;98604522	73	Other	Other
chr2;201218007-CASP10	chr2;27357393-AC074117.10				chr1;6223380-ICMT	chr19;19682268-ZNF101				chr10;72233938-ANAPC16	chr22;24572667-SNRPD3							chr10;49973474	73	Other	Module_nodes
chr11;16756722-C11orf58	chr2;27357393-AC074117.10				chr1;225788491-SRP9	chr19;19682268-ZNF101				chr14;74736031-FCF1	chr22;24572667-SNRPD3							chr16;28956653	73	Other	Module_nodes
chr2;200909670-ORC2	chr2;32309326-YIPF4				chr1;3813836-CEP104	chr19;19682971-ZNF101				chr11;78068619-NDUFC2-KCTD14;NDUFC2	chr22;24572667-SNRPD3							chr11;31431762	73	Other	Module_nodes
chr1;26878733-GPN2	chr2;32309326-YIPF4				chr11;767979-PDDC1	chr19;19682971-ZNF101				chr2;206122963-NDUFS1	chr22;24572667-SNRPD3							chr7;44801920	72	Other	Other
chr1;100024279-SLC35A3	chr2;32309326-YIPF4				chr12;68766757-SLC35E3	chr19;19682971-ZNF101				chr1;160026664-RP11-226L15.5	chr22;24572667-SNRPD3							chr3;10151063	72	Other	Module_nodes
chr11;31431721-DNAJC24	chr2;32309326-YIPF4				chr16;75446009-RP11-77K12.1;TMEM170A	chr19;19682971-ZNF101				chr16;22285617-EEF2K	chr22;24572667-SNRPD3							chr12;98548865	72	Other	Module_nodes
chr19;11913663-ZNF69	chr2;32309326-YIPF4				chr11;62739518-TTC9C	chr19;19682971-ZNF101				chr1;10458044-DFFA	chr22;24572667-SNRPD3							chr12;64449075	72	Other	Module_nodes
chr16;22285539-EEF2K	chr2;32309326-YIPF4				chr12;100627414-GAS2L3	chr19;19682971-ZNF101				chr15;65149833-CLPX	chr22;24572667-SNRPD3							chr19;41871472	72	Other	Module_nodes
chr19;18367091-PGPEP1	chr2;32309326-YIPF4				chr12;98549107-TMPO	chr19;19682971-ZNF101				chr19;11449718-PRKCSH	chr22;24572667-SNRPD3							chr1;37862028	72	Other	Module_nodes
chr15;51913892-TMOD3	chr2;32309326-YIPF4				chr11;78069071-NDUFC2-KCTD14;NDUFC2	chr19;19682971-ZNF101				chr12;50930475-METTL7A	chr22;24572667-SNRPD3							chr8;144974885	71	Other	Module_nodes
chr19;57305556-CTC-444N24.11	chr2;32309326-YIPF4				chr11;65776911-AP5B1	chr19;19682971-ZNF101				chr10;80435656-FAM213A	chr22;24572667-SNRPD3							chrX;85091231	71	Other	Module_nodes
chr10;73776319-FUT11	chr2;32309326-YIPF4				chr12;123518431-RILPL1	chr19;19682971-ZNF101				chr1;89183779-GBP4	chr22;35659793-APOL6							chr5;79018124	71	Other	Module_nodes
chr12;116714628-C12orf49	chr2;32309326-YIPF4				chr1;28498954-PHACTR4	chr19;19682971-ZNF101				chr14;52643014-ERO1A	chr22;35659793-APOL6							chr7;44833371	71	Other	Module_nodes
chr19;18366600-PGPEP1	chr2;32309326-YIPF4				chr1;10457556-DFFA	chr19;19682971-ZNF101				chr1;52824180-ZYG11B	chr22;35659793-APOL6							chr2;130159594	71	Other	Module_nodes
chr12;49354418-DNAJC22	chr2;32309326-YIPF4				chr19;19682268-ZNF101	chr19;19682971-ZNF101				chr1;100024063-SLC35A3	chr22;35659793-APOL6							chr2;201218334	71	Other	Module_nodes
chr13;21374968-ZDHHC20	chr2;32309326-YIPF4				chr17;18272248-TOP3A	chr19;19682971-ZNF101				chr14;95185097-CLMN	chr22;35659793-APOL6							chr12;56765677	71	Other	Module_nodes
chr2;113710053-SLC35F5	chr2;32309326-YIPF4				chr11;125656244-CHEK1	chr19;19682971-ZNF101				chr1;52824268-ZYG11B	chr22;35659793-APOL6							chr1;112699116	71	Other	Other
chr17;1780760-SMYD4	chr2;32309326-YIPF4				chr19;18366519-PGPEP1	chr19;19682971-ZNF101				chr16;12661106-CPPED1	chr22;35659793-APOL6							chr12;68766232	71	Other	Module_nodes
chr2;113710062-SLC35F5	chr2;32309326-YIPF4				chr16;75445496-RP11-77K12.1;TMEM170A	chr19;19682971-ZNF101				chr20;3869127-MAVS	chr22;35659793-APOL6							chr4;165076867	71	Other	Module_nodes
chr11;62739166-TTC9C	chr2;32309326-YIPF4				chr17;38849586-RPL23	chr19;19682971-ZNF101				chr1;89183686-GBP4	chr22;35659793-APOL6							chr2;175926356	71	Other	Module_nodes
chr2;113708539-SLC35F5	chr2;32309326-YIPF4				chr19;19682971-ZNF101	chr19;19682972-ZNF101				chr1;6223200-ICMT	chr22;35659793-APOL6							chr12;98549108	71	Other	Module_nodes
chr15;51914545-TMOD3	chr2;32309326-YIPF4				chr12;100627460-GAS2L3	chr19;19682972-ZNF101				chr2;32309223-YIPF4	chr22;35659793-APOL6							chr7;152645818	70	Other	Module_nodes
chr10;16437386-PTER	chr2;32309326-YIPF4				chr12;123518431-RILPL1	chr19;19682972-ZNF101				chr12;49354343-DNAJC22	chr22;35659793-APOL6							chr22;24572667	70	Other	Module_nodes
chr2;200909877-ORC2	chr2;32309326-YIPF4				chr11;65776911-AP5B1	chr19;19682972-ZNF101				chr12;49354339-DNAJC22	chr22;35659793-APOL6							chr19;10932233	70	Other	Module_nodes
chr19;18366899-PGPEP1	chr2;32309326-YIPF4				chr11;767979-PDDC1	chr19;19682972-ZNF101				chr1;160026664-RP11-226L15.5	chr22;35659793-APOL6							chr3;197537127	70	Other	Module_nodes
chr2;201217945-CASP10	chr2;32309326-YIPF4				chr12;64450281-XPOT	chr19;19682972-ZNF101				chr1;52824016-ZYG11B	chr22;35659793-APOL6							chr1;10458044	70	Other	Module_nodes
chr16;70248733-EXOSC6	chr2;32309326-YIPF4				chr12;98549107-TMPO	chr19;19682972-ZNF101				chr2;37102140-EIF2AK2	chr22;35660551-APOL6							chr11;68755486	70	Other	Module_nodes
chr19;57845025-CTD-2583A14.10;ZNF587B	chr2;32309326-YIPF4				chr19;16550565-SLC35E1;CTD-3222D19.2	chr19;19682972-ZNF101				chr12;49354343-DNAJC22	chr22;35660551-APOL6							chr19;52032727	70	Other	Other
chr19;39490530-TIMM50	chr2;32309326-YIPF4				chr11;125656244-CHEK1	chr19;19682972-ZNF101				chr1;168251169-SFT2D2	chr22;35660551-APOL6							chr12;95975475	70	Other	Module_nodes
chr2;201218007-CASP10	chr2;32309326-YIPF4				chr19;19682268-ZNF101	chr19;19682972-ZNF101				chr14;95185097-CLMN	chr22;35660551-APOL6							chr19;52032552	70	Other	Other
chr11;65777096-AP5B1	chr2;32309326-YIPF4				chr12;100627414-GAS2L3	chr19;19682972-ZNF101				chr15;40663319-CASC5	chr22;35660551-APOL6							chr1;28498974	70	Other	Module_nodes
chr17;50964855-SPAG9	chr2;32309326-YIPF4				chr19;18366519-PGPEP1	chr19;19682972-ZNF101				chr1;89183686-GBP4	chr22;35660551-APOL6							chr1;220057988	70	Other	Module_nodes
chr1;204556616-MDM4	chr2;32309326-YIPF4				chr12;68766757-SLC35E3	chr19;19682972-ZNF101				chr1;89183779-GBP4	chr22;35660551-APOL6							chr10;72234100	70	Other	Module_nodes
chr1;52823875-ZYG11B	chr2;32309326-YIPF4				chr11;62739518-TTC9C	chr19;19682972-ZNF101				chr16;12661106-CPPED1	chr22;35660551-APOL6							chr8;28022497	69	Other	Module_nodes
chr1;179075045-FAM20B	chr2;32309326-YIPF4				chr1;28498954-PHACTR4	chr19;19682972-ZNF101				chr14;52643014-ERO1A	chr22;35660551-APOL6							chr22;36266351	69	Other	Module_nodes
chr2;127844792-POLR2D	chr2;32309326-YIPF4				chr1;10457556-DFFA	chr19;19682972-ZNF101				chr12;49354339-DNAJC22	chr22;35660551-APOL6							chr17;10673230	69	Other	Module_nodes
chr11;62739644-TTC9C	chr2;32309326-YIPF4				chr17;18272248-TOP3A	chr19;19682972-ZNF101				chr1;52824180-ZYG11B	chr22;35660551-APOL6							chr17;78204379	69	HCC	Module_nodes
chr2;27357393-AC074117.10	chr2;32309326-YIPF4				chr11;31431672-DNAJC24	chr19;19683067-ZNF101				chr15;89899358-C15orf38-AP3S2;ARPIN	chr22;35660551-APOL6							chr17;1751699	69	HCC	Module_nodes
chr2;201217945-CASP10	chr2;37102164-EIF2AK2				chr11;94417250-MRE11A	chr19;19683067-ZNF101				chr1;160995497-F11R	chr22;35660703-APOL6							chr2;37102140	69	Other	Module_nodes
chr12;116714628-C12orf49	chr2;37102164-EIF2AK2				chr12;64450281-XPOT	chr19;19683067-ZNF101				chr16;22285617-EEF2K	chr22;35660703-APOL6							chr20;18488539	69	Other	Other
chr19;57845025-CTD-2583A14.10;ZNF587B	chr2;37102164-EIF2AK2				chr11;8687278-RPL27A	chr19;19683067-ZNF101				chr11;68755486-CPT1A	chr22;35660703-APOL6							chr10;86926499	69	Other	Module_nodes
chr11;16756723-C11orf58	chr2;37102164-EIF2AK2				chr11;62739518-TTC9C	chr19;19683067-ZNF101				chr12;50930475-METTL7A	chr22;35660703-APOL6							chr17;1751175	69	Other	Module_nodes
chr10;16437386-PTER	chr2;37102164-EIF2AK2				chr11;125656244-CHEK1	chr19;19683067-ZNF101				chr12;132721879-PGAM5	chr22;35660703-APOL6							chr1;28499248	69	Other	Module_nodes
chr2;200909877-ORC2	chr2;37102164-EIF2AK2				chr12;100627414-GAS2L3	chr19;19683067-ZNF101				chr15;65149833-CLPX	chr22;35660703-APOL6							chr1;9927756	69	Other	Module_nodes
chr19;18366899-PGPEP1	chr2;37102164-EIF2AK2				chr19;19682972-ZNF101	chr19;19683067-ZNF101				chr22;24572667-SNRPD3	chr22;35660703-APOL6							chr6;89634987	68	Other	Module_nodes
chr17;1780760-SMYD4	chr2;37102164-EIF2AK2				chr12;64450291-XPOT	chr19;19683067-ZNF101				chr20;20390867-RALGAPA2	chr22;35660703-APOL6							chr8;30678893	68	Other	Module_nodes
chr13;21374968-ZDHHC20	chr2;37102164-EIF2AK2				chr11;16756476-C11orf58	chr19;19683067-ZNF101				chr22;35660703-APOL6	chr22;36266115-APOL1							chr3;15072149	68	Other	Module_nodes
chr2;201218007-CASP10	chr2;37102164-EIF2AK2				chr15;89897936-C15orf38-AP3S2;ARPIN	chr19;19683067-ZNF101				chr1;160995497-F11R	chr22;36266115-APOL1							chr5;134900555	68	Other	Module_nodes
chr11;65777096-AP5B1	chr2;37102164-EIF2AK2				chr12;132770786-GOLGA3	chr19;19683067-ZNF101				chr2;206122963-NDUFS1	chr22;36266115-APOL1							chr19;34470616	68	Other	Module_nodes
chr2;113710053-SLC35F5	chr2;37102164-EIF2AK2				chr12;98549107-TMPO	chr19;19683067-ZNF101				chr12;132721879-PGAM5	chr22;36266115-APOL1							chr14;21460885	68	Other	Module_nodes
chr2;127844792-POLR2D	chr2;37102164-EIF2AK2				chr11;769019-PDDC1	chr19;19683067-ZNF101				chr19;11449718-PRKCSH	chr22;36266115-APOL1							chr2;130159035	68	Other	Other
chr11;16756722-C11orf58	chr2;37102164-EIF2AK2				chr12;123518431-RILPL1	chr19;19683067-ZNF101				chr12;50930475-METTL7A	chr22;36266115-APOL1							chr2;95145931	67	Other	Module_nodes
chr11;31431721-DNAJC24	chr2;37102164-EIF2AK2				chr13;49913177-SPRYD7	chr19;19683067-ZNF101				chr16;22285617-EEF2K	chr22;36266115-APOL1							chrX;77828120	67	Other	Module_nodes
chr13;21374363-ZDHHC20	chr2;37102164-EIF2AK2				chr14;21460692-RAB2B	chr19;19683067-ZNF101				chr10;80435656-FAM213A	chr22;36266115-APOL1							chr3;48749609	67	Other	Module_nodes
chr2;206122616-NDUFS1	chr2;37102164-EIF2AK2				chr19;19682268-ZNF101	chr19;19683067-ZNF101				chr11;78068619-NDUFC2-KCTD14;NDUFC2	chr22;36266115-APOL1							chr19;6379035	67	Other	Other
chr15;51913892-TMOD3	chr2;37102164-EIF2AK2				chr12;100626890-GAS2L3	chr19;19683067-ZNF101				chr19;11450217-PRKCSH	chr22;36266351-APOL1							chr5;79018145	67	Other	Module_nodes
chr2;27357393-AC074117.10	chr2;37102164-EIF2AK2				chr12;7097486-C1RL	chr19;19683067-ZNF101				chr17;67338637-PSMD12	chr22;36266351-APOL1							chr5;115829894	67	Other	Module_nodes
chr2;113710062-SLC35F5	chr2;37102164-EIF2AK2				chr17;67339236-PSMD12	chr19;19683067-ZNF101				chr19;11450106-PRKCSH	chr22;36266351-APOL1							chr20;50118409	67	HCC	Other
chr12;49354418-DNAJC22	chr2;37102164-EIF2AK2				chr19;19682971-ZNF101	chr19;19683067-ZNF101				chr1;9101186-GPR157	chr22;36266351-APOL1							chr19;16550568	67	Other	Module_nodes
chr12;68766820-SLC35E3	chr2;37102164-EIF2AK2				chr11;767979-PDDC1	chr19;19683067-ZNF101				chr20;18487867-RBBP9	chr22;36266351-APOL1							chr12;53174182	67	Other	Module_nodes
chr10;73776319-FUT11	chr2;37102164-EIF2AK2				chr16;23465858-GGA2	chr19;3466397-NFIC				chr19;45550082-OPA3	chr22;36266351-APOL1							chr5;180835080	66	Other	Module_nodes
chr1;52823875-ZYG11B	chr2;37102164-EIF2AK2				chr16;22285570-EEF2K	chr19;3466397-NFIC				chr19;38868415-RINL	chr22;36266351-APOL1							chr7;151080433	66	HCC	Module_nodes
chr11;62739644-TTC9C	chr2;37102164-EIF2AK2				chr18;59329710-LMAN1	chr19;3466397-NFIC				chr1;220057988-BPNT1	chr22;36266826-APOL1							chr15;51914410	66	Other	Module_nodes
chr1;204556616-MDM4	chr2;37102164-EIF2AK2				chr14;52643092-ERO1A	chr19;3466397-NFIC				chr10;94612815-HELLS	chr22;36266826-APOL1							chr8;97728750	66	Other	Module_nodes
chr15;51914545-TMOD3	chr2;37102164-EIF2AK2				chr16;15409747-MPV17L;RP11-1021N1.1	chr19;3466397-NFIC				chr19;11450217-PRKCSH	chr22;36266826-APOL1							chr16;46923666	66	Other	Module_nodes
chr1;179075045-FAM20B	chr2;37102164-EIF2AK2				chr14;74735609-FCF1	chr19;3466397-NFIC				chr19;34470662-UBA2	chr22;36266826-APOL1							chr17;75942997	66	Other	Module_nodes
chr2;200909670-ORC2	chr2;37102164-EIF2AK2				chr1;179073770-FAM20B	chr19;3466397-NFIC				chr15;51914410-TMOD3	chr22;36266826-APOL1							chr17;62449591	66	Other	Module_nodes
chr2;32309326-YIPF4	chr2;37102164-EIF2AK2				chr15;41298823-OIP5-AS1	chr19;3466397-NFIC				chr17;18272753-TOP3A	chr22;36266826-APOL1							chr12;93509526	66	Other	Module_nodes
chr1;26878733-GPN2	chr2;37102164-EIF2AK2				chr1;10458213-DFFA	chr19;3466397-NFIC				chr19;45550082-OPA3	chr22;36266826-APOL1							chr5;126625476	66	Other	Module_nodes
chr19;39490530-TIMM50	chr2;37102164-EIF2AK2				chr12;98548865-TMPO	chr19;3466397-NFIC				chr16;70248674-EXOSC6	chr22;36266826-APOL1							chr1;10457295	66	Other	Other
chr15;51913892-TMOD3	chr2;37102204-EIF2AK2				chr1;28498262-PHACTR4	chr19;3466397-NFIC				chr21;42911187-NDUFV3	chr22;36266826-APOL1							chr7;55455415	65	Other	Module_nodes
chr19;57845025-CTD-2583A14.10;ZNF587B	chr2;37102204-EIF2AK2				chr10;119573319-TIAL1	chr19;36338624-ZFP14				chr20;3867511-MAVS	chr22;36266826-APOL1							chr19;6709267	65	Other	Module_nodes
chr16;70248733-EXOSC6	chr2;37102204-EIF2AK2				chr19;19682268-ZNF101	chr19;36338624-ZFP14				chr17;67338637-PSMD12	chr22;36266826-APOL1							chrX;74197128	65	Other	Other
chr13;21374968-ZDHHC20	chr2;37102204-EIF2AK2				chr11;62739518-TTC9C	chr19;36338624-ZFP14				chr2;127844888-POLR2D	chr22;36266826-APOL1							chr22;35660685	65	Other	Module_nodes
chr19;18366899-PGPEP1	chr2;37102204-EIF2AK2				chr11;65776911-AP5B1	chr19;36338624-ZFP14				chr15;65149833-CLPX	chr22;36488301-FOXRED2							chr21;42843471	65	Other	Module_nodes
chr12;116714628-C12orf49	chr2;37102204-EIF2AK2				chr10;28525726-WAC-AS1	chr19;36338624-ZFP14				chr1;10458044-DFFA	chr22;36488301-FOXRED2							chr1;20755311	65	Other	Other
chr2;27357393-AC074117.10	chr2;37102204-EIF2AK2				chr1;10457596-DFFA	chr19;36338624-ZFP14				chr22;36266115-APOL1	chr22;36488301-FOXRED2							chr19;45703591	65	Other	Module_nodes
chr1;100024279-SLC35A3	chr2;37102204-EIF2AK2				chr1;3813836-CEP104	chr19;36338624-ZFP14				chr12;123661590-GTF2H3	chr22;36488301-FOXRED2							chr19;52064907	65	Other	Module_nodes
chr13;21374363-ZDHHC20	chr2;37102204-EIF2AK2				chr19;11913076-ZNF69	chr19;36338624-ZFP14				chr10;80435656-FAM213A	chr22;36488301-FOXRED2							chr10;72234025	65	Other	Module_nodes
chr1;52823875-ZYG11B	chr2;37102204-EIF2AK2				chr1;10457556-DFFA	chr19;45703767-QPCTL				chr10;72233938-ANAPC16	chr22;36488301-FOXRED2							chr20;3219837	65	Other	Module_nodes
chr11;16756722-C11orf58	chr2;37102204-EIF2AK2				chr11;78069071-NDUFC2-KCTD14;NDUFC2	chr19;45703767-QPCTL				chr2;206122963-NDUFS1	chr22;36488301-FOXRED2							chr1;6222527	65	Other	Module_nodes
chr2;200909877-ORC2	chr2;37102204-EIF2AK2				chr11;125656244-CHEK1	chr19;45703767-QPCTL				chr1;89183686-GBP4	chr22;36488301-FOXRED2							chr8;13024094	64	Other	Other
chr2;37102164-EIF2AK2	chr2;37102204-EIF2AK2				chr11;767979-PDDC1	chr19;45703767-QPCTL				chr12;132721879-PGAM5	chr22;36488301-FOXRED2							chr4;56460709	64	Other	Module_nodes
chr15;51914545-TMOD3	chr2;37102204-EIF2AK2				chr12;100627414-GAS2L3	chr19;45703767-QPCTL				chr19;11449718-PRKCSH	chr22;36488301-FOXRED2							chr19;11913528	64	Other	Other
chr2;206122616-NDUFS1	chr2;37102204-EIF2AK2				chr19;19682971-ZNF101	chr19;45703767-QPCTL				chr1;179074965-FAM20B	chr22;40931523-XPNPEP3							chr2;202299064	64	Other	Module_nodes
chr2;200909670-ORC2	chr2;37102204-EIF2AK2				chr12;68766757-SLC35E3	chr19;45703767-QPCTL				chr11;31431137-DNAJC24	chr22;40931523-XPNPEP3							chr20;5195159	64	Other	Module_nodes
chr2;113710053-SLC35F5	chr2;37102204-EIF2AK2				chr11;8687235-RPL27A	chr19;45703767-QPCTL				chr10;72234100-ANAPC16	chr22;40931523-XPNPEP3							chr18;692402	64	Other	Module_nodes
chr11;65777096-AP5B1	chr2;37102204-EIF2AK2				chr19;11450287-PRKCSH	chr19;45703767-QPCTL				chr19;52031953-ZNF432	chr22;40931523-XPNPEP3							chr13;94406738	64	Other	Module_nodes
chr2;127844792-POLR2D	chr2;37102204-EIF2AK2				chr1;28335688-MED18	chr19;45703767-QPCTL				chr1;45694997-RP11-767N6.7;IPP	chr22;40931523-XPNPEP3							chr17;78203750	64	Other	Module_nodes
chr10;73776319-FUT11	chr2;37102204-EIF2AK2				chr19;19682972-ZNF101	chr19;45703767-QPCTL				chr19;34470662-UBA2	chr22;40931523-XPNPEP3							chr19;29700956	64	Other	Module_nodes
chr10;16437386-PTER	chr2;37102204-EIF2AK2				chr13;49913177-SPRYD7	chr19;45703767-QPCTL				chr2;127844888-POLR2D	chr22;41600157-DESI1							chr12;56731397	64	HCC	Other
chr2;201217945-CASP10	chr2;37102204-EIF2AK2				chr11;16756476-C11orf58	chr19;45703767-QPCTL				chr2;86024028-POLR1A	chr22;41600157-DESI1							chr19;19683066	64	Other	Module_nodes
chr17;50964855-SPAG9	chr2;37102204-EIF2AK2				chr11;8687278-RPL27A	chr19;45703767-QPCTL				chr20;18487867-RBBP9	chr22;41600157-DESI1							chr10;87244693	64	Other	Module_nodes
chr2;201218007-CASP10	chr2;37102204-EIF2AK2				chr12;50930844-METTL7A	chr19;45703767-QPCTL				chr19;11450217-PRKCSH	chr22;41600157-DESI1							chr18;35249594	64	HCC	Other
chr19;18366600-PGPEP1	chr2;37102204-EIF2AK2				chr17;38849586-RPL23	chr19;45703767-QPCTL				chr1;10457507-DFFA	chr22;41600157-DESI1							chr19;10930765	64	Other	Module_nodes
chr2;113710062-SLC35F5	chr2;37102204-EIF2AK2				chr17;67339236-PSMD12	chr19;45703767-QPCTL				chr19;38868415-RINL	chr22;41600157-DESI1							chr16;31040970	64	Other	Module_nodes
chr12;49354418-DNAJC22	chr2;37102204-EIF2AK2				chr19;18366519-PGPEP1	chr19;45703767-QPCTL				chr1;6222164-ICMT	chr22;41600157-DESI1							chr6;44449445	64	Other	Other
chr1;179075045-FAM20B	chr2;37102204-EIF2AK2				chr1;225788491-SRP9	chr19;52880443-ZNF320				chr13;21374438-ZDHHC20	chr22;41600157-DESI1							chr11;65776871	64	Other	Module_nodes
chr19;57305556-CTC-444N24.11	chr2;37102204-EIF2AK2				chr1;6223380-ICMT	chr19;52880443-ZNF320				chr21;42911187-NDUFV3	chr22;41600157-DESI1							chr1;204555284	64	Other	Other
chr11;31431721-DNAJC24	chr2;37102204-EIF2AK2				chr15;89897363-C15orf38-AP3S2;ARPIN	chr19;52880443-ZNF320				chr11;769784-PDDC1	chr22;41600157-DESI1							chr11;65777052	64	Other	Module_nodes
chr19;39490530-TIMM50	chr2;37102204-EIF2AK2				chr11;65776911-AP5B1	chr19;52880443-ZNF320				chr20;3868710-MAVS	chr3;15072852-RBSN							chr9;128330672	63	Other	Module_nodes
chr17;1780760-SMYD4	chr2;37102204-EIF2AK2				chr1;52824220-ZYG11B	chr19;52880443-ZNF320				chr19;45550082-OPA3	chr3;15072852-RBSN							chr8;43021575	63	Other	Module_nodes
chr11;62739166-TTC9C	chr2;37102204-EIF2AK2				chr19;19682268-ZNF101	chr19;52880443-ZNF320				chr20;3867511-MAVS	chr3;15072852-RBSN							chr4;39533063	63	Other	Module_nodes
chr19;18367091-PGPEP1	chr2;37102204-EIF2AK2				chr1;52824014-ZYG11B	chr19;52880443-ZNF320				chr15;89899222-C15orf38-AP3S2;ARPIN	chr3;15072852-RBSN							chr5;69280913	63	Other	Module_nodes
chr1;204556616-MDM4	chr2;37102204-EIF2AK2				chr11;94417250-MRE11A	chr19;52880443-ZNF320				chr1;168251169-SFT2D2	chr3;15072852-RBSN							chr8;67044167	63	Other	Other
chr1;26878733-GPN2	chr2;37102204-EIF2AK2				chr11;62739518-TTC9C	chr19;52880443-ZNF320				chr14;55367730-ATG14	chr3;15072852-RBSN							chr18;23297499	63	Other	Module_nodes
chr12;68766820-SLC35E3	chr2;37102204-EIF2AK2				chr1;160026673-RP11-226L15.5	chr19;52880443-ZNF320				chr1;52824016-ZYG11B	chr3;15072852-RBSN							chr12;49355335	63	Other	Module_nodes
chr11;62739644-TTC9C	chr2;37102204-EIF2AK2				chr15;89897989-C15orf38-AP3S2;ARPIN	chr19;52880443-ZNF320				chr11;31431137-DNAJC24	chr3;15072852-RBSN							chr6;25775211	63	Other	Other
chr2;32309326-YIPF4	chr2;37102204-EIF2AK2				chr19;11913076-ZNF69	chr19;52880443-ZNF320				chr20;3869127-MAVS	chr3;15072852-RBSN							chr19;39491790	63	Other	Module_nodes
chr16;11835067-RSL1D1	chr2;85546401-GGCX				chr19;36338624-ZFP14	chr19;52880443-ZNF320				chr11;769883-PDDC1	chr3;15072852-RBSN							chr16;4462261	63	Other	Other
chr16;15409774-MPV17L;RP11-1021N1.1	chr2;85546401-GGCX				chr1;6223379-ICMT	chr19;52880443-ZNF320				chr12;49354343-DNAJC22	chr3;155825124-SLC33A1							chr17;81560409	63	Other	Module_nodes
chr1;160998148-F11R;RP11-544M22.13	chr2;85546401-GGCX				chr1;225788496-SRP9	chr19;52880443-ZNF320				chr19;23257036-IPO5P1	chr3;155825124-SLC33A1							chr17;39255073	63	Other	Module_nodes
chr15;49126927-COPS2	chr2;85546401-GGCX				chr11;62738944-TTC9C	chr19;52880443-ZNF320				chr20;3868710-MAVS	chr3;155825124-SLC33A1							chr4;777683	62	Other	Other
chr16;23465185-GGA2	chr2;85546401-GGCX				chr15;89901496-C15orf38-AP3S2;ARPIN	chr19;52880443-ZNF320				chr2;37102140-EIF2AK2	chr3;155825124-SLC33A1							chr7;7246188	62	Other	Other
chr16;23465205-GGA2	chr2;85546401-GGCX				chr11;31431672-DNAJC24	chr19;52880443-ZNF320				chr15;51914288-TMOD3	chr3;155825124-SLC33A1							chr3;40537352	62	Other	Module_nodes
chr10;16437386-PTER	chr2;86025099-POLR1A				chr1;225788491-SRP9	chr19;57843190-CTD-2583A14.10;ZNF587B				chr22;35659793-APOL6	chr3;155825124-SLC33A1							chr15;82842974	62	Other	Module_nodes
chr1;100024279-SLC35A3	chr2;86025099-POLR1A				chr1;225788496-SRP9	chr19;57843190-CTD-2583A14.10;ZNF587B				chr20;3867511-MAVS	chr3;155825124-SLC33A1							chr19;13760672	62	Other	Other
chr1;204556616-MDM4	chr2;86025099-POLR1A				chr1;52824014-ZYG11B	chr19;57843190-CTD-2583A14.10;ZNF587B				chr11;31431137-DNAJC24	chr3;155825124-SLC33A1							chr15;89901476	62	Other	Module_nodes
chr11;62739166-TTC9C	chr2;86025099-POLR1A				chr11;65776911-AP5B1	chr19;57843190-CTD-2583A14.10;ZNF587B				chr11;62738827-TTC9C	chr3;155825124-SLC33A1							chr1;168251042	62	Other	Module_nodes
chr16;22285539-EEF2K	chr2;86025099-POLR1A				chr11;62739518-TTC9C	chr19;57843190-CTD-2583A14.10;ZNF587B				chr1;6223246-ICMT	chr3;155825124-SLC33A1							chr12;68766757	62	Other	Module_nodes
chr19;57845025-CTD-2583A14.10;ZNF587B	chr2;86025099-POLR1A				chr15;89901496-C15orf38-AP3S2;ARPIN	chr19;57843190-CTD-2583A14.10;ZNF587B				chr17;1749211-SERPINF2	chr3;155825124-SLC33A1							chr15;82843387	62	Other	Module_nodes
chr10;73776319-FUT11	chr2;86025099-POLR1A				chr19;19682268-ZNF101	chr19;57843190-CTD-2583A14.10;ZNF587B				chr14;95185097-CLMN	chr3;155825124-SLC33A1							chr17;81563518	62	Other	Other
chr11;62739644-TTC9C	chr2;86025099-POLR1A				chr19;18366519-PGPEP1	chr19;57843190-CTD-2583A14.10;ZNF587B				chr12;56731396-NACA	chr3;155825124-SLC33A1							chr2;98623012	61	Other	Module_nodes
chr19;39490530-TIMM50	chr2;86025099-POLR1A				chr11;31431089-DNAJC24	chr19;57843190-CTD-2583A14.10;ZNF587B				chr17;31534285-RAB11FIP4	chr3;155825124-SLC33A1							chr3;49424390	61	Other	Module_nodes
chr2;127844792-POLR2D	chr2;86025099-POLR1A				chr18;35248579-ZNF397	chr19;57843190-CTD-2583A14.10;ZNF587B				chr19;39491748-TIMM50	chr3;155825124-SLC33A1							chr17;66218399	61	Other	Module_nodes
chr2;113708539-SLC35F5	chr2;86025099-POLR1A				chr16;70249181-EXOSC6	chr19;57843190-CTD-2583A14.10;ZNF587B				chr1;200031322-NR5A2	chr3;155825124-SLC33A1							chr10;102901213	61	Other	Module_nodes
chr2;200909877-ORC2	chr2;86025099-POLR1A				chr10;28525726-WAC-AS1	chr19;57843190-CTD-2583A14.10;ZNF587B				chr16;12661106-CPPED1	chr3;155825124-SLC33A1							chr19;57305648	61	Other	Module_nodes
chr12;49354418-DNAJC22	chr2;86025099-POLR1A				chr10;119573319-TIAL1	chr19;57843190-CTD-2583A14.10;ZNF587B				chr1;160026664-RP11-226L15.5	chr3;155825124-SLC33A1							chr18;23297504	61	Other	Other
chr13;21374968-ZDHHC20	chr2;86025099-POLR1A				chr19;18366651-PGPEP1	chr19;57843190-CTD-2583A14.10;ZNF587B				chr14;52643014-ERO1A	chr3;155825124-SLC33A1							chr12;95975513	61	Other	Other
chr2;37102204-EIF2AK2	chr2;86025099-POLR1A				chr19;52880443-ZNF320	chr19;57843190-CTD-2583A14.10;ZNF587B				chr1;100024063-SLC35A3	chr3;155825124-SLC33A1							chr5;157134053	61	HCC	Module_nodes
chr17;50964855-SPAG9	chr2;86025099-POLR1A				chr11;94417250-MRE11A	chr19;57843190-CTD-2583A14.10;ZNF587B				chr1;52824016-ZYG11B	chr3;155825124-SLC33A1							chr5;37290233	61	Other	Module_nodes
chr15;51914545-TMOD3	chr2;86025099-POLR1A				chr19;19683067-ZNF101	chr19;57843190-CTD-2583A14.10;ZNF587B				chr19;52880159-ZNF320	chr3;155825124-SLC33A1							chr12;113389846	61	Other	Module_nodes
chr17;1780760-SMYD4	chr2;86025099-POLR1A				chr12;123518431-RILPL1	chr2;113707778-SLC35F5				chr12;71702345-TMEM19	chr3;155825124-SLC33A1							chr12;124783357	61	Other	Module_nodes
chr15;51913892-TMOD3	chr2;86025099-POLR1A				chr11;8687235-RPL27A	chr2;113707778-SLC35F5				chr1;52824268-ZYG11B	chr3;155825124-SLC33A1							chr10;38451038	61	Other	Other
chr2;32309326-YIPF4	chr2;86025099-POLR1A				chr14;21460692-RAB2B	chr2;113707778-SLC35F5				chr20;3869127-MAVS	chr3;155825124-SLC33A1							chr8;43028220	60	Other	Other
chr1;52823875-ZYG11B	chr2;86025099-POLR1A				chr12;100627460-GAS2L3	chr2;113707778-SLC35F5				chr1;179357143-SOAT1	chr3;155825124-SLC33A1							chr5;43381462	60	Other	Other
chr2;27357393-AC074117.10	chr2;86025099-POLR1A				chr16;75446009-RP11-77K12.1;TMEM170A	chr2;113707778-SLC35F5				chr14;55367658-ATG14	chr3;155825124-SLC33A1							chr1;52917007	60	Other	Module_nodes
chr19;57305556-CTC-444N24.11	chr2;86025099-POLR1A				chr12;68766757-SLC35E3	chr2;113707778-SLC35F5				chr1;179074965-FAM20B	chr3;155825124-SLC33A1							chr19;34470209	60	Other	Other
chr2;113710062-SLC35F5	chr2;86025099-POLR1A				chr12;98549107-TMPO	chr2;113707778-SLC35F5				chr14;55367730-ATG14	chr3;155825124-SLC33A1							chr12;7098002	60	Other	Module_nodes
chr2;201217945-CASP10	chr2;86025099-POLR1A				chr19;11913076-ZNF69	chr2;113707778-SLC35F5				chr1;89183686-GBP4	chr3;155825124-SLC33A1							chr1;154964693	60	Other	Other
chr2;113710053-SLC35F5	chr2;86025099-POLR1A				chr11;62739518-TTC9C	chr2;113707778-SLC35F5				chr19;36337924-ZFP14	chr3;155825124-SLC33A1							chr17;78204260	60	Other	Module_nodes
chr11;65777096-AP5B1	chr2;86025099-POLR1A				chr17;67339236-PSMD12	chr2;113707778-SLC35F5				chr13;21374438-ZDHHC20	chr3;155825124-SLC33A1							chr15;89899374	60	Other	Module_nodes
chr12;116714628-C12orf49	chr2;86025099-POLR1A				chr12;100626890-GAS2L3	chr2;113707778-SLC35F5				chr22;35660551-APOL6	chr3;155825124-SLC33A1							chr16;88717873	60	HCC	Module_nodes
chr19;18367091-PGPEP1	chr2;86025099-POLR1A				chr19;18366519-PGPEP1	chr2;113707778-SLC35F5				chr2;32309223-YIPF4	chr3;155825124-SLC33A1							chr1;28498993	60	Other	Other
chr12;116714628-C12orf49	chr2;99196434-MRPL30;RP11-111H13.1				chr15;89832336-AP3S2	chr2;113707778-SLC35F5				chr1;52824268-ZYG11B	chr3;161073083-PPM1L							chr19;6683724	60	Other	Module_nodes
chr11;16756723-C11orf58	chr2;99196434-MRPL30;RP11-111H13.1				chr10;28525686-WAC-AS1	chr2;113707778-SLC35F5				chr1;52824016-ZYG11B	chr3;161073083-PPM1L							chr14;74736031	60	Other	Module_nodes
chr2;37102204-EIF2AK2	chr2;99196434-MRPL30;RP11-111H13.1				chr11;125656244-CHEK1	chr2;113707778-SLC35F5				chr22;35660551-APOL6	chr3;161073083-PPM1L							chr16;89687638	60	Other	Module_nodes
chr19;57305556-CTC-444N24.11	chr2;99196434-MRPL30;RP11-111H13.1				chr19;16550565-SLC35E1;CTD-3222D19.2	chr2;113707778-SLC35F5				chr1;100024063-SLC35A3	chr3;161073083-PPM1L							chr19;17237889	60	Other	Other
chr1;179075045-FAM20B	chr2;99196434-MRPL30;RP11-111H13.1				chr11;769019-PDDC1	chr2;113707778-SLC35F5				chr14;52643014-ERO1A	chr3;161073083-PPM1L							chr6;111278449	59	HCC	Other
chr13;21374968-ZDHHC20	chr2;99196434-MRPL30;RP11-111H13.1				chr19;19683067-ZNF101	chr2;113707778-SLC35F5				chr22;35659793-APOL6	chr3;161073083-PPM1L							chr20;50118897	59	Other	Module_nodes
chr2;200909670-ORC2	chr2;99196434-MRPL30;RP11-111H13.1				chr13;49913177-SPRYD7	chr2;113707778-SLC35F5				chr20;3869127-MAVS	chr3;161073083-PPM1L							chr12;100033804	59	Other	Other
chr2;113710053-SLC35F5	chr2;99196434-MRPL30;RP11-111H13.1				chr12;7097486-C1RL	chr2;113707778-SLC35F5				chr12;71702345-TMEM19	chr3;161073083-PPM1L							chr11;68755439	59	Other	Module_nodes
chr2;113710062-SLC35F5	chr2;99196434-MRPL30;RP11-111H13.1				chr17;38849586-RPL23	chr2;113707778-SLC35F5				chr16;12661106-CPPED1	chr3;161073083-PPM1L							chr19;6703441	59	Other	Module_nodes
chr2;27357393-AC074117.10	chr2;99196434-MRPL30;RP11-111H13.1				chr11;78069071-NDUFC2-KCTD14;NDUFC2	chr2;113707778-SLC35F5				chr19;52839344-ZNF468;ZNF28	chr3;179325235-ZNF639							chr15;65149833	59	Other	Module_nodes
chr15;51913892-TMOD3	chr2;99196434-MRPL30;RP11-111H13.1				chr11;16756476-C11orf58	chr2;113707778-SLC35F5				chr1;100024063-SLC35A3	chr3;179325235-ZNF639							chr19;45550009	59	HCC	Module_nodes
chr19;57845025-CTD-2583A14.10;ZNF587B	chr2;99196434-MRPL30;RP11-111H13.1				chr19;11450287-PRKCSH	chr2;113707778-SLC35F5				chr2;32309223-YIPF4	chr3;179325235-ZNF639							chr3;52210506	59	Other	Module_nodes
chr17;67338686-PSMD12	chr2;99196434-MRPL30;RP11-111H13.1				chr19;18367049-PGPEP1	chr2;113707778-SLC35F5				chr10;72233938-ANAPC16	chr3;179325235-ZNF639							chr16;15411455	59	Other	Module_nodes
chr1;52823875-ZYG11B	chr2;99196434-MRPL30;RP11-111H13.1				chr12;64450291-XPOT	chr2;113707778-SLC35F5				chr14;52643014-ERO1A	chr3;179325235-ZNF639							chr15;50704186	59	Other	Module_nodes
chr16;70248733-EXOSC6	chr2;99196434-MRPL30;RP11-111H13.1				chr11;8687278-RPL27A	chr2;113707778-SLC35F5				chr12;71702345-TMEM19	chr3;179325235-ZNF639							chr9;37510108	58	HCC	Other
chr2;86025099-POLR1A	chr2;99196434-MRPL30;RP11-111H13.1				chr17;517658-VPS53	chr2;113707778-SLC35F5				chr20;3869127-MAVS	chr3;179325235-ZNF639							chrX;74201960	58	Other	Module_nodes
chr12;68766820-SLC35E3	chr2;99196434-MRPL30;RP11-111H13.1				chr10;28525689-WAC-AS1	chr2;113707778-SLC35F5				chr1;204555822-MDM4	chr3;179325235-ZNF639							chr4;778692	58	Other	Module_nodes
chr11;62739166-TTC9C	chr2;99196434-MRPL30;RP11-111H13.1				chr1;28335688-MED18	chr2;113707778-SLC35F5				chr15;51914288-TMOD3	chr3;179325235-ZNF639							chr2;98622919	58	Other	Other
chr19;11913663-ZNF69	chr2;99196434-MRPL30;RP11-111H13.1				chr12;50930844-METTL7A	chr2;113707778-SLC35F5				chr1;52824268-ZYG11B	chr3;179325235-ZNF639							chr20;33706335	58	Other	Other
chr2;201217945-CASP10	chr2;99196434-MRPL30;RP11-111H13.1				chr12;100627414-GAS2L3	chr2;113707778-SLC35F5				chr1;52824016-ZYG11B	chr3;179325235-ZNF639							chr9;128307157	58	Other	Other
chr11;16756722-C11orf58	chr2;99196434-MRPL30;RP11-111H13.1				chr1;3813836-CEP104	chr2;113708487-SLC35F5				chr20;20390867-RALGAPA2	chr3;197884090-LRCH3							chr17;31534452	58	Other	Module_nodes
chr2;37102164-EIF2AK2	chr2;99196434-MRPL30;RP11-111H13.1				chr16;75445496-RP11-77K12.1;TMEM170A	chr2;113708487-SLC35F5				chr19;52839344-ZNF468;ZNF28	chr3;197884090-LRCH3							chr2;206122837	58	Other	Module_nodes
chr2;32309326-YIPF4	chr2;99196434-MRPL30;RP11-111H13.1				chr12;50930844-METTL7A	chr2;113708487-SLC35F5				chr22;35660703-APOL6	chr3;197884090-LRCH3							chr22;35659964	58	Other	Other
chr2;113708539-SLC35F5	chr2;99196434-MRPL30;RP11-111H13.1				chr1;6223380-ICMT	chr2;113708487-SLC35F5				chr10;72233938-ANAPC16	chr3;197884090-LRCH3							chr17;81560544	58	Other	Other
chr15;51914545-TMOD3	chr2;99196434-MRPL30;RP11-111H13.1				chr19;18366651-PGPEP1	chr2;113708487-SLC35F5				chr1;52824268-ZYG11B	chr3;197884090-LRCH3							chr1;9100923	58	Other	Module_nodes
chr16;22285539-EEF2K	chr2;99196434-MRPL30;RP11-111H13.1				chr2;113707778-SLC35F5	chr2;113708487-SLC35F5				chr1;9101186-GPR157	chr3;197885349-LRCH3							chr1;10457941	58	Other	Module_nodes
chr10;73776319-FUT11	chr2;99196434-MRPL30;RP11-111H13.1				chr11;62739518-TTC9C	chr2;113708487-SLC35F5				chr19;10932776-C19orf52	chr3;197885349-LRCH3							chr2;3543851	58	Other	Module_nodes
chr10;16437386-PTER	chr2;99196434-MRPL30;RP11-111H13.1				chr14;21460692-RAB2B	chr2;113708487-SLC35F5				chr17;67338637-PSMD12	chr3;197885349-LRCH3							chr2;127846196	58	Other	Module_nodes
chr17;1780760-SMYD4	chr2;99196434-MRPL30;RP11-111H13.1				chr1;6223379-ICMT	chr2;113708487-SLC35F5				chr19;41871556-RPS19	chr3;197885349-LRCH3							chr16;75445523	58	Other	Other
chr13;21374363-ZDHHC20	chr2;99196434-MRPL30;RP11-111H13.1				chr15;89897936-C15orf38-AP3S2;ARPIN	chr2;113708487-SLC35F5				chr17;18272753-TOP3A	chr3;197885349-LRCH3							chr15;89832281	58	Other	Module_nodes
chr1;100024279-SLC35A3	chr2;99196434-MRPL30;RP11-111H13.1				chr15;89901496-C15orf38-AP3S2;ARPIN	chr2;113708487-SLC35F5				chr22;41600157-DESI1	chr3;197885349-LRCH3							chr7;7246205	57	Other	Other
chr1;204556616-MDM4	chr2;99196434-MRPL30;RP11-111H13.1				chr11;31431089-DNAJC24	chr2;113708487-SLC35F5				chr19;38868415-RINL	chr3;197885349-LRCH3							chr14;61795894	57	Other	Other
chr11;65777096-AP5B1	chr2;99196434-MRPL30;RP11-111H13.1				chr15;89832336-AP3S2	chr2;113708487-SLC35F5				chr1;220057988-BPNT1	chr3;197885349-LRCH3							chr11;119007707	57	Other	Other
chr11;16756647-C11orf58	chr2;99196434-MRPL30;RP11-111H13.1				chr1;28498954-PHACTR4	chr2;113708487-SLC35F5				chr10;28525763-WAC-AS1	chr3;197885349-LRCH3							chr12;53174778	57	Other	Other
chr12;50930856-METTL7A	chr2;99196434-MRPL30;RP11-111H13.1				chr12;7097486-C1RL	chr2;127845576-POLR2D				chr19;52031898-ZNF432	chr3;197885349-LRCH3							chr2;61049713	57	Other	Other
chr2;200909877-ORC2	chr2;99196434-MRPL30;RP11-111H13.1				chr19;57843190-CTD-2583A14.10;ZNF587B	chr2;127845576-POLR2D				chr2;86024028-POLR1A	chr3;197885349-LRCH3							chr16;9110931	57	Other	Module_nodes
chr2;206122616-NDUFS1	chr2;99196434-MRPL30;RP11-111H13.1				chr11;31431672-DNAJC24	chr2;127845576-POLR2D				chr19;11450106-PRKCSH	chr3;197885349-LRCH3							chr19;4528573	57	Other	Module_nodes
chr1;26878733-GPN2	chr2;99196434-MRPL30;RP11-111H13.1				chr15;89897936-C15orf38-AP3S2;ARPIN	chr2;127845576-POLR2D				chr12;53296435-PFDN5	chr3;197885349-LRCH3							chr1;156376782	57	Other	Module_nodes
chr11;62739644-TTC9C	chr2;99196434-MRPL30;RP11-111H13.1				chr19;19682972-ZNF101	chr2;127845576-POLR2D				chr1;52824016-ZYG11B	chr3;48749609-PRKAR2A							chr16;11834989	57	Other	Other
chr19;18366899-PGPEP1	chr2;99196434-MRPL30;RP11-111H13.1				chr17;517658-VPS53	chr2;127845576-POLR2D				chr1;100024063-SLC35A3	chr3;48749609-PRKAR2A							chr22;36488301	57	Other	Module_nodes
chr2;127844792-POLR2D	chr2;99196434-MRPL30;RP11-111H13.1				chr12;100627414-GAS2L3	chr2;127845576-POLR2D				chr1;52824180-ZYG11B	chr3;48749609-PRKAR2A							chr1;6222176	57	Other	Module_nodes
chr19;18366600-PGPEP1	chr2;99196434-MRPL30;RP11-111H13.1				chr12;64450281-XPOT	chr2;127845576-POLR2D				chr14;52643014-ERO1A	chr3;48749609-PRKAR2A							chr6;70589226	56	Other	Module_nodes
chr19;18367091-PGPEP1	chr2;99196434-MRPL30;RP11-111H13.1				chr16;70249181-EXOSC6	chr2;127845576-POLR2D				chr1;52824268-ZYG11B	chr3;48749609-PRKAR2A							chr8;22414027	56	Other	Module_nodes
chr17;50964855-SPAG9	chr2;99196434-MRPL30;RP11-111H13.1				chr19;19682971-ZNF101	chr2;127845576-POLR2D				chr22;35659793-APOL6	chr3;48749609-PRKAR2A							chr22;43949437	56	Other	Module_nodes
chr19;39490530-TIMM50	chr2;99196434-MRPL30;RP11-111H13.1				chr1;28498954-PHACTR4	chr2;127845576-POLR2D				chr15;51914288-TMOD3	chr3;48749609-PRKAR2A							chr3;197536840	56	Other	Module_nodes
chr2;113710062-SLC35F5	chr20;33705050-PXMP4				chr14;21460692-RAB2B	chr2;127845576-POLR2D				chr16;12661106-CPPED1	chr3;48749609-PRKAR2A							chr16;20464462	56	Other	Module_nodes
chr2;127844792-POLR2D	chr20;33705050-PXMP4				chr19;11913076-ZNF69	chr2;127845576-POLR2D				chr22;35660551-APOL6	chr3;48749609-PRKAR2A							chr2;9936699	56	Other	Other
chr19;11913663-ZNF69	chr20;33705050-PXMP4				chr19;18366519-PGPEP1	chr2;127845576-POLR2D				chr1;100024063-SLC35A3	chr3;48750300-PRKAR2A							chr20;35713827	56	HCC	Module_nodes
chr19;39490530-TIMM50	chr20;33705050-PXMP4				chr13;49913177-SPRYD7	chr2;200909618-ORC2				chr20;3867511-MAVS	chr3;48750300-PRKAR2A							chr1;45695427	56	Other	Module_nodes
chr12;116714628-C12orf49	chr20;33705050-PXMP4				chr18;35248579-ZNF397	chr2;200909618-ORC2				chr1;52824016-ZYG11B	chr3;48750300-PRKAR2A							chr19;45703470	56	Other	Module_nodes
chr1;100024279-SLC35A3	chr20;33705050-PXMP4				chr17;38849586-RPL23	chr2;200909618-ORC2				chr16;12661106-CPPED1	chr3;48750300-PRKAR2A							chr1;155727344	56	Other	Module_nodes
chr19;18366600-PGPEP1	chr20;33705050-PXMP4				chr12;100627460-GAS2L3	chr2;200909618-ORC2				chr1;52824268-ZYG11B	chr3;48750300-PRKAR2A							chr19;39427974	56	Other	Module_nodes
chr19;18366899-PGPEP1	chr20;33705050-PXMP4				chr11;125656244-CHEK1	chr2;200909618-ORC2				chr14;52643014-ERO1A	chr3;48750300-PRKAR2A							chr19;53495691	56	Other	Other
chr17;50964855-SPAG9	chr20;33705050-PXMP4				chr11;769019-PDDC1	chr2;200909618-ORC2				chr12;71702345-TMEM19	chr3;48750300-PRKAR2A							chr17;59201709	56	Other	Other
chr2;200909670-ORC2	chr20;33705050-PXMP4				chr19;19682268-ZNF101	chr2;200909618-ORC2				chr2;32309223-YIPF4	chr3;48750300-PRKAR2A							chr10;68517621	56	Other	Module_nodes
chr16;70248733-EXOSC6	chr20;33705050-PXMP4				chr11;8687235-RPL27A	chr2;200909618-ORC2				chr1;10457507-DFFA	chr3;49424140-NICN1							chr17;1752239	56	Other	Module_nodes
chr11;16756722-C11orf58	chr20;33705050-PXMP4				chr12;64450291-XPOT	chr2;200909618-ORC2				chr17;18272753-TOP3A	chr3;49424140-NICN1							chr2;207754653	56	Other	Module_nodes
chr11;16756723-C11orf58	chr20;33705050-PXMP4				chr2;113707778-SLC35F5	chr2;200909618-ORC2				chr19;18368012-PGPEP1	chr3;49424140-NICN1							chr2;206122466	56	Other	Module_nodes
chr12;68766820-SLC35E3	chr20;33705050-PXMP4				chr15;89897936-C15orf38-AP3S2;ARPIN	chr2;200909618-ORC2				chr19;23257036-IPO5P1	chr3;49424140-NICN1							chr2;113710467	56	Other	Module_nodes
chr1;179075045-FAM20B	chr20;33705050-PXMP4				chr15;89897989-C15orf38-AP3S2;ARPIN	chr2;200909618-ORC2				chr16;31122966-RP11-196G11.5;KAT8	chr3;49424140-NICN1							chr10;132330600	56	Other	Other
chr11;62739166-TTC9C	chr20;33705050-PXMP4				chr11;62739518-TTC9C	chr2;200909618-ORC2				chr20;18487867-RBBP9	chr3;49424140-NICN1							chr22;26523850	56	Other	Module_nodes
chr1;204556616-MDM4	chr20;33705050-PXMP4				chr1;225788496-SRP9	chr2;200909618-ORC2				chr2;32310623-YIPF4	chr3;49424140-NICN1							chr17;66213783	55	Other	Module_nodes
chr2;37102164-EIF2AK2	chr20;33705050-PXMP4				chr15;89897363-C15orf38-AP3S2;ARPIN	chr2;200909618-ORC2				chr1;6223200-ICMT	chr3;49424140-NICN1							chr20;3220745	55	Other	Other
chr2;113710053-SLC35F5	chr20;33705050-PXMP4				chr12;100627414-GAS2L3	chr2;200909618-ORC2				chr11;768609-PDDC1	chr3;49424140-NICN1							chr21;42909823	55	Other	Module_nodes
chr2;113708539-SLC35F5	chr20;33705050-PXMP4				chr12;64450281-XPOT	chr2;200909618-ORC2				chr1;9101186-GPR157	chr3;49424140-NICN1							chr3;155825415	55	Other	Module_nodes
chr15;51913892-TMOD3	chr20;33705050-PXMP4				chr10;28525689-WAC-AS1	chr2;200909618-ORC2				chr11;769784-PDDC1	chr3;49424140-NICN1							chr5;131204142	55	Other	Module_nodes
chr12;49354418-DNAJC22	chr20;33705050-PXMP4				chr19;19683067-ZNF101	chr2;200909618-ORC2				chr15;89899222-C15orf38-AP3S2;ARPIN	chr3;49424140-NICN1							chr3;48750129	55	Other	Module_nodes
chr11;65777096-AP5B1	chr20;33705050-PXMP4				chr15;51915004-TMOD3	chr2;200909618-ORC2				chr15;51914288-TMOD3	chr3;58321070-RPP14							chr1;6223245	55	Other	Module_nodes
chr11;62739644-TTC9C	chr20;33705050-PXMP4				chr10;28525726-WAC-AS1	chr2;200909618-ORC2				chr19;39490451-TIMM50	chr3;58321070-RPP14							chr16;22285915	55	Other	Module_nodes
chr2;27357393-AC074117.10	chr20;33705050-PXMP4				chr1;225788491-SRP9	chr2;200909618-ORC2				chr22;35659793-APOL6	chr3;58321070-RPP14							chr19;41871516	55	Other	Module_nodes
chr2;37102204-EIF2AK2	chr20;33705050-PXMP4				chr12;123518431-RILPL1	chr2;200909618-ORC2				chr1;100024063-SLC35A3	chr3;58321070-RPP14							chr19;45619544	55	Other	Module_nodes
chr2;86025099-POLR1A	chr20;33705050-PXMP4				chr17;67339236-PSMD12	chr2;200909618-ORC2				chr15;40663319-CASC5	chr3;58321070-RPP14							chr10;28525595	55	Other	Module_nodes
chr10;16437386-PTER	chr20;33705050-PXMP4				chr10;28525686-WAC-AS1	chr2;200909618-ORC2				chr19;41871472-RPS19	chr3;58321070-RPP14							chr6;106767260	54	Other	Other
chr11;31431721-DNAJC24	chr20;33705050-PXMP4				chr15;89901496-C15orf38-AP3S2;ARPIN	chr2;200909618-ORC2				chr16;12661106-CPPED1	chr3;58321070-RPP14							chr8;47977099	54	Other	Module_nodes
chr19;57845025-CTD-2583A14.10;ZNF587B	chr20;33705050-PXMP4				chr1;10457596-DFFA	chr2;200909618-ORC2				chr12;53296435-PFDN5	chr4;17801160-DCAF16							chr2;113205444	54	Other	Module_nodes
chr13;21374363-ZDHHC20	chr20;33705050-PXMP4				chr1;10457556-DFFA	chr2;200910051-ORC2				chr2;95146591-MRPS5	chr4;17801160-DCAF16							chrX;24075756	54	Other	Module_nodes
chr2;99196434-MRPL30;RP11-111H13.1	chr20;33705050-PXMP4				chr10;28525689-WAC-AS1	chr2;200910051-ORC2				chr14;55367578-ATG14	chr4;17801160-DCAF16							chr2;61050883	54	Other	Module_nodes
chr17;67338686-PSMD12	chr20;33705050-PXMP4				chr12;100626890-GAS2L3	chr2;200910051-ORC2				chr10;28525763-WAC-AS1	chr4;17801160-DCAF16							chr2;203304856	54	Other	Other
chr13;21374968-ZDHHC20	chr20;33705050-PXMP4				chr10;28525726-WAC-AS1	chr2;200910051-ORC2				chr19;39491748-TIMM50	chr4;17801160-DCAF16							chr3;40466070	54	Other	Other
chr1;52823875-ZYG11B	chr20;33705050-PXMP4				chr11;65776911-AP5B1	chr2;200910051-ORC2				chr1;6223200-ICMT	chr4;17801160-DCAF16							chr19;18367041	54	Other	Module_nodes
chr2;206122616-NDUFS1	chr20;33705050-PXMP4				chr19;11913076-ZNF69	chr2;200910051-ORC2				chr19;57220693-ZNF264	chr4;17801160-DCAF16							chr2;127845633	54	Other	Module_nodes
chr2;32309326-YIPF4	chr20;33705050-PXMP4				chr13;49913177-SPRYD7	chr2;200910051-ORC2				chr11;768609-PDDC1	chr4;17801160-DCAF16							chr19;6702710	54	Other	Module_nodes
chr19;18367091-PGPEP1	chr20;33705050-PXMP4				chr12;132770786-GOLGA3	chr2;200910051-ORC2				chr14;55367658-ATG14	chr4;17801160-DCAF16							chr22;36266115	54	Other	Module_nodes
chr16;22285539-EEF2K	chr20;33705050-PXMP4				chr11;31431089-DNAJC24	chr2;200910051-ORC2				chr19;52880159-ZNF320	chr4;17801160-DCAF16							chrX;119538572	53	Other	Module_nodes
chr11;16756647-C11orf58	chr20;33705050-PXMP4				chr15;89897363-C15orf38-AP3S2;ARPIN	chr2;200910051-ORC2				chr11;769784-PDDC1	chr4;17801160-DCAF16							chr6;70589050	53	Other	Module_nodes
chr1;26878733-GPN2	chr20;33705050-PXMP4				chr10;119573319-TIAL1	chr2;200910051-ORC2				chr2;201219195-CASP10	chr4;17801160-DCAF16							chr5;126625319	53	Other	Module_nodes
chr2;200909877-ORC2	chr20;33705050-PXMP4				chr1;28498954-PHACTR4	chr2;200910051-ORC2				chr19;52031898-ZNF432	chr4;17801160-DCAF16							chr5;115830603	53	Other	Module_nodes
chr2;201217945-CASP10	chr20;33705050-PXMP4				chr11;78069071-NDUFC2-KCTD14;NDUFC2	chr2;200910051-ORC2				chr20;3869127-MAVS	chr4;17801160-DCAF16							chr3;40537340	53	Other	Module_nodes
chr12;50930856-METTL7A	chr20;33705050-PXMP4				chr12;50930844-METTL7A	chr2;200910051-ORC2				chr14;55367730-ATG14	chr4;17801160-DCAF16							chr16;29834400	53	Other	Other
chr15;51914545-TMOD3	chr20;33705050-PXMP4				chr19;19682971-ZNF101	chr2;200910051-ORC2				chr4;17801160-DCAF16	chr4;17801981-DCAF16							chr1;156380953	53	Other	Module_nodes
chr19;57845025-CTD-2583A14.10;ZNF587B	chr20;36781911-SOGA1				chr2;113707778-SLC35F5	chr2;200910051-ORC2				chr11;769784-PDDC1	chr4;17801981-DCAF16							chr1;45610861	53	Other	Module_nodes
chr13;21374968-ZDHHC20	chr20;36781911-SOGA1				chr15;51915004-TMOD3	chr2;200910051-ORC2				chr12;53296435-PFDN5	chr4;17801981-DCAF16							chr2;201286639	53	Other	Module_nodes
chr2;200909877-ORC2	chr20;36781911-SOGA1				chr17;38849586-RPL23	chr2;200910051-ORC2				chr1;6223200-ICMT	chr4;17801981-DCAF16							chr19;52556196	53	Other	Other
chr19;39490530-TIMM50	chr20;36781911-SOGA1				chr12;123518431-RILPL1	chr2;200910051-ORC2				chr10;28525763-WAC-AS1	chr4;17801981-DCAF16							chr1;179357453	53	Other	Other
chr17;50964855-SPAG9	chr20;36781911-SOGA1				chr12;7097486-C1RL	chr2;200910051-ORC2				chr1;168251169-SFT2D2	chr4;17801981-DCAF16							chr11;12941258	53	Other	Module_nodes
chr17;1780760-SMYD4	chr20;36781911-SOGA1				chr11;125656244-CHEK1	chr2;200910051-ORC2				chr22;36266351-APOL1	chr4;17801981-DCAF16							chr1;100024651	53	Other	Module_nodes
chr2;113710062-SLC35F5	chr20;36781911-SOGA1				chr11;769019-PDDC1	chr2;200910051-ORC2				chr2;201219195-CASP10	chr4;17801981-DCAF16							chr11;78068619	53	Other	Module_nodes
chr11;62739644-TTC9C	chr20;36781911-SOGA1				chr1;225788491-SRP9	chr2;200910051-ORC2				chr19;57220693-ZNF264	chr4;17801981-DCAF16							chr1;204557532	53	Other	Module_nodes
chr15;51913892-TMOD3	chr20;36781911-SOGA1				chr15;89897936-C15orf38-AP3S2;ARPIN	chr2;200910051-ORC2				chr1;204555822-MDM4	chr4;17801981-DCAF16							chr17;1750113	53	Other	Module_nodes
chr2;37102164-EIF2AK2	chr20;36781911-SOGA1				chr12;100627460-GAS2L3	chr2;200910051-ORC2				chr17;18272753-TOP3A	chr4;17801981-DCAF16							chr9;4710683	52	Other	Module_nodes
chr2;201217945-CASP10	chr20;36781911-SOGA1				chr11;767979-PDDC1	chr2;200910051-ORC2				chr2;32310623-YIPF4	chr4;17801981-DCAF16							chr5;131202444	52	Other	Module_nodes
chr2;86025099-POLR1A	chr20;36781911-SOGA1				chr18;35248579-ZNF397	chr2;200910051-ORC2				chr13;21374438-ZDHHC20	chr4;17801981-DCAF16							chr22;40931456	52	Other	Module_nodes
chr11;65777096-AP5B1	chr20;36781911-SOGA1				chr19;52880443-ZNF320	chr2;200910051-ORC2				chr19;57304785-CTC-444N24.11	chr4;17801981-DCAF16							chr4;56460096	52	Other	Module_nodes
chr12;116714628-C12orf49	chr20;36781911-SOGA1				chr19;19682268-ZNF101	chr2;200910051-ORC2				chr12;56731396-NACA	chr4;17801981-DCAF16							chr15;50704086	52	Other	Other
chr2;27357393-AC074117.10	chr20;36781911-SOGA1				chr19;36338624-ZFP14	chr2;200910051-ORC2				chr1;168251042-SFT2D2	chr4;17801981-DCAF16							chr19;11450106	52	Other	Module_nodes
chr10;73776319-FUT11	chr20;36781911-SOGA1				chr12;100627414-GAS2L3	chr2;200910051-ORC2				chr2;86024028-POLR1A	chr4;17801981-DCAF16							chr10;80435169	52	Other	Module_nodes
chr1;52823875-ZYG11B	chr20;36781911-SOGA1				chr15;89897989-C15orf38-AP3S2;ARPIN	chr2;200910051-ORC2				chr19;10932776-C19orf52	chr4;39533027-UGDH-AS1							chr16;28955851	52	Other	Other
chr11;62739166-TTC9C	chr20;36781911-SOGA1				chr16;75446009-RP11-77K12.1;TMEM170A	chr2;200910051-ORC2				chr1;200031322-NR5A2	chr4;39533027-UGDH-AS1							chr1;148102644	52	Other	Module_nodes
chr1;204556616-MDM4	chr20;36781911-SOGA1				chr11;62738944-TTC9C	chr2;200910051-ORC2				chr22;40931523-XPNPEP3	chr4;39533027-UGDH-AS1							chr11;78068964	52	Other	Module_nodes
chr1;26878733-GPN2	chr20;36781911-SOGA1				chr12;64450291-XPOT	chr2;200910051-ORC2				chr17;18272753-TOP3A	chr4;39533027-UGDH-AS1							chr19;52878858	52	Other	Other
chr2;37102204-EIF2AK2	chr20;36781911-SOGA1				chr10;28525686-WAC-AS1	chr2;200910051-ORC2				chr22;35660551-APOL6	chr4;39533027-UGDH-AS1							chr1;156381025	52	Other	Module_nodes
chr11;31431721-DNAJC24	chr20;36781911-SOGA1				chr2;113708487-SLC35F5	chr2;200910051-ORC2				chr1;109064035-TAF13	chr4;39533027-UGDH-AS1							chr1;156372896	52	Other	Module_nodes
chr19;57305556-CTC-444N24.11	chr20;36781911-SOGA1				chr11;94417250-MRE11A	chr2;200910051-ORC2				chr12;49354343-DNAJC22	chr4;39533027-UGDH-AS1							chr19;5911351	52	Other	Module_nodes
chr10;16437386-PTER	chr20;36781911-SOGA1				chr15;89901496-C15orf38-AP3S2;ARPIN	chr2;200910051-ORC2				chr2;127845557-POLR2D	chr4;39533027-UGDH-AS1							chr4;779544	51	Other	Other
chr2;127844792-POLR2D	chr20;36781911-SOGA1				chr16;75445496-RP11-77K12.1;TMEM170A	chr2;200910051-ORC2				chr12;49354339-DNAJC22	chr4;39533027-UGDH-AS1							chr6;70588989	51	Other	Module_nodes
chr2;113710053-SLC35F5	chr20;36781911-SOGA1				chr2;127845576-POLR2D	chr2;200910051-ORC2				chr20;18488538-RBBP9	chr4;39533027-UGDH-AS1							chr5;131160144	51	HCC	Other
chr19;18367091-PGPEP1	chr20;3869130-MAVS				chr1;3813836-CEP104	chr2;200910051-ORC2				chr14;95185097-CLMN	chr4;39533108-UGDH-AS1							chr3;48750033	51	Other	Module_nodes
chr2;113710053-SLC35F5	chr20;3869130-MAVS				chr14;21460692-RAB2B	chr2;200910051-ORC2				chr1;160026664-RP11-226L15.5	chr4;39533108-UGDH-AS1							chr4;152977536	51	Other	Other
chr11;62739166-TTC9C	chr20;3869130-MAVS				chr19;57843190-CTD-2583A14.10;ZNF587B	chr2;200910051-ORC2				chr20;3868710-MAVS	chr4;39533108-UGDH-AS1							chr22;40930821	51	Other	Module_nodes
chr15;51913892-TMOD3	chr20;3869130-MAVS				chr19;18366651-PGPEP1	chr2;200910051-ORC2				chr1;52824268-ZYG11B	chr4;39533108-UGDH-AS1							chr9;133362696	51	Other	Module_nodes
chr2;113710062-SLC35F5	chr20;3869130-MAVS				chr1;225788496-SRP9	chr2;200910051-ORC2				chr3;155825124-SLC33A1	chr4;39533108-UGDH-AS1							chr5;157478388	51	Other	Other
chr12;116714628-C12orf49	chr20;3869130-MAVS				chr11;62739518-TTC9C	chr2;200910051-ORC2				chr12;71702345-TMEM19	chr4;39533108-UGDH-AS1							chr19;11450286	51	Other	Other
chr11;65777096-AP5B1	chr20;3869130-MAVS				chr2;200909618-ORC2	chr2;200910051-ORC2				chr19;39490451-TIMM50	chr4;39533108-UGDH-AS1							chr19;18364412	51	Other	Module_nodes
chr1;100024279-SLC35A3	chr20;3869130-MAVS				chr19;19682972-ZNF101	chr2;200910051-ORC2				chr1;100024063-SLC35A3	chr4;39533108-UGDH-AS1							chr10;80433877	51	Other	Other
chr2;201218007-CASP10	chr20;3869130-MAVS				chr14;50325958-ATP5S	chr2;200910051-ORC2				chr20;3869127-MAVS	chr4;39533108-UGDH-AS1							chr1;200031499	51	Other	Other
chr12;49354418-DNAJC22	chr20;3869130-MAVS				chr12;68766757-SLC35E3	chr2;200910051-ORC2				chr22;35659793-APOL6	chr4;39533108-UGDH-AS1							chr1;220058064	51	Other	Module_nodes
chr19;18366600-PGPEP1	chr20;3869130-MAVS				chr1;10457596-DFFA	chr2;200910051-ORC2				chr16;12661106-CPPED1	chr4;39533108-UGDH-AS1							chr17;80320453	51	Other	Other
chr2;113708539-SLC35F5	chr20;3869130-MAVS				chr16;70249181-EXOSC6	chr2;200910051-ORC2				chr22;36266115-APOL1	chr4;56459916-PAICS							chr19;11146049	51	HCC	Module_nodes
chr17;67338686-PSMD12	chr20;3869130-MAVS				chr19;19683067-ZNF101	chr2;200910051-ORC2				chr22;35660703-APOL6	chr4;56459916-PAICS							chr3;49423946	51	Other	Other
chr2;200909877-ORC2	chr20;3869130-MAVS				chr11;31431672-DNAJC24	chr2;200910051-ORC2				chr12;123661590-GTF2H3	chr4;56459916-PAICS							chr10;101004482	51	Other	Module_nodes
chr10;16437386-PTER	chr20;3869130-MAVS				chr1;160026673-RP11-226L15.5	chr2;20251058-PUM2				chr12;113389846-PLBD2	chr4;56459916-PAICS							chr22;42383631	51	Other	Other
chr19;57845025-CTD-2583A14.10;ZNF587B	chr20;3869130-MAVS				chr15;41298823-OIP5-AS1	chr2;20251058-PUM2				chr16;22285617-EEF2K	chr4;56459916-PAICS							chr16;89687702	51	Other	Module_nodes
chr17;1780760-SMYD4	chr20;3869130-MAVS				chr16;23465858-GGA2	chr2;20251058-PUM2				chr1;160026664-RP11-226L15.5	chr4;56459916-PAICS							chr22;35660703	51	Other	Module_nodes
chr2;206122616-NDUFS1	chr20;3869130-MAVS				chr16;22285570-EEF2K	chr2;20251058-PUM2				chr12;132721879-PGAM5	chr4;56460096-PAICS							chrX;16763635	50	Other	Module_nodes
chr1;204556616-MDM4	chr20;3869130-MAVS				chr1;179073770-FAM20B	chr2;20251058-PUM2				chr20;33704358-PXMP4	chr4;56460096-PAICS							chr18;692561	50	Other	Other
chr2;86025099-POLR1A	chr20;3869130-MAVS				chr16;15409747-MPV17L;RP11-1021N1.1	chr2;20251058-PUM2				chr16;22285915-EEF2K	chr4;56460096-PAICS							chr1;156375960	50	Other	Module_nodes
chr16;70248733-EXOSC6	chr20;3869130-MAVS				chr1;10458213-DFFA	chr2;20251058-PUM2				chr12;123661590-GTF2H3	chr4;56460096-PAICS							chr15;82843392	50	Other	Other
chr20;36781911-SOGA1	chr20;3869130-MAVS				chr14;52643092-ERO1A	chr2;20251058-PUM2				chr12;50930475-METTL7A	chr4;56460096-PAICS							chr2;216501776	50	Other	Module_nodes
chr2;99196434-MRPL30;RP11-111H13.1	chr20;3869130-MAVS				chr18;59329710-LMAN1	chr2;20251058-PUM2				chr16;22285617-EEF2K	chr4;56460096-PAICS							chr20;44425748	50	Other	Module_nodes
chr10;73776319-FUT11	chr20;3869130-MAVS				chr14;74735609-FCF1	chr2;20251058-PUM2				chr20;3869127-MAVS	chr4;70817324-GRSF1							chr16;20464495	50	Other	Other
chr11;31431721-DNAJC24	chr20;3869130-MAVS				chr19;3466397-NFIC	chr2;20251058-PUM2				chr12;53296435-PFDN5	chr4;70817324-GRSF1							chr22;35661353	50	Other	Module_nodes
chr1;52823875-ZYG11B	chr20;3869130-MAVS				chr12;98548865-TMPO	chr2;20251058-PUM2				chr19;52880159-ZNF320	chr4;70817324-GRSF1							chr1;1316230	50	Other	Other
chr19;39490530-TIMM50	chr20;3869130-MAVS				chr1;28498262-PHACTR4	chr2;20251058-PUM2				chr15;89899222-C15orf38-AP3S2;ARPIN	chr4;70817324-GRSF1							chr6;42888438	50	Other	Module_nodes
chr12;68766820-SLC35E3	chr20;3869130-MAVS				chr11;769019-PDDC1	chr2;206122546-NDUFS1				chr2;127845557-POLR2D	chr4;70817324-GRSF1							chr12;71702799	50	Other	Module_nodes
chr2;201217945-CASP10	chr20;3869130-MAVS				chr13;49913177-SPRYD7	chr2;206122546-NDUFS1				chr16;70248674-EXOSC6	chr4;70817324-GRSF1							chr2;128194192	50	Other	Module_nodes
chr19;11913663-ZNF69	chr20;3869130-MAVS				chr15;51915004-TMOD3	chr2;206122546-NDUFS1				chr4;17801160-DCAF16	chr4;70817324-GRSF1							chr15;75353361	50	Other	Module_nodes
chr16;22285539-EEF2K	chr20;3869130-MAVS				chr12;50930844-METTL7A	chr2;206122546-NDUFS1				chr16;12661106-CPPED1	chr4;73057732-COX18							chr1;179357773	50	Other	Other
chr1;26878733-GPN2	chr20;3869130-MAVS				chr11;767979-PDDC1	chr2;206122546-NDUFS1				chr1;6222164-ICMT	chr4;73057732-COX18							chr2;113710654	50	Other	Module_nodes
chr2;127844792-POLR2D	chr20;3869130-MAVS				chr10;28525686-WAC-AS1	chr2;206122546-NDUFS1				chr4;70817324-GRSF1	chr4;73057732-COX18							chr10;68518652	50	Other	Module_nodes
chr15;51914545-TMOD3	chr20;3869130-MAVS				chr11;8687235-RPL27A	chr2;206122546-NDUFS1				chr4;17801981-DCAF16	chr4;73057732-COX18							chr6;33005854	50	Other	Other
chr17;50964855-SPAG9	chr20;3869130-MAVS				chr11;16756476-C11orf58	chr2;206122546-NDUFS1				chr16;70248674-EXOSC6	chr4;73057732-COX18							chr3;126117225	50	Other	Module_nodes
chr11;62739644-TTC9C	chr20;3869130-MAVS				chr15;89901496-C15orf38-AP3S2;ARPIN	chr2;206122546-NDUFS1				chr4;39533027-UGDH-AS1	chr4;73057732-COX18							chr6;42943148	49	Other	Other
chr19;57305556-CTC-444N24.11	chr20;3869130-MAVS				chr10;28525689-WAC-AS1	chr2;206122546-NDUFS1				chr12;50930475-METTL7A	chr4;985982-DGKQ;SLC26A1							chr3;197884090	49	HCC	Module_nodes
chr2;37102164-EIF2AK2	chr20;3869130-MAVS				chr1;10457596-DFFA	chr2;206122546-NDUFS1				chr4;56460096-PAICS	chr4;985982-DGKQ;SLC26A1							chr4;128036454	49	Other	Other
chr2;32309326-YIPF4	chr20;3869130-MAVS				chr2;113707778-SLC35F5	chr2;206122546-NDUFS1				chr16;22285617-EEF2K	chr4;985982-DGKQ;SLC26A1							chr5;122031445	49	Other	Other
chr11;16756647-C11orf58	chr20;3869130-MAVS				chr12;64450281-XPOT	chr2;206122546-NDUFS1				chr16;22285915-EEF2K	chr4;985982-DGKQ;SLC26A1							chr15;40662758	49	Other	Other
chr13;21374968-ZDHHC20	chr20;3869130-MAVS				chr17;38849586-RPL23	chr2;206122546-NDUFS1				chr1;160995497-F11R	chr4;985982-DGKQ;SLC26A1							chr11;62739891	49	Other	Module_nodes
chr19;18366899-PGPEP1	chr20;3869130-MAVS				chr12;64450291-XPOT	chr2;206122546-NDUFS1				chr11;78068619-NDUFC2-KCTD14;NDUFC2	chr4;985982-DGKQ;SLC26A1							chr20;45895820	49	Other	Module_nodes
chr2;200909670-ORC2	chr20;3869130-MAVS				chr16;75445496-RP11-77K12.1;TMEM170A	chr2;206122546-NDUFS1				chr2;206122963-NDUFS1	chr4;985982-DGKQ;SLC26A1							chr16;89563618	49	HCC	Module_nodes
chr13;21374363-ZDHHC20	chr20;3869130-MAVS				chr2;113708487-SLC35F5	chr2;206122873-NDUFS1				chr12;132721879-PGAM5	chr4;985982-DGKQ;SLC26A1							chr19;11913489	49	Other	Other
chr20;33705050-PXMP4	chr20;3869130-MAVS				chr16;75445496-RP11-77K12.1;TMEM170A	chr2;206122873-NDUFS1				chr1;52824268-ZYG11B	chr5;126625319-PHAX							chr6;13789155	49	Other	Other
chr2;27357393-AC074117.10	chr20;3869130-MAVS				chr19;45703767-QPCTL	chr2;206122873-NDUFS1				chr11;68755486-CPT1A	chr5;126625319-PHAX							chr17;30636241	49	Other	Other
chr2;37102204-EIF2AK2	chr20;3869130-MAVS				chr17;18272248-TOP3A	chr2;206122873-NDUFS1				chr12;50930475-METTL7A	chr5;126625319-PHAX							chr1;9149184	49	Other	Other
chr19;18367091-PGPEP1	chr20;3869544-MAVS				chr2;127845576-POLR2D	chr2;206122873-NDUFS1				chr1;100024063-SLC35A3	chr5;126625319-PHAX							chr1;66985112	49	Other	Module_nodes
chr2;201217945-CASP10	chr20;3869544-MAVS				chr15;89901496-C15orf38-AP3S2;ARPIN	chr2;206122873-NDUFS1				chr4;56459916-PAICS	chr5;126625319-PHAX							chr12;120460858	49	Other	Other
chr12;50930856-METTL7A	chr20;3869544-MAVS				chr15;89832336-AP3S2	chr2;206122873-NDUFS1				chr14;74736031-FCF1	chr5;126625319-PHAX							chr20;35630035	49	Other	Other
chr19;11913663-ZNF69	chr20;3869544-MAVS				chr1;3813836-CEP104	chr2;206122873-NDUFS1				chr1;52824016-ZYG11B	chr5;126625319-PHAX							chr1;1316251	49	Other	Module_nodes
chr2;86025099-POLR1A	chr20;3869544-MAVS				chr11;767979-PDDC1	chr2;206122873-NDUFS1				chr15;65149833-CLPX	chr5;126625319-PHAX							chr2;113710015	49	Other	Module_nodes
chr1;52823875-ZYG11B	chr20;3869544-MAVS				chr11;78069071-NDUFC2-KCTD14;NDUFC2	chr2;206122873-NDUFS1				chr16;22285617-EEF2K	chr5;126625319-PHAX							chr5;134901062	48	Other	Module_nodes
chr17;1780760-SMYD4	chr20;3869544-MAVS				chr16;70249181-EXOSC6	chr2;206122873-NDUFS1				chr4;73057732-COX18	chr5;126625474-PHAX							chrX;16763564	48	Other	Module_nodes
chr19;39490530-TIMM50	chr20;3869544-MAVS				chr12;50930844-METTL7A	chr2;206122873-NDUFS1				chr1;52824180-ZYG11B	chr5;126625474-PHAX							chr5;80627510	48	Other	Module_nodes
chr13;21374968-ZDHHC20	chr20;3869544-MAVS				chr1;10457556-DFFA	chr2;206122873-NDUFS1				chr1;204555822-MDM4	chr5;126625474-PHAX							chr5;122027180	48	Other	Module_nodes
chr20;3869130-MAVS	chr20;3869544-MAVS				chr19;18366519-PGPEP1	chr2;206122873-NDUFS1				chr1;6223200-ICMT	chr5;126625474-PHAX							chr4;17801225	48	Other	Module_nodes
chr11;65777096-AP5B1	chr20;3869544-MAVS				chr2;200910051-ORC2	chr2;206122873-NDUFS1				chr11;769883-PDDC1	chr5;126625474-PHAX							chr5;122027179	48	HCC	Module_nodes
chr1;179075045-FAM20B	chr20;3869544-MAVS				chr19;16550565-SLC35E1;CTD-3222D19.2	chr2;206122873-NDUFS1				chr11;768609-PDDC1	chr5;126625474-PHAX							chr12;7097521	48	Other	Module_nodes
chr2;127844792-POLR2D	chr20;3869544-MAVS				chr17;38849586-RPL23	chr2;206122873-NDUFS1				chr1;204555822-MDM4	chr5;126625476-PHAX							chr12;56765641	48	Other	Other
chr2;32309326-YIPF4	chr20;3869544-MAVS				chr15;89897936-C15orf38-AP3S2;ARPIN	chr2;206122873-NDUFS1				chr4;73057732-COX18	chr5;126625476-PHAX							chr20;45884892	48	Other	Other
chr11;31431721-DNAJC24	chr20;3869544-MAVS				chr11;16756476-C11orf58	chr2;206122873-NDUFS1				chr5;126625474-PHAX	chr5;126625476-PHAX							chr11;6435153	48	Other	Other
chr2;200909877-ORC2	chr20;3869544-MAVS				chr16;75446009-RP11-77K12.1;TMEM170A	chr2;206122873-NDUFS1				chr14;95185097-CLMN	chr5;131202443-LYRM7							chr11;16756409	48	Other	Other
chr11;62739644-TTC9C	chr20;3869544-MAVS				chr1;10457596-DFFA	chr2;206122873-NDUFS1				chr20;3867511-MAVS	chr5;131202443-LYRM7							chr10;119572310	48	Other	Module_nodes
chr2;201218007-CASP10	chr20;3869544-MAVS				chr19;57843190-CTD-2583A14.10;ZNF587B	chr2;206122873-NDUFS1				chr3;155825124-SLC33A1	chr5;131202443-LYRM7							chrX;123913262	47	Other	Module_nodes
chr16;22285539-EEF2K	chr20;3869544-MAVS				chr1;28335688-MED18	chr2;206122873-NDUFS1				chr1;52824268-ZYG11B	chr5;131202443-LYRM7							chr4;778780	47	Other	Other
chr11;62739166-TTC9C	chr20;3869544-MAVS				chr11;31431089-DNAJC24	chr2;206122873-NDUFS1				chr3;48750300-PRKAR2A	chr5;131202443-LYRM7							chrX;123912839	47	Other	Module_nodes
chr19;57845025-CTD-2583A14.10;ZNF587B	chr20;3869544-MAVS				chr13;49913177-SPRYD7	chr2;206122873-NDUFS1				chr17;31534285-RAB11FIP4	chr5;131202443-LYRM7							chr1;150732068	47	Other	Other
chr2;113708539-SLC35F5	chr20;3869544-MAVS				chr1;28498954-PHACTR4	chr2;206122873-NDUFS1				chr20;3869127-MAVS	chr5;131202443-LYRM7							chr3;197536743	47	Other	Module_nodes
chr12;116714628-C12orf49	chr20;3869544-MAVS				chr12;50930844-METTL7A	chr2;206122875-NDUFS1				chr19;39491701-TIMM50	chr5;131202443-LYRM7							chr17;66222216	47	Other	Module_nodes
chr1;100024279-SLC35A3	chr20;3869544-MAVS				chr19;16550565-SLC35E1;CTD-3222D19.2	chr2;206122875-NDUFS1				chr19;39491748-TIMM50	chr5;131202443-LYRM7							chr2;99197774	47	Other	Other
chr19;18366600-PGPEP1	chr20;3869544-MAVS				chr1;28335688-MED18	chr2;206122875-NDUFS1				chr14;52643014-ERO1A	chr5;131202443-LYRM7							chr3;52414753	47	Other	Other
chr12;49354418-DNAJC22	chr20;3869544-MAVS				chr11;16756476-C11orf58	chr2;206122875-NDUFS1				chr1;52824016-ZYG11B	chr5;131202443-LYRM7							chr2;85546697	47	Other	Module_nodes
chr1;26878733-GPN2	chr20;3869544-MAVS				chr11;767979-PDDC1	chr2;206122875-NDUFS1				chr1;100024063-SLC35A3	chr5;131202443-LYRM7							chr17;37477647	47	Other	Other
chr2;37102204-EIF2AK2	chr20;3869544-MAVS				chr19;18366519-PGPEP1	chr2;206122875-NDUFS1				chr4;39533108-UGDH-AS1	chr5;131202443-LYRM7							chr10;87241222	47	HCC	Module_nodes
chr2;113710062-SLC35F5	chr20;3869544-MAVS				chr2;206122873-NDUFS1	chr2;206122875-NDUFS1				chr16;12661106-CPPED1	chr5;131202443-LYRM7							chr20;33705489	47	Other	Other
chr2;113710053-SLC35F5	chr20;3869544-MAVS				chr19;19682971-ZNF101	chr2;206122875-NDUFS1				chr3;161073083-PPM1L	chr5;131202443-LYRM7							chr19;4526832	47	Other	Other
chr19;57305556-CTC-444N24.11	chr20;3869544-MAVS				chr1;10457556-DFFA	chr2;206122875-NDUFS1				chr22;36266351-APOL1	chr5;134900555-TXNDC15							chr15;51914409	47	Other	Other
chr2;99196434-MRPL30;RP11-111H13.1	chr20;3869544-MAVS				chr12;100627414-GAS2L3	chr2;206122875-NDUFS1				chr1;220057988-BPNT1	chr5;134900555-TXNDC15							chr16;15700686	47	Other	Other
chr20;33705050-PXMP4	chr20;3869544-MAVS				chr2;200910051-ORC2	chr2;206122875-NDUFS1				chr19;45550082-OPA3	chr5;134900555-TXNDC15							chr19;52618252	47	Other	Other
chr1;204556616-MDM4	chr20;3869544-MAVS				chr2;127845576-POLR2D	chr2;206122875-NDUFS1				chr1;109064035-TAF13	chr5;134900555-TXNDC15							chr15;89832627	47	Other	Module_nodes
chr2;206122616-NDUFS1	chr20;3869544-MAVS				chr11;78069071-NDUFC2-KCTD14;NDUFC2	chr2;206122875-NDUFS1				chr20;18487867-RBBP9	chr5;134900555-TXNDC15							chr2;127844878	47	Other	Module_nodes
chr13;21374363-ZDHHC20	chr20;3869544-MAVS				chr11;8687278-RPL27A	chr2;206122875-NDUFS1				chr19;11450217-PRKCSH	chr5;134900555-TXNDC15							chr6;109464706	46	Other	Other
chr2;37102164-EIF2AK2	chr20;3869544-MAVS				chr13;49913177-SPRYD7	chr2;206122875-NDUFS1				chr4;73057732-COX18	chr5;134900555-TXNDC15							chr3;14944891	46	Other	Module_nodes
chr10;16437386-PTER	chr20;3869544-MAVS				chr10;28525689-WAC-AS1	chr2;206122875-NDUFS1				chr19;41871556-RPS19	chr5;134900555-TXNDC15							chr2;32310314	46	Other	Other
chr15;51914545-TMOD3	chr20;3869544-MAVS				chr2;206122546-NDUFS1	chr2;206122875-NDUFS1				chr5;126625474-PHAX	chr5;134900555-TXNDC15							chr19;11835108	46	Other	Module_nodes
chr15;51913892-TMOD3	chr20;3869544-MAVS				chr2;113707778-SLC35F5	chr2;206122875-NDUFS1				chr20;18487867-RBBP9	chr5;134900819-TXNDC15							chr5;80627474	46	Other	Module_nodes
chr19;18366899-PGPEP1	chr20;3869544-MAVS				chr17;38849586-RPL23	chr2;206122875-NDUFS1				chr19;38868415-RINL	chr5;134900819-TXNDC15							chr1;9927573	46	Other	Module_nodes
chr10;73776319-FUT11	chr20;3869544-MAVS				chr11;31431089-DNAJC24	chr2;206122875-NDUFS1				chr3;197885349-LRCH3	chr5;134900819-TXNDC15							chr12;132721483	46	Other	Module_nodes
chr17;50964855-SPAG9	chr20;3869544-MAVS				chr12;123518431-RILPL1	chr2;206122875-NDUFS1				chr19;52031953-ZNF432	chr5;134900819-TXNDC15							chr2;131514898	46	Other	Module_nodes
chr20;36781911-SOGA1	chr20;3869544-MAVS				chr2;113708487-SLC35F5	chr2;206122875-NDUFS1				chr19;45550082-OPA3	chr5;134900819-TXNDC15							chr16;29834402	46	Other	Other
chr2;200909670-ORC2	chr20;3869744-MAVS				chr16;75445496-RP11-77K12.1;TMEM170A	chr2;206122875-NDUFS1				chr19;11450217-PRKCSH	chr5;134900819-TXNDC15							chr11;68378776	46	Other	Other
chr12;50930856-METTL7A	chr20;3869744-MAVS				chr16;75446009-RP11-77K12.1;TMEM170A	chr2;206122875-NDUFS1				chr2;206122466-NDUFS1	chr5;134900819-TXNDC15							chr1;62162737	46	Other	Module_nodes
chr11;65777096-AP5B1	chr20;3869744-MAVS				chr15;89832336-AP3S2	chr2;206122875-NDUFS1				chr1;220057988-BPNT1	chr5;134900819-TXNDC15							chr11;59131549	46	Other	Other
chr12;116714628-C12orf49	chr20;3869744-MAVS				chr19;57843190-CTD-2583A14.10;ZNF587B	chr2;206122875-NDUFS1				chr19;10932776-C19orf52	chr5;134900819-TXNDC15							chr16;15701100	46	Other	Other
chr15;51913892-TMOD3	chr20;3869744-MAVS				chr19;45703767-QPCTL	chr2;206122875-NDUFS1				chr19;11450106-PRKCSH	chr5;134900819-TXNDC15							chr11;769403	46	Other	Other
chr1;26878733-GPN2	chr20;3869744-MAVS				chr2;200909618-ORC2	chr2;206122875-NDUFS1				chr22;36266351-APOL1	chr5;134900819-TXNDC15							chrX;16763492	45	Other	Module_nodes
chr20;3869544-MAVS	chr20;3869744-MAVS				chr19;19682972-ZNF101	chr2;206122875-NDUFS1				chr17;67338637-PSMD12	chr5;134900819-TXNDC15							chr6;33260319	45	Other	Module_nodes
chr1;204556616-MDM4	chr20;3869744-MAVS				chr11;769019-PDDC1	chr2;206122875-NDUFS1				chr19;45550082-OPA3	chr5;180835080-LINC00847							chr6;26278328	45	Other	Module_nodes
chr19;18366899-PGPEP1	chr20;3869744-MAVS				chr1;10457596-DFFA	chr2;206122875-NDUFS1				chr1;45694997-RP11-767N6.7;IPP	chr5;180835080-LINC00847							chr19;18364535	45	Other	Other
chr2;27357393-AC074117.10	chr20;3869744-MAVS				chr14;21460692-RAB2B	chr2;206122875-NDUFS1				chr11;769784-PDDC1	chr5;180835080-LINC00847							chr4;73057182	45	HCC	Module_nodes
chr19;18367091-PGPEP1	chr20;3869744-MAVS				chr10;28525686-WAC-AS1	chr2;206122875-NDUFS1				chr21;42911187-NDUFV3	chr5;180835080-LINC00847							chr11;31431288	45	Other	Other
chr2;206122616-NDUFS1	chr20;3869744-MAVS				chr1;10457556-DFFA	chr2;216501792-RPL37A				chr12;53296435-PFDN5	chr5;180835080-LINC00847							chr17;5027769	45	Other	Other
chr11;16756647-C11orf58	chr20;3869744-MAVS				chr14;21460692-RAB2B	chr2;216501792-RPL37A				chr3;49424140-NICN1	chr5;180835080-LINC00847							chr16;15411555	45	Other	Module_nodes
chr19;39490530-TIMM50	chr20;3869744-MAVS				chr19;11913076-ZNF69	chr2;216501792-RPL37A				chr12;56731396-NACA	chr5;180835080-LINC00847							chr17;66217941	45	Other	Module_nodes
chr2;99196434-MRPL30;RP11-111H13.1	chr20;3869744-MAVS				chr2;206122873-NDUFS1	chr2;216501792-RPL37A				chr19;39491701-TIMM50	chr5;180835080-LINC00847							chr22;18089909	45	Other	Other
chr20;3869130-MAVS	chr20;3869744-MAVS				chr11;78069071-NDUFC2-KCTD14;NDUFC2	chr2;216501792-RPL37A				chr11;768609-PDDC1	chr5;180835080-LINC00847							chr1;202585129	45	Other	Other
chr2;113708539-SLC35F5	chr20;3869744-MAVS				chr15;89832336-AP3S2	chr2;216501792-RPL37A				chr19;41871556-RPS19	chr5;180835080-LINC00847							chr1;52824188	45	Other	Module_nodes
chr2;32309326-YIPF4	chr20;3869744-MAVS				chr2;113708487-SLC35F5	chr2;216501792-RPL37A				chr1;109064035-TAF13	chr5;180835080-LINC00847							chr1;148532133	45	Other	Other
chr2;37102204-EIF2AK2	chr20;3869744-MAVS				chr2;206122546-NDUFS1	chr2;216501792-RPL37A				chr1;179074965-FAM20B	chr5;34906057-RAD1							chr5;44815623	45	Other	Module_nodes
chr2;113710062-SLC35F5	chr20;3869744-MAVS				chr19;11450287-PRKCSH	chr2;216501792-RPL37A				chr15;51913938-TMOD3	chr5;34906057-RAD1							chr3;52210513	45	Other	Module_nodes
chr10;16437386-PTER	chr20;3869744-MAVS				chr13;49913177-SPRYD7	chr2;216501792-RPL37A				chr22;40931523-XPNPEP3	chr5;34906057-RAD1							chr10;20286904	45	Other	Other
chr2;127844792-POLR2D	chr20;3869744-MAVS				chr1;10457596-DFFA	chr2;216501792-RPL37A				chr11;769784-PDDC1	chr5;34906057-RAD1							chr19;2835132	45	Other	Other
chr1;52823875-ZYG11B	chr20;3869744-MAVS				chr19;45703767-QPCTL	chr2;216501792-RPL37A				chr19;41871556-RPS19	chr5;34906057-RAD1							chr1;28510400	45	Other	Other
chr2;113710053-SLC35F5	chr20;3869744-MAVS				chr19;18366651-PGPEP1	chr2;216501792-RPL37A				chr18;50393235-SKA1	chr5;34906057-RAD1							chr1;150731374	45	Other	Module_nodes
chr19;18366600-PGPEP1	chr20;3869744-MAVS				chr11;8687235-RPL27A	chr2;216501792-RPL37A				chr1;200031322-NR5A2	chr5;34906553-RAD1							chr6;98873697	45	Other	Module_nodes
chr12;49354418-DNAJC22	chr20;3869744-MAVS				chr12;50930844-METTL7A	chr2;216501792-RPL37A				chr18;50393235-SKA1	chr5;34906553-RAD1							chr12;64450419	45	HCC	Module_nodes
chr13;21374968-ZDHHC20	chr20;3869744-MAVS				chr2;200909618-ORC2	chr2;216501792-RPL37A				chr1;109064035-TAF13	chr5;34906553-RAD1							chr3;50113054	44	Other	Other
chr19;57845025-CTD-2583A14.10;ZNF587B	chr20;3869744-MAVS				chr12;100626890-GAS2L3	chr2;216501792-RPL37A				chr19;52880159-ZNF320	chr5;34906553-RAD1							chr5;131162260	44	HCC	Module_nodes
chr20;33705050-PXMP4	chr20;3869744-MAVS				chr11;16756476-C11orf58	chr2;216501792-RPL37A				chr19;36337924-ZFP14	chr5;34906553-RAD1							chr6;42078844	44	Other	Other
chr15;51914545-TMOD3	chr20;3869744-MAVS				chr2;200910051-ORC2	chr2;216501792-RPL37A				chr19;34470662-UBA2	chr5;34906553-RAD1							chr22;45194478	44	Other	Other
chr16;22285539-EEF2K	chr20;3869744-MAVS				chr2;113707778-SLC35F5	chr2;216501792-RPL37A				chr17;67338637-PSMD12	chr5;34906553-RAD1							chr3;197536684	44	Other	Other
chr1;100024279-SLC35A3	chr20;3869744-MAVS				chr11;8687278-RPL27A	chr2;216501792-RPL37A				chr1;6222164-ICMT	chr5;34906553-RAD1							chrX;2907078	44	Other	Module_nodes
chr19;57305556-CTC-444N24.11	chr20;3869744-MAVS				chr2;206122875-NDUFS1	chr2;216501792-RPL37A				chr5;34906057-RAD1	chr5;34906553-RAD1							chr16;88718007	44	Other	Other
chr2;200909877-ORC2	chr20;3869744-MAVS				chr17;38849586-RPL23	chr2;216501792-RPL37A				chr1;179357143-SOAT1	chr5;44815551-MRPS30							chr7;128654076	44	HCC	Other
chr2;37102164-EIF2AK2	chr20;3869744-MAVS				chr17;67339236-PSMD12	chr2;216501792-RPL37A				chr1;160026664-RP11-226L15.5	chr5;44815551-MRPS30							chr2;203303330	44	Other	Module_nodes
chr17;1780760-SMYD4	chr20;3869744-MAVS				chr1;28335688-MED18	chr2;216501792-RPL37A				chr1;52824268-ZYG11B	chr5;44815551-MRPS30							chr17;66218844	44	Other	Module_nodes
chr19;11913663-ZNF69	chr21;42843946-WDR4				chr1;28498954-PHACTR4	chr2;216501792-RPL37A				chr22;35659793-APOL6	chr5;44815551-MRPS30							chr19;57844321	44	Other	Other
chr11;16756722-C11orf58	chr21;42843946-WDR4				chr2;200910051-ORC2	chr2;216501990-RPL37A				chr14;95185097-CLMN	chr5;44815551-MRPS30							chr5;126625840	44	Other	Other
chr2;37102164-EIF2AK2	chr21;42843946-WDR4				chr11;16756476-C11orf58	chr2;216501990-RPL37A				chr2;32309223-YIPF4	chr5;44815551-MRPS30							chr17;1749416	44	Other	Module_nodes
chr2;200909670-ORC2	chr21;42843946-WDR4				chr12;123518431-RILPL1	chr2;216501990-RPL37A				chr5;131202443-LYRM7	chr5;44815551-MRPS30							chr6;26279588	44	Other	Other
chr15;51914545-TMOD3	chr21;42843946-WDR4				chr17;67339236-PSMD12	chr2;216501990-RPL37A				chr12;71702345-TMEM19	chr5;44815551-MRPS30							chr15;40663331	44	Other	Module_nodes
chr17;1780760-SMYD4	chr21;42843946-WDR4				chr2;216501792-RPL37A	chr2;216501990-RPL37A				chr1;52824016-ZYG11B	chr5;44815551-MRPS30							chr19;3758296	44	Other	Other
chr2;206122616-NDUFS1	chr21;42843946-WDR4				chr19;19682972-ZNF101	chr2;216501990-RPL37A				chr17;31534285-RAB11FIP4	chr5;44815551-MRPS30							chr17;2417357	44	Other	Module_nodes
chr1;26878733-GPN2	chr21;42843946-WDR4				chr19;19682971-ZNF101	chr2;216501990-RPL37A				chr1;100024063-SLC35A3	chr5;44815551-MRPS30							chr17;37517175	44	Other	Other
chr20;33705050-PXMP4	chr21;42843946-WDR4				chr2;113707778-SLC35F5	chr2;216501990-RPL37A				chr3;155825124-SLC33A1	chr5;44815551-MRPS30							chr2;216501857	44	Other	Module_nodes
chr2;37102204-EIF2AK2	chr21;42843946-WDR4				chr12;50930844-METTL7A	chr2;216501990-RPL37A				chr16;12661106-CPPED1	chr5;44815551-MRPS30							chr19;11450356	44	Other	Module_nodes
chr20;36781911-SOGA1	chr21;42843946-WDR4				chr11;8687235-RPL27A	chr2;216501990-RPL37A				chr22;36266115-APOL1	chr5;69280913-CCDC125							chr17;81560631	44	HCC	Module_nodes
chr20;3869130-MAVS	chr21;42843946-WDR4				chr14;21460692-RAB2B	chr2;216501990-RPL37A				chr12;132721879-PGAM5	chr5;69280913-CCDC125							chr11;119022485	44	Other	Module_nodes
chr19;39490530-TIMM50	chr21;42843946-WDR4				chr2;206122875-NDUFS1	chr2;216501990-RPL37A				chr12;123661590-GTF2H3	chr5;69280913-CCDC125							chr2;69462567	44	Other	Module_nodes
chr10;73776319-FUT11	chr21;42843946-WDR4				chr19;45703767-QPCTL	chr2;216501990-RPL37A				chr20;33704358-PXMP4	chr5;69280913-CCDC125							chr20;3869674	44	Other	Other
chr2;201217945-CASP10	chr21;42843946-WDR4				chr12;68766757-SLC35E3	chr2;216501990-RPL37A				chr11;68755439-CPT1A	chr5;69280913-CCDC125							chr17;44799748	44	Other	Other
chr12;68766820-SLC35E3	chr21;42843946-WDR4				chr11;767979-PDDC1	chr2;216501990-RPL37A				chr16;22285617-EEF2K	chr5;69280913-CCDC125							chr18;59329711	44	Other	Module_nodes
chr2;27357393-AC074117.10	chr21;42843946-WDR4				chr11;769019-PDDC1	chr2;216501990-RPL37A				chr16;15411455-MPV17L;RP11-1021N1.1	chr5;69280913-CCDC125							chr1;155171193	44	Other	Module_nodes
chr17;67338686-PSMD12	chr21;42843946-WDR4				chr19;11450287-PRKCSH	chr2;216501990-RPL37A				chr4;56460096-PAICS	chr5;69280913-CCDC125							chr1;225983639	44	Other	Module_nodes
chr2;200909877-ORC2	chr21;42843946-WDR4				chr1;28335688-MED18	chr2;216501990-RPL37A				chr12;50930475-METTL7A	chr5;69280913-CCDC125							chr19;11912946	44	Other	Module_nodes
chr1;204556616-MDM4	chr21;42843946-WDR4				chr2;206122546-NDUFS1	chr2;216501990-RPL37A				chr4;985982-DGKQ;SLC26A1	chr5;69280913-CCDC125							chr1;9928633	44	Other	Other
chr12;116714628-C12orf49	chr21;42843946-WDR4				chr11;78069071-NDUFC2-KCTD14;NDUFC2	chr2;216501990-RPL37A				chr20;20390867-RALGAPA2	chr5;69280913-CCDC125							chr19;18366898	44	Other	Module_nodes
chr11;16756723-C11orf58	chr21;42843946-WDR4				chr2;206122873-NDUFS1	chr2;216501990-RPL37A				chr2;206122963-NDUFS1	chr5;69280913-CCDC125							chr8;143655408	43	Other	Other
chr2;127844792-POLR2D	chr21;42843946-WDR4				chr16;75445496-RP11-77K12.1;TMEM170A	chr2;216501990-RPL37A				chr1;160995497-F11R	chr5;69280913-CCDC125							chr7;128307922	43	Other	Other
chr11;16756647-C11orf58	chr21;42843946-WDR4				chr1;28498954-PHACTR4	chr2;216501990-RPL37A				chr11;78068619-NDUFC2-KCTD14;NDUFC2	chr5;69280913-CCDC125							chr6;26173832	43	Other	Other
chr15;51913892-TMOD3	chr21;42843946-WDR4				chr2;113708487-SLC35F5	chr2;216501990-RPL37A				chr16;22285915-EEF2K	chr5;69280913-CCDC125							chr7;6475395	43	Other	Other
chr16;70248733-EXOSC6	chr21;42843946-WDR4				chr13;49913177-SPRYD7	chr2;216501990-RPL37A				chr16;70248674-EXOSC6	chr5;69281964-CCDC125							chr16;66889863	43	Other	Module_nodes
chr12;50930856-METTL7A	chr21;42843946-WDR4				chr17;38849586-RPL23	chr2;216501990-RPL37A				chr2;127845557-POLR2D	chr5;69281964-CCDC125							chr2;207754755	43	Other	Other
chr19;57845025-CTD-2583A14.10;ZNF587B	chr21;42843946-WDR4				chr1;52824014-ZYG11B	chr2;24002013-UBXN2A				chr15;51913938-TMOD3	chr5;69281964-CCDC125							chr5;79685800	43	Other	Module_nodes
chr11;62739644-TTC9C	chr21;42843946-WDR4				chr2;206122873-NDUFS1	chr2;24002013-UBXN2A				chr2;127844888-POLR2D	chr5;69281964-CCDC125							chr16;15410236	43	Other	Module_nodes
chr1;179075045-FAM20B	chr3;15072148-RBSN				chr2;200910051-ORC2	chr2;24002013-UBXN2A				chr19;41871556-RPS19	chr5;69281964-CCDC125							chr1;155171052	43	Other	Other
chr19;57845025-CTD-2583A14.10;ZNF587B	chr3;15072148-RBSN				chr11;94417250-MRE11A	chr2;24002013-UBXN2A				chr14;55367658-ATG14	chr5;69281964-CCDC125							chr1;225787484	43	Other	Other
chr19;39490530-TIMM50	chr3;15072148-RBSN				chr11;31431672-DNAJC24	chr2;24002013-UBXN2A				chr11;768609-PDDC1	chr5;69281964-CCDC125							chr12;68766231	43	Other	Module_nodes
chr2;200909670-ORC2	chr3;15072148-RBSN				chr11;16756476-C11orf58	chr2;24002013-UBXN2A				chr5;126625476-PHAX	chr5;69281964-CCDC125							chr12;123662050	43	Other	Module_nodes
chr2;37102164-EIF2AK2	chr3;15072148-RBSN				chr16;75446009-RP11-77K12.1;TMEM170A	chr2;24002013-UBXN2A				chr2;113709956-SLC35F5	chr5;69281964-CCDC125							chr1;52824594	43	Other	Module_nodes
chr1;100024279-SLC35A3	chr3;15072148-RBSN				chr19;18366519-PGPEP1	chr2;24002013-UBXN2A				chr14;55367578-ATG14	chr5;69281964-CCDC125							chr12;79603024	43	Other	Module_nodes
chr1;204556616-MDM4	chr3;15072148-RBSN				chr19;57843190-CTD-2583A14.10;ZNF587B	chr2;24002013-UBXN2A				chr4;56460096-PAICS	chr5;80627474-DHFR							chr10;68479561	43	Other	Other
chr2;86025099-POLR1A	chr3;15072148-RBSN				chr1;6223380-ICMT	chr2;24002013-UBXN2A				chr20;25447911-GINS1	chr5;80627474-DHFR							chr14;67385350	43	Other	Other
chr12;116714628-C12orf49	chr3;15072148-RBSN				chr11;65776911-AP5B1	chr2;24002013-UBXN2A				chr16;15411455-MPV17L;RP11-1021N1.1	chr5;80627474-DHFR							chr1;160996511	43	Other	Module_nodes
chr11;62739644-TTC9C	chr3;15072148-RBSN				chr19;11913076-ZNF69	chr2;24002013-UBXN2A				chr20;33704358-PXMP4	chr5;80627474-DHFR							chr13;32524825	43	Other	Other
chr20;36781911-SOGA1	chr3;15072148-RBSN				chr1;225788491-SRP9	chr2;24002013-UBXN2A				chr12;132721879-PGAM5	chr5;80627474-DHFR							chr2;200909962	43	Other	Other
chr19;18366600-PGPEP1	chr3;15072148-RBSN				chr1;6223379-ICMT	chr2;24002013-UBXN2A				chr16;22285617-EEF2K	chr5;80627474-DHFR							chr1;45695364	43	Other	Other
chr19;18366899-PGPEP1	chr3;15072148-RBSN				chr2;127845576-POLR2D	chr2;24002013-UBXN2A				chr2;95146591-MRPS5	chr6;13790590-MCUR1							chr20;35629957	43	Other	Other
chr10;73776319-FUT11	chr3;15072148-RBSN				chr10;28525726-WAC-AS1	chr2;24002013-UBXN2A				chr1;52824016-ZYG11B	chr6;13790590-MCUR1							chr10;119572450	43	Other	Other
chr11;65777096-AP5B1	chr3;15072148-RBSN				chr16;70249181-EXOSC6	chr2;27357380-AC074117.10				chr12;71702345-TMEM19	chr6;13790590-MCUR1							chr4;56460713	43	Other	Module_nodes
chr2;201218007-CASP10	chr3;15072148-RBSN				chr19;18366519-PGPEP1	chr2;27357380-AC074117.10				chr22;35659793-APOL6	chr6;13790590-MCUR1							chr5;79018257	43	Other	Other
chr20;33705050-PXMP4	chr3;15072148-RBSN				chr19;18366651-PGPEP1	chr2;27357380-AC074117.10				chr1;52824268-ZYG11B	chr6;13790590-MCUR1							chr6;98869534	42	Other	Other
chr20;3869130-MAVS	chr3;15072148-RBSN				chr10;28525689-WAC-AS1	chr2;27357380-AC074117.10				chr1;100024063-SLC35A3	chr6;13790590-MCUR1							chr7;66079517	42	Other	Module_nodes
chr15;51913892-TMOD3	chr3;15072148-RBSN				chr14;21460692-RAB2B	chr2;27357380-AC074117.10				chr19;52880339-ZNF320	chr6;13790590-MCUR1							chr19;6709441	42	Other	Other
chr2;27357393-AC074117.10	chr3;15072148-RBSN				chr14;50325958-ATP5S	chr2;27357380-AC074117.10				chr19;39491748-TIMM50	chr6;13790590-MCUR1							chr9;128306773	42	Other	Other
chr2;32309326-YIPF4	chr3;15072148-RBSN				chr2;24002013-UBXN2A	chr2;27357380-AC074117.10				chr14;52643014-ERO1A	chr6;13790590-MCUR1							chr6;98869616	42	Other	Module_nodes
chr19;18367091-PGPEP1	chr3;15072148-RBSN				chr2;113708487-SLC35F5	chr2;27357380-AC074117.10				chr1;52824180-ZYG11B	chr6;13790590-MCUR1							chr8;22413855	42	Other	Other
chr2;127844792-POLR2D	chr3;15072148-RBSN				chr2;127845576-POLR2D	chr2;27357380-AC074117.10				chr3;155825124-SLC33A1	chr6;13790590-MCUR1							chr7;66078807	42	Other	Module_nodes
chr2;201217945-CASP10	chr3;15072148-RBSN				chr1;3813836-CEP104	chr2;27357380-AC074117.10				chr2;32309223-YIPF4	chr6;13790590-MCUR1							chr19;13760054	42	Other	Module_nodes
chr11;62739166-TTC9C	chr3;15072148-RBSN				chr1;225788491-SRP9	chr2;27357380-AC074117.10				chr20;3868710-MAVS	chr6;13790590-MCUR1							chr1;150996835	42	Other	Other
chr11;31431721-DNAJC24	chr3;15072148-RBSN				chr19;57843190-CTD-2583A14.10;ZNF587B	chr2;27357380-AC074117.10				chr1;160026664-RP11-226L15.5	chr6;13790590-MCUR1							chr10;28525729	42	Other	Other
chr10;16437386-PTER	chr3;15072148-RBSN				chr11;31431089-DNAJC24	chr2;27357380-AC074117.10				chr3;15072852-RBSN	chr6;13790590-MCUR1							chr15;89897322	42	HCC	Module_nodes
chr16;70248733-EXOSC6	chr3;15072148-RBSN				chr19;19682971-ZNF101	chr2;27357380-AC074117.10				chr14;55367658-ATG14	chr6;149725213-NUP43							chr17;81562815	42	Other	Module_nodes
chr2;113710053-SLC35F5	chr3;15072148-RBSN				chr16;75446009-RP11-77K12.1;TMEM170A	chr2;27357380-AC074117.10				chr1;6223246-ICMT	chr6;149725213-NUP43							chr6;44450044	42	Other	Module_nodes
chr20;3869744-MAVS	chr3;15072148-RBSN				chr18;35248579-ZNF397	chr2;27357380-AC074117.10				chr12;71702345-TMEM19	chr6;149725213-NUP43							chr19;18364413	42	Other	Module_nodes
chr13;21374968-ZDHHC20	chr3;15072148-RBSN				chr2;206122873-NDUFS1	chr2;27357380-AC074117.10				chr19;39491701-TIMM50	chr6;149725213-NUP43							chr10;72235004	42	Other	Module_nodes
chr1;26878733-GPN2	chr3;15072148-RBSN				chr12;50930844-METTL7A	chr2;27357380-AC074117.10				chr22;41600157-DESI1	chr6;149725213-NUP43							chr11;768844	42	Other	Other
chr2;99196434-MRPL30;RP11-111H13.1	chr3;15072148-RBSN				chr2;206122875-NDUFS1	chr2;27357380-AC074117.10				chr12;56731396-NACA	chr6;149725213-NUP43							chr17;81563556	42	Other	Module_nodes
chr13;21374363-ZDHHC20	chr3;15072148-RBSN				chr15;89832187-AP3S2	chr2;27357380-AC074117.10				chr19;39490451-TIMM50	chr6;149725213-NUP43							chr13;94406281	42	Other	Other
chr20;3869544-MAVS	chr3;15072148-RBSN				chr17;18272248-TOP3A	chr2;27357380-AC074117.10				chr19;52031898-ZNF432	chr6;149725213-NUP43							chr1;156380508	42	Other	Module_nodes
chr1;52823875-ZYG11B	chr3;15072148-RBSN				chr10;28525686-WAC-AS1	chr2;27357380-AC074117.10				chr5;69281964-CCDC125	chr6;149725213-NUP43							chr12;108786648	42	Other	Module_nodes
chr17;50964855-SPAG9	chr3;15072148-RBSN				chr2;200910051-ORC2	chr2;27357380-AC074117.10				chr14;55367730-ATG14	chr6;149725213-NUP43							chr22;39018907	42	Other	Other
chr2;200909877-ORC2	chr3;15072148-RBSN				chr1;160026673-RP11-226L15.5	chr2;32310767-YIPF4				chr3;49424140-NICN1	chr6;149725296-NUP43							chr11;778798	42	Other	Other
chr17;67338686-PSMD12	chr3;15072148-RBSN				chr15;89832187-AP3S2	chr2;32310767-YIPF4				chr19;23257036-IPO5P1	chr6;149725296-NUP43							chr9;91292551	41	Other	Module_nodes
chr19;57305556-CTC-444N24.11	chr3;15072148-RBSN				chr10;28525686-WAC-AS1	chr2;32310767-YIPF4				chr19;18368012-PGPEP1	chr6;149725296-NUP43							chr8;13024317	41	Other	Other
chr15;51914545-TMOD3	chr3;15072148-RBSN				chr1;10457556-DFFA	chr2;32310767-YIPF4				chr1;9101186-GPR157	chr6;149725296-NUP43							chr7;44801789	41	Other	Module_nodes
chr16;22285539-EEF2K	chr3;15072148-RBSN				chr15;89897363-C15orf38-AP3S2;ARPIN	chr2;32310767-YIPF4				chr18;50393235-SKA1	chr6;149725296-NUP43							chr7;55455407	41	Other	Other
chr17;1780760-SMYD4	chr3;15072148-RBSN				chr11;62738944-TTC9C	chr2;32310767-YIPF4				chr3;197885349-LRCH3	chr6;149725296-NUP43							chr20;3869785	41	Other	Module_nodes
chr12;49354418-DNAJC22	chr3;15072148-RBSN				chr2;206122873-NDUFS1	chr2;32310767-YIPF4				chr4;17801981-DCAF16	chr6;149725296-NUP43							chr3;197537166	41	Other	Other
chr2;37102204-EIF2AK2	chr3;15072148-RBSN				chr15;89897989-C15orf38-AP3S2;ARPIN	chr2;32310767-YIPF4				chr1;6223246-ICMT	chr6;149725296-NUP43							chr10;73777908	41	Other	Other
chr2;113710062-SLC35F5	chr3;15072148-RBSN				chr19;18366651-PGPEP1	chr2;32310767-YIPF4				chr19;38868415-RINL	chr6;149725296-NUP43							chr3;197536678	41	Other	Module_nodes
chr20;33705050-PXMP4	chr3;15072340-RBSN				chr14;50325958-ATP5S	chr2;32310767-YIPF4				chr19;39491701-TIMM50	chr6;149725296-NUP43							chr18;35248771	41	HCC	Other
chr17;50964855-SPAG9	chr3;15072340-RBSN				chr12;64450291-XPOT	chr2;32310767-YIPF4				chr1;6222164-ICMT	chr6;149725296-NUP43							chr19;43974809	41	Other	Other
chr2;99196434-MRPL30;RP11-111H13.1	chr3;15072340-RBSN				chr19;18366519-PGPEP1	chr2;32310767-YIPF4				chr17;18272753-TOP3A	chr6;149725296-NUP43							chr6;33005380	41	Other	Module_nodes
chr2;201217945-CASP10	chr3;15072340-RBSN				chr2;200910051-ORC2	chr2;32310767-YIPF4				chr15;89899358-C15orf38-AP3S2;ARPIN	chr6;149725296-NUP43							chr1;149846905	41	Other	Other
chr1;179075045-FAM20B	chr3;15072340-RBSN				chr2;206122875-NDUFS1	chr2;32310767-YIPF4				chr12;56731396-NACA	chr6;149725296-NUP43							chr19;16856711	41	Other	Other
chr3;15072148-RBSN	chr3;15072340-RBSN				chr11;62739518-TTC9C	chr2;32310767-YIPF4				chr19;52031953-ZNF432	chr6;149725296-NUP43							chr15;90276347	41	Other	Module_nodes
chr19;57845025-CTD-2583A14.10;ZNF587B	chr3;15072340-RBSN				chr15;89832336-AP3S2	chr2;32310767-YIPF4				chr6;149725213-NUP43	chr6;149725296-NUP43							chr15;82843034	41	Other	Other
chr11;62739644-TTC9C	chr3;15072340-RBSN				chr18;35248579-ZNF397	chr2;32310767-YIPF4				chr16;12661106-CPPED1	chr6;42079616-TAF8							chr21;42846777	41	Other	Other
chr2;37102204-EIF2AK2	chr3;15072340-RBSN				chr1;3813836-CEP104	chr2;32310767-YIPF4				chr20;3869127-MAVS	chr6;42079616-TAF8							chr1;45509827	41	Other	Module_nodes
chr12;49354418-DNAJC22	chr3;15072340-RBSN				chr15;51915004-TMOD3	chr2;32310767-YIPF4				chr12;71702345-TMEM19	chr6;42079616-TAF8							chr1;155736556	41	Other	Module_nodes
chr20;3869130-MAVS	chr3;15072340-RBSN				chr19;18367049-PGPEP1	chr2;32310767-YIPF4				chr2;201219195-CASP10	chr6;42079616-TAF8							chr3;15072209	41	Other	Other
chr13;21374968-ZDHHC20	chr3;15072340-RBSN				chr2;206122546-NDUFS1	chr2;37100870-EIF2AK2				chr1;6223200-ICMT	chr6;42079616-TAF8							chrX;150767751	40	HCC	Module_nodes
chr2;113710062-SLC35F5	chr3;15072340-RBSN				chr14;21460692-RAB2B	chr2;37100870-EIF2AK2				chr1;6223246-ICMT	chr6;42079616-TAF8							chr19;52703380	40	Other	Other
chr1;26878733-GPN2	chr3;15072340-RBSN				chr12;50930844-METTL7A	chr2;37100870-EIF2AK2				chr4;39533108-UGDH-AS1	chr6;42079616-TAF8							chr5;69282123	40	Other	Module_nodes
chr20;36781911-SOGA1	chr3;15072340-RBSN				chr16;75446009-RP11-77K12.1;TMEM170A	chr2;37100870-EIF2AK2				chr4;17801981-DCAF16	chr6;42079616-TAF8							chr4;70817370	40	Other	Other
chr2;200909877-ORC2	chr3;15072340-RBSN				chr2;27357380-AC074117.10	chr2;37100870-EIF2AK2				chr6;149725296-NUP43	chr6;42079616-TAF8							chr5;79018194	40	Other	Module_nodes
chr1;100024279-SLC35A3	chr3;15072340-RBSN				chr16;75445496-RP11-77K12.1;TMEM170A	chr2;37100870-EIF2AK2				chr19;39491748-TIMM50	chr6;42079616-TAF8							chr1;52823252	40	Other	Module_nodes
chr2;27357393-AC074117.10	chr3;15072340-RBSN				chr10;28525686-WAC-AS1	chr2;37100870-EIF2AK2				chr15;89899358-C15orf38-AP3S2;ARPIN	chr6;42079616-TAF8							chr14;95186878	40	Other	Other
chr20;3869544-MAVS	chr3;15072340-RBSN				chr1;3813836-CEP104	chr2;37100870-EIF2AK2				chr2;113709956-SLC35F5	chr6;42079616-TAF8							chr7;44574723	40	Other	Module_nodes
chr10;73776319-FUT11	chr3;15072340-RBSN				chr2;113707778-SLC35F5	chr2;37100870-EIF2AK2				chr11;62738827-TTC9C	chr6;42942481-RP3-475N16.1							chr2;113710628	40	Other	Other
chr19;11913663-ZNF69	chr3;15072340-RBSN				chr15;89832336-AP3S2	chr2;37100870-EIF2AK2				chr19;52031898-ZNF432	chr6;42942481-RP3-475N16.1							chr1;179860449	40	Other	Module_nodes
chr12;116714628-C12orf49	chr3;15072340-RBSN				chr2;113708487-SLC35F5	chr2;37100870-EIF2AK2				chr19;39491748-TIMM50	chr6;42942481-RP3-475N16.1							chr12;120460751	40	Other	Module_nodes
chr17;1780760-SMYD4	chr3;15072340-RBSN				chr10;28525689-WAC-AS1	chr2;37100870-EIF2AK2				chr4;17801160-DCAF16	chr6;42942481-RP3-475N16.1							chr2;32310622	40	Other	Module_nodes
chr15;51913892-TMOD3	chr3;15072340-RBSN				chr19;18366519-PGPEP1	chr2;37100870-EIF2AK2				chr20;3869127-MAVS	chr6;42942481-RP3-475N16.1							chr19;13760647	40	Other	Other
chr20;3869744-MAVS	chr3;15072340-RBSN				chr17;67339236-PSMD12	chr2;37100870-EIF2AK2				chr19;57220693-ZNF264	chr6;42942481-RP3-475N16.1							chr12;95080100	40	Other	Module_nodes
chr11;62739166-TTC9C	chr3;15072340-RBSN				chr19;18366651-PGPEP1	chr2;37100870-EIF2AK2				chr2;127844888-POLR2D	chr6;42942481-RP3-475N16.1							chr12;95975486	40	Other	Module_nodes
chr11;65777096-AP5B1	chr3;15072340-RBSN				chr2;216501792-RPL37A	chr2;37100870-EIF2AK2				chr1;204555822-MDM4	chr6;42942481-RP3-475N16.1							chr12;120460894	40	Other	Other
chr2;201218007-CASP10	chr3;15072340-RBSN				chr2;200910051-ORC2	chr2;37100870-EIF2AK2				chr1;168251169-SFT2D2	chr6;42942481-RP3-475N16.1							chr1;9927426	40	Other	Other
chr1;52823875-ZYG11B	chr3;15072340-RBSN				chr11;16756476-C11orf58	chr2;37100870-EIF2AK2				chr17;30636278-LRRC37BP1;AC005562.1	chr6;42942481-RP3-475N16.1							chr2;206123001	40	Other	Module_nodes
chr2;113710053-SLC35F5	chr3;15072340-RBSN				chr2;206122875-NDUFS1	chr2;37100870-EIF2AK2				chr19;10932776-C19orf52	chr6;42942481-RP3-475N16.1							chr16;89687690	40	Other	Other
chr2;37102164-EIF2AK2	chr3;15072340-RBSN				chr2;206122873-NDUFS1	chr2;37100870-EIF2AK2				chr19;36337924-ZFP14	chr6;42942481-RP3-475N16.1							chr19;36320687	40	Other	Other
chr2;127844792-POLR2D	chr3;15072340-RBSN				chr19;16550565-SLC35E1;CTD-3222D19.2	chr2;37100891-EIF2AK2				chr1;200031322-NR5A2	chr6;42942481-RP3-475N16.1							chr1;204556653	40	HCC	Module_nodes
chr15;51914545-TMOD3	chr3;15072340-RBSN				chr19;11450287-PRKCSH	chr2;37100891-EIF2AK2				chr18;50393235-SKA1	chr6;42942481-RP3-475N16.1							chr7;38724838	40	Other	Module_nodes
chr19;18366600-PGPEP1	chr3;15072340-RBSN				chr17;67339236-PSMD12	chr2;37100891-EIF2AK2				chr11;769883-PDDC1	chr6;43029855-RRP36							chr1;179357712	40	Other	Other
chr19;39490530-TIMM50	chr3;15072340-RBSN				chr1;28498858-PHACTR4	chr2;37100891-EIF2AK2				chr1;45694997-RP11-767N6.7;IPP	chr6;43029855-RRP36							chrX;301888	39	Other	Module_nodes
chr2;32309326-YIPF4	chr3;15072340-RBSN				chr2;206122875-NDUFS1	chr2;37100891-EIF2AK2				chr20;18487867-RBBP9	chr6;43029855-RRP36							chr9;122817578	39	Other	Other
chr11;31431721-DNAJC24	chr3;15072340-RBSN				chr2;113708487-SLC35F5	chr2;37100891-EIF2AK2				chr20;3867511-MAVS	chr6;43029855-RRP36							chr6;98873605	39	Other	Module_nodes
chr2;37102164-EIF2AK2	chr3;15072386-RBSN				chr2;216501990-RPL37A	chr2;37100891-EIF2AK2				chr1;52824180-ZYG11B	chr6;43029855-RRP36							chr7;44832704	39	Other	Module_nodes
chr19;57305556-CTC-444N24.11	chr3;15072386-RBSN				chr2;27357380-AC074117.10	chr2;37100891-EIF2AK2				chr1;220057988-BPNT1	chr6;43029855-RRP36							chr20;38129483	39	Other	Module_nodes
chr19;39490530-TIMM50	chr3;15072386-RBSN				chr15;89832336-AP3S2	chr2;37100891-EIF2AK2				chr1;200031322-NR5A2	chr6;43029855-RRP36							chr7;66079964	39	Other	Module_nodes
chr2;27357393-AC074117.10	chr3;15072386-RBSN				chr19;18366519-PGPEP1	chr2;37100891-EIF2AK2				chr2;206122466-NDUFS1	chr6;43029855-RRP36							chrX;85091107	39	Other	Other
chr10;16437386-PTER	chr3;15072386-RBSN				chr2;200910051-ORC2	chr2;37100891-EIF2AK2				chr16;22285617-EEF2K	chr6;53003289-ICK							chr9;32456318	39	Other	Other
chr2;127844792-POLR2D	chr3;15072386-RBSN				chr13;49913177-SPRYD7	chr2;37100891-EIF2AK2				chr4;56459916-PAICS	chr6;53003289-ICK							chr13;21375058	39	Other	Other
chr2;32309326-YIPF4	chr3;15072386-RBSN				chr1;10457596-DFFA	chr2;37100891-EIF2AK2				chr1;52824016-ZYG11B	chr6;53003289-ICK							chr19;4528181	39	Other	Other
chr13;21374363-ZDHHC20	chr3;15072386-RBSN				chr1;28335688-MED18	chr2;37100891-EIF2AK2				chr22;36266115-APOL1	chr6;53003289-ICK							chr11;119007663	39	Other	Module_nodes
chr2;113710062-SLC35F5	chr3;15072386-RBSN				chr16;75445496-RP11-77K12.1;TMEM170A	chr2;37100891-EIF2AK2				chr16;22285915-EEF2K	chr6;53003289-ICK							chr19;18366527	39	Other	Module_nodes
chr2;201217945-CASP10	chr3;15072386-RBSN				chr10;28525686-WAC-AS1	chr2;37100891-EIF2AK2				chr10;72233938-ANAPC16	chr6;53003289-ICK							chr2;231047420	39	HCC	Module_nodes
chr2;99196434-MRPL30;RP11-111H13.1	chr3;15072386-RBSN				chr10;28525689-WAC-AS1	chr2;37100891-EIF2AK2				chr2;32309223-YIPF4	chr6;53003289-ICK							chr1;156375212	39	Other	Module_nodes
chr12;116714628-C12orf49	chr3;15072386-RBSN				chr12;50930844-METTL7A	chr2;37100891-EIF2AK2				chr20;3868710-MAVS	chr6;53003289-ICK							chr2;207754861	39	Other	Other
chr20;3869130-MAVS	chr3;15072386-RBSN				chr11;8687235-RPL27A	chr2;37100891-EIF2AK2				chr15;65149833-CLPX	chr6;53003289-ICK							chr13;32525623	39	Other	Module_nodes
chr16;70248733-EXOSC6	chr3;15072386-RBSN				chr11;78069071-NDUFC2-KCTD14;NDUFC2	chr2;37100891-EIF2AK2				chr19;52839344-ZNF468;ZNF28	chr6;53003289-ICK							chr15;60422727	39	Other	Module_nodes
chr11;31431721-DNAJC24	chr3;15072386-RBSN				chr2;37100870-EIF2AK2	chr2;37100891-EIF2AK2				chr12;50930475-METTL7A	chr6;53003289-ICK							chr16;12660925	39	Other	Other
chr1;26878733-GPN2	chr3;15072386-RBSN				chr19;45703767-QPCTL	chr2;37100891-EIF2AK2				chr2;85546697-GGCX	chr6;53003289-ICK							chr17;75231011	39	Other	Other
chr1;179075045-FAM20B	chr3;15072386-RBSN				chr14;21460692-RAB2B	chr2;37100891-EIF2AK2				chr14;52643014-ERO1A	chr6;53003289-ICK							chr11;119022381	39	Other	Module_nodes
chr20;33705050-PXMP4	chr3;15072386-RBSN				chr2;206122546-NDUFS1	chr2;37100891-EIF2AK2				chr1;10458044-DFFA	chr6;53003289-ICK							chr13;21374356	39	Other	Other
chr11;62739166-TTC9C	chr3;15072386-RBSN				chr17;38849586-RPL23	chr2;37100891-EIF2AK2				chr19;38868415-RINL	chr6;70589050-SDHAF4							chr1;45698883	38	Other	Other
chr10;73776319-FUT11	chr3;15072386-RBSN				chr2;216501792-RPL37A	chr2;37100891-EIF2AK2				chr19;52031898-ZNF432	chr6;70589050-SDHAF4							chr4;985982	38	Other	Module_nodes
chr19;18367091-PGPEP1	chr3;15072386-RBSN				chr16;75446009-RP11-77K12.1;TMEM170A	chr2;37100891-EIF2AK2				chr19;11450217-PRKCSH	chr6;70589050-SDHAF4							chr1;26879111	38	Other	Module_nodes
chr16;22285539-EEF2K	chr3;15072386-RBSN				chr11;16756476-C11orf58	chr2;37100891-EIF2AK2				chr19;52880159-ZNF320	chr6;70589050-SDHAF4							chr1;184793390	38	Other	Other
chr1;204556616-MDM4	chr3;15072386-RBSN				chr2;206122873-NDUFS1	chr2;37100891-EIF2AK2				chr22;41600157-DESI1	chr6;70589050-SDHAF4							chr14;20367119	38	Other	Other
chr19;57845025-CTD-2583A14.10;ZNF587B	chr3;15072386-RBSN				chr1;10457556-DFFA	chr2;37100891-EIF2AK2				chr11;769883-PDDC1	chr6;70589050-SDHAF4							chr17;41849172	38	Other	Other
chr19;18366600-PGPEP1	chr3;15072386-RBSN				chr2;200909618-ORC2	chr2;37100891-EIF2AK2				chr22;36266351-APOL1	chr6;70589050-SDHAF4							chr1;204557582	38	HCC	Other
chr2;37102204-EIF2AK2	chr3;15072386-RBSN				chr1;3813836-CEP104	chr2;37100891-EIF2AK2				chr19;39491701-TIMM50	chr7;128307926-RBM28							chr22;43947287	38	Other	Other
chr2;86025099-POLR1A	chr3;15072386-RBSN				chr2;113707778-SLC35F5	chr2;37100891-EIF2AK2				chr20;3867511-MAVS	chr7;128307926-RBM28							chr12;124783356	38	Other	Module_nodes
chr20;36781911-SOGA1	chr3;15072386-RBSN				chr19;18366651-PGPEP1	chr2;37100891-EIF2AK2				chr1;52824016-ZYG11B	chr7;128307926-RBM28							chr21;42843854	38	Other	Other
chr2;200909877-ORC2	chr3;15072386-RBSN				chr12;100626890-GAS2L3	chr2;37100891-EIF2AK2				chr16;70248674-EXOSC6	chr7;128307926-RBM28							chr1;220058076	38	Other	Module_nodes
chr20;3869544-MAVS	chr3;15072386-RBSN				chr19;18368075-PGPEP1	chr2;37100891-EIF2AK2				chr6;13790590-MCUR1	chr7;128307926-RBM28							chr12;71702499	38	Other	Other
chr2;201218007-CASP10	chr3;15072386-RBSN				chr2;113708487-SLC35F5	chr2;37102071-EIF2AK2				chr5;131202443-LYRM7	chr7;128307926-RBM28							chr15;50704080	38	Other	Other
chr1;100024279-SLC35A3	chr3;15072386-RBSN				chr14;21460692-RAB2B	chr2;37102071-EIF2AK2				chr14;95185097-CLMN	chr7;128307926-RBM28							chr3;15410396	38	Other	Other
chr17;1780760-SMYD4	chr3;15072386-RBSN				chr2;37100870-EIF2AK2	chr2;37102071-EIF2AK2				chr19;52880159-ZNF320	chr7;128307926-RBM28							chr11;16756451	38	Other	Other
chr1;52823875-ZYG11B	chr3;15072386-RBSN				chr2;113707778-SLC35F5	chr2;37102071-EIF2AK2				chr19;52880339-ZNF320	chr7;128307926-RBM28							chr12;64450354	38	Other	Module_nodes
chr11;65777096-AP5B1	chr3;15072386-RBSN				chr11;31431672-DNAJC24	chr2;37102071-EIF2AK2				chr21;42911187-NDUFV3	chr7;17345208-AHR							chr10;119572354	38	Other	Other
chr15;51913892-TMOD3	chr3;15072386-RBSN				chr11;62739518-TTC9C	chr2;37102071-EIF2AK2				chr19;38868415-RINL	chr7;17345208-AHR							chr2;61050828	37	Other	Other
chr3;15072148-RBSN	chr3;15072386-RBSN				chr12;50930844-METTL7A	chr2;37102071-EIF2AK2				chr5;34906553-RAD1	chr7;17345208-AHR							chr19;21539522	37	Other	Other
chr19;18366899-PGPEP1	chr3;15072386-RBSN				chr16;75446009-RP11-77K12.1;TMEM170A	chr2;37102071-EIF2AK2				chr1;10457507-DFFA	chr7;17345208-AHR							chr3;94060048	37	Other	Module_nodes
chr17;50964855-SPAG9	chr3;15072386-RBSN				chr2;216501792-RPL37A	chr2;37102071-EIF2AK2				chr5;134900555-TXNDC15	chr7;17345208-AHR							chr5;149983829	37	Other	Other
chr2;113710053-SLC35F5	chr3;15072386-RBSN				chr1;52824014-ZYG11B	chr2;37102071-EIF2AK2				chr22;41600157-DESI1	chr7;17345208-AHR							chr3;50112949	37	Other	Other
chr3;15072340-RBSN	chr3;15072386-RBSN				chr2;24002013-UBXN2A	chr2;37102071-EIF2AK2				chr16;31123343-RP11-196G11.5;KAT8	chr7;17345208-AHR							chr7;5622561	37	Other	Other
chr11;62739644-TTC9C	chr3;15072386-RBSN				chr2;206122875-NDUFS1	chr2;37102071-EIF2AK2				chr19;11450106-PRKCSH	chr7;17345208-AHR							chr20;45895940	37	Other	Module_nodes
chr13;21374968-ZDHHC20	chr3;15072386-RBSN				chr2;200910051-ORC2	chr2;37102071-EIF2AK2				chr2;206122466-NDUFS1	chr7;17345208-AHR							chr5;34906595	37	Other	Other
chr20;3869744-MAVS	chr3;15072386-RBSN				chr2;37100891-EIF2AK2	chr2;37102071-EIF2AK2				chr5;134900819-TXNDC15	chr7;17345208-AHR							chr20;33706240	37	Other	Module_nodes
chr12;49354418-DNAJC22	chr3;15072386-RBSN				chr19;11913076-ZNF69	chr2;37102071-EIF2AK2				chr20;18487867-RBBP9	chr7;17345208-AHR							chr19;9562795	37	Other	Module_nodes
chr19;11913663-ZNF69	chr3;15072386-RBSN				chr2;206122873-NDUFS1	chr2;37102071-EIF2AK2				chr19;11450217-PRKCSH	chr7;17345208-AHR							chr2;69809713	37	Other	Module_nodes
chr17;50964855-SPAG9	chr3;40536194-ZNF621				chr2;127845576-POLR2D	chr2;37102071-EIF2AK2				chr22;36266826-APOL1	chr7;17345208-AHR							chr1;89183866	37	Other	Other
chr15;51913892-TMOD3	chr3;40536194-ZNF621				chr1;28498954-PHACTR4	chr2;37102071-EIF2AK2				chr19;41871556-RPS19	chr7;17345208-AHR							chr12;118137494	37	Other	Module_nodes
chr2;127844792-POLR2D	chr3;40536194-ZNF621				chr15;89832187-AP3S2	chr2;37102071-EIF2AK2				chr19;45550082-OPA3	chr7;17345208-AHR							chr2;37102095	37	Other	Other
chr2;86025099-POLR1A	chr3;40536194-ZNF621				chr11;31431089-DNAJC24	chr2;37102071-EIF2AK2				chr19;10932776-C19orf52	chr7;17345208-AHR							chr11;46738668	37	HCC	Module_nodes
chr11;62739644-TTC9C	chr3;40536194-ZNF621				chr2;27357380-AC074117.10	chr2;85546665-GGCX				chr15;51914410-TMOD3	chr7;17345208-AHR							chr7;66078774	37	Other	Module_nodes
chr19;57845025-CTD-2583A14.10;ZNF587B	chr3;40536194-ZNF621				chr15;89832336-AP3S2	chr2;85546665-GGCX				chr22;36266351-APOL1	chr7;17345208-AHR							chr17;31534537	37	Other	Other
chr1;52823875-ZYG11B	chr3;40536194-ZNF621				chr16;70249181-EXOSC6	chr2;85546665-GGCX				chr1;220057988-BPNT1	chr7;17345208-AHR							chr21;42909760	37	Other	Other
chr3;15072340-RBSN	chr3;40536194-ZNF621				chr1;52824087-ZYG11B	chr2;85546665-GGCX				chr19;34470662-UBA2	chr7;17345208-AHR							chr19;36546272	37	Other	Other
chr20;36781911-SOGA1	chr3;40536194-ZNF621				chr1;179073770-FAM20B	chr2;85546665-GGCX				chr12;71702345-TMEM19	chr7;38724686-VPS41							chr17;81248096	37	Other	Other
chr20;3869544-MAVS	chr3;40536194-ZNF621				chr15;89832187-AP3S2	chr2;85546665-GGCX				chr14;95185097-CLMN	chr7;38724686-VPS41							chr1;9928089	37	Other	Other
chr2;201218007-CASP10	chr3;40536194-ZNF621				chr1;160026673-RP11-226L15.5	chr2;85546665-GGCX				chr10;28525763-WAC-AS1	chr7;38724686-VPS41							chr13;21374916	37	Other	Other
chr20;33705050-PXMP4	chr3;40536194-ZNF621				chr1;52824014-ZYG11B	chr2;85546665-GGCX				chr11;769784-PDDC1	chr7;38724686-VPS41							chr19;45549974	37	Other	Module_nodes
chr15;51914545-TMOD3	chr3;40536194-ZNF621				chr19;11913076-ZNF69	chr2;85546665-GGCX				chr2;112576664-POLR1B	chr7;38724686-VPS41							chr19;4528537	37	Other	Module_nodes
chr1;100024279-SLC35A3	chr3;40536194-ZNF621				chr15;89897989-C15orf38-AP3S2;ARPIN	chr2;85546665-GGCX				chr14;52643014-ERO1A	chr7;38724686-VPS41							chr11;768321	37	Other	Module_nodes
chr11;31431721-DNAJC24	chr3;40536194-ZNF621				chr19;18366651-PGPEP1	chr2;85546665-GGCX				chr15;51914288-TMOD3	chr7;38724686-VPS41							chr7;55456500	37	Other	Other
chr3;15072148-RBSN	chr3;40536194-ZNF621				chr11;31431089-DNAJC24	chr2;85546665-GGCX				chr20;3220830-ITPA	chr7;38724686-VPS41							chr20;3868559	37	Other	Other
chr2;37102204-EIF2AK2	chr3;40536194-ZNF621				chr12;7097486-C1RL	chr2;85546665-GGCX				chr22;35660551-APOL6	chr7;38724686-VPS41							chr11;59130622	37	Other	Other
chr11;62739166-TTC9C	chr3;40536194-ZNF621				chr18;35248579-ZNF397	chr2;85546665-GGCX				chr2;32309223-YIPF4	chr7;38724686-VPS41							chr7;66078735	37	Other	Module_nodes
chr17;1780760-SMYD4	chr3;40536194-ZNF621				chr19;18367049-PGPEP1	chr2;85546665-GGCX				chr5;131202443-LYRM7	chr7;38724686-VPS41							chr4;99881022	37	Other	Module_nodes
chr10;73776319-FUT11	chr3;40536194-ZNF621				chr10;119573319-TIAL1	chr2;85546665-GGCX				chr1;100024063-SLC35A3	chr7;38724686-VPS41							chr1;156376573	37	Other	Module_nodes
chr2;200909877-ORC2	chr3;40536194-ZNF621				chr1;28498954-PHACTR4	chr2;86022839-POLR1A				chr2;113709956-SLC35F5	chr7;44833371-H2AFV							chr3;155943172	37	Other	Module_nodes
chr19;11913663-ZNF69	chr3;40536194-ZNF621				chr11;16756476-C11orf58	chr2;86022839-POLR1A				chr7;38724686-VPS41	chr7;44833371-H2AFV							chr12;123517649	37	Other	Other
chr3;15072386-RBSN	chr3;40536194-ZNF621				chr15;89897989-C15orf38-AP3S2;ARPIN	chr2;86022839-POLR1A				chr3;58321070-RPP14	chr7;56079014-SUMF2							chr7;66715788	37	Other	Module_nodes
chr2;32309326-YIPF4	chr3;40536194-ZNF621				chr16;70249181-EXOSC6	chr2;86022839-POLR1A				chr6;53003289-ICK	chr7;56079014-SUMF2							chrX;2907083	36	Other	Module_nodes
chr12;49354418-DNAJC22	chr3;40536194-ZNF621				chr1;28498858-PHACTR4	chr2;86022839-POLR1A				chr14;52643014-ERO1A	chr7;56079014-SUMF2							chr8;11107431	36	Other	Other
chr12;116714628-C12orf49	chr3;40536194-ZNF621				chr15;89832187-AP3S2	chr2;86022839-POLR1A				chr14;95185097-CLMN	chr7;56079014-SUMF2							chr6;31673087	36	Other	Other
chr11;65777096-AP5B1	chr3;40536194-ZNF621				chr1;52824087-ZYG11B	chr2;86022839-POLR1A				chr11;62738827-TTC9C	chr7;56079014-SUMF2							chr20;3869312	36	Other	Module_nodes
chr1;204556616-MDM4	chr3;40536194-ZNF621				chr12;64450291-XPOT	chr2;86022839-POLR1A				chr1;6223200-ICMT	chr7;56079014-SUMF2							chr19;58126926	36	Other	Other
chr19;39490530-TIMM50	chr3;40536194-ZNF621				chr2;200909618-ORC2	chr2;86022839-POLR1A				chr20;3220830-ITPA	chr7;56079014-SUMF2							chr16;12660921	36	Other	Other
chr20;3869130-MAVS	chr3;40536194-ZNF621				chr2;85546665-GGCX	chr2;86022839-POLR1A				chr20;3869127-MAVS	chr7;56079014-SUMF2							chr22;26525285	36	Other	Other
chr13;21374968-ZDHHC20	chr3;40536194-ZNF621				chr11;65776911-AP5B1	chr2;86022839-POLR1A				chr3;15072852-RBSN	chr7;56079014-SUMF2							chr6;89634921	36	Other	Module_nodes
chr1;26878733-GPN2	chr3;40536194-ZNF621				chr12;100033607-RP11-135F9.3;UHRF1BP1L	chr2;86022839-POLR1A				chr1;52824016-ZYG11B	chr7;56079014-SUMF2							chr15;82842433	36	Other	Module_nodes
chr2;27357393-AC074117.10	chr3;40536194-ZNF621				chr2;127845576-POLR2D	chr2;86022839-POLR1A				chr4;39533108-UGDH-AS1	chr7;56079014-SUMF2							chr10;94612726	36	Other	Other
chr12;68766820-SLC35E3	chr3;40536194-ZNF621				chr19;18367049-PGPEP1	chr2;86022839-POLR1A				chr20;3867511-MAVS	chr7;56079014-SUMF2							chr15;82842432	36	Other	Module_nodes
chr2;113710062-SLC35F5	chr3;40536194-ZNF621				chr2;206122873-NDUFS1	chr2;86022839-POLR1A				chr3;161073083-PPM1L	chr7;56079014-SUMF2							chr3;52209414	36	Other	Module_nodes
chr21;42843946-WDR4	chr3;40536194-ZNF621				chr1;10457596-DFFA	chr2;86022839-POLR1A				chr16;12661106-CPPED1	chr7;56079014-SUMF2							chr16;31123641	36	Other	Other
chr2;201217945-CASP10	chr3;40536194-ZNF621				chr19;57843190-CTD-2583A14.10;ZNF587B	chr2;86022839-POLR1A				chr12;71702345-TMEM19	chr7;56079014-SUMF2							chr1;207097026	36	Other	Other
chr19;57305556-CTC-444N24.11	chr3;40536194-ZNF621				chr11;62738944-TTC9C	chr2;86022839-POLR1A				chr5;131202443-LYRM7	chr7;56079014-SUMF2							chr2;113708460	36	Other	Other
chr2;37102164-EIF2AK2	chr3;40536194-ZNF621				chr11;125656244-CHEK1	chr2;86022839-POLR1A				chr6;42079616-TAF8	chr7;56079014-SUMF2							chr19;37328183	36	Other	Other
chr2;200909670-ORC2	chr3;40536194-ZNF621				chr2;32310767-YIPF4	chr2;86022839-POLR1A				chr3;155825124-SLC33A1	chr7;56079014-SUMF2							chr16;29696274	36	Other	Other
chr10;16437386-PTER	chr3;40536194-ZNF621				chr1;160026673-RP11-226L15.5	chr2;86022839-POLR1A				chr2;127845557-POLR2D	chr8;120053870-RP11-760H22.2							chr6;36140856	36	Other	Other
chr16;70248733-EXOSC6	chr3;40536194-ZNF621				chr17;517658-VPS53	chr2;86022839-POLR1A				chr16;12661106-CPPED1	chr8;120053870-RP11-760H22.2							chr17;18272075	36	Other	Other
chr2;113708539-SLC35F5	chr3;40537506-ZNF621				chr15;89901496-C15orf38-AP3S2;ARPIN	chr2;86022839-POLR1A				chr21;42911187-NDUFV3	chr8;120053870-RP11-760H22.2							chr19;56580754	36	Other	Other
chr15;51913892-TMOD3	chr3;40537506-ZNF621				chr19;18366651-PGPEP1	chr2;86022839-POLR1A				chr2;127844888-POLR2D	chr8;120053870-RP11-760H22.2							chr15;82842397	36	Other	Other
chr1;100024279-SLC35A3	chr3;40537506-ZNF621				chr2;206122875-NDUFS1	chr2;86022839-POLR1A				chr7;44833371-H2AFV	chr8;120053870-RP11-760H22.2							chr11;31431120	36	Other	Other
chr16;22285539-EEF2K	chr3;40537506-ZNF621				chr2;27357380-AC074117.10	chr2;86022839-POLR1A				chr7;56079014-SUMF2	chr8;144974885-ZNF252P							chr19;55389165	36	Other	Other
chr2;201217945-CASP10	chr3;40537506-ZNF621				chr15;89897363-C15orf38-AP3S2;ARPIN	chr2;86022839-POLR1A				chr11;62738827-TTC9C	chr8;144974885-ZNF252P							chr22;41599671	36	Other	Other
chr2;37102204-EIF2AK2	chr3;40537506-ZNF621				chr12;123518431-RILPL1	chr2;86022839-POLR1A				chr3;179325235-ZNF639	chr8;144974885-ZNF252P							chr19;5909609	36	Other	Other
chr20;3869744-MAVS	chr3;40537506-ZNF621				chr11;62739518-TTC9C	chr2;86022839-POLR1A				chr16;12661106-CPPED1	chr8;144974885-ZNF252P							chr17;66218924	36	Other	Module_nodes
chr1;52823875-ZYG11B	chr3;40537506-ZNF621				chr2;200910051-ORC2	chr2;86022839-POLR1A				chr2;37102140-EIF2AK2	chr8;144974885-ZNF252P							chr12;98549046	36	Other	Module_nodes
chr2;206122616-NDUFS1	chr3;40537506-ZNF621				chr1;52824220-ZYG11B	chr2;86022839-POLR1A				chr6;13790590-MCUR1	chr8;144974885-ZNF252P							chr12;98602197	36	Other	Other
chr2;86025099-POLR1A	chr3;40537506-ZNF621				chr12;64450281-XPOT	chr2;86022839-POLR1A				chr14;95185097-CLMN	chr8;144974885-ZNF252P							chr1;220057933	36	Other	Module_nodes
chr3;15072340-RBSN	chr3;40537506-ZNF621				chr15;51915004-TMOD3	chr2;86022839-POLR1A				chr4;39533108-UGDH-AS1	chr8;144974885-ZNF252P							chr7;66715783	36	Other	Other
chr12;116714628-C12orf49	chr3;40537506-ZNF621				chr11;31431089-DNAJC24	chr2;86022839-POLR1A				chr3;155825124-SLC33A1	chr8;144974885-ZNF252P							chr17;44799795	36	Other	Other
chr2;37102164-EIF2AK2	chr3;40537506-ZNF621				chr1;225788496-SRP9	chr2;95145802-MRPS5				chr1;168251169-SFT2D2	chr8;144974885-ZNF252P							chr12;98596782	36	Other	Other
chr2;113710062-SLC35F5	chr3;40537506-ZNF621				chr2;113707778-SLC35F5	chr2;95145802-MRPS5				chr1;52824016-ZYG11B	chr8;144974885-ZNF252P							chr9;91292552	35	Other	Other
chr2;200909877-ORC2	chr3;40537506-ZNF621				chr12;123518431-RILPL1	chr2;95145802-MRPS5				chr3;15072852-RBSN	chr8;144974885-ZNF252P							chr9;32456415	35	Other	Other
chr3;40536194-ZNF621	chr3;40537506-ZNF621				chr2;27357380-AC074117.10	chr2;95145802-MRPS5				chr22;24572667-SNRPD3	chr8;28022497-NUGGC							chr9;6718349	35	Other	Other
chr11;65777096-AP5B1	chr3;40537506-ZNF621				chr19;19682268-ZNF101	chr2;95145802-MRPS5				chr16;22285617-EEF2K	chr8;28022497-NUGGC							chr19;57845172	35	Other	Other
chr3;15072148-RBSN	chr3;40537506-ZNF621				chr2;24002013-UBXN2A	chr2;95145802-MRPS5				chr12;50930475-METTL7A	chr8;28022497-NUGGC							chr20;3868756	35	Other	Other
chr19;11913663-ZNF69	chr3;40537506-ZNF621				chr11;125656244-CHEK1	chr2;95145802-MRPS5				chr11;78068619-NDUFC2-KCTD14;NDUFC2	chr8;28022497-NUGGC							chr6;36141405	35	Other	Other
chr20;33705050-PXMP4	chr3;40537506-ZNF621				chr12;50930844-METTL7A	chr2;95145802-MRPS5				chr2;206122963-NDUFS1	chr8;28022497-NUGGC							chr6;26174524	35	Other	Other
chr3;15072386-RBSN	chr3;40537506-ZNF621				chr2;200910051-ORC2	chr2;95145802-MRPS5				chr20;33704358-PXMP4	chr8;28022497-NUGGC							chr17;1751194	35	Other	Other
chr11;62739166-TTC9C	chr3;40537506-ZNF621				chr2;206122873-NDUFS1	chr2;95145802-MRPS5				chr15;65149833-CLPX	chr8;28022497-NUGGC							chr3;136331308	35	Other	Other
chr20;36781911-SOGA1	chr3;40537506-ZNF621				chr13;49913177-SPRYD7	chr2;95145802-MRPS5				chr1;160995497-F11R	chr8;28022497-NUGGC							chr19;52642500	35	Other	Other
chr11;31431721-DNAJC24	chr3;40537506-ZNF621				chr2;200909618-ORC2	chr2;95145802-MRPS5				chr4;985982-DGKQ;SLC26A1	chr8;28022497-NUGGC							chr19;9525963	35	Other	Other
chr19;18366600-PGPEP1	chr3;40537506-ZNF621				chr12;100627460-GAS2L3	chr2;95145802-MRPS5				chr20;20390867-RALGAPA2	chr8;28022497-NUGGC							chr19;4527456	35	Other	Other
chr17;50964855-SPAG9	chr3;40537506-ZNF621				chr2;86022839-POLR1A	chr2;95145802-MRPS5				chr22;35660703-APOL6	chr8;28022497-NUGGC							chr7;23189432	35	Other	Other
chr19;39490530-TIMM50	chr3;40537506-ZNF621				chr1;225788491-SRP9	chr2;95145802-MRPS5				chr5;69280913-CCDC125	chr8;28022497-NUGGC							chr3;197563936	35	Other	Module_nodes
chr2;99196434-MRPL30;RP11-111H13.1	chr3;40537506-ZNF621				chr2;206122875-NDUFS1	chr2;95145802-MRPS5				chr11;68755439-CPT1A	chr8;28022497-NUGGC							chr1;20774876	35	Other	Module_nodes
chr19;57845025-CTD-2583A14.10;ZNF587B	chr3;40537506-ZNF621				chr10;28525726-WAC-AS1	chr2;95145802-MRPS5				chr12;132721879-PGAM5	chr8;28022497-NUGGC							chr1;52351862	35	Other	Other
chr20;3869130-MAVS	chr3;40537506-ZNF621				chr16;70249181-EXOSC6	chr2;95145802-MRPS5				chr11;68755486-CPT1A	chr8;28022497-NUGGC							chr17;64483415	35	Other	Other
chr13;21374968-ZDHHC20	chr3;40537506-ZNF621				chr19;57843190-CTD-2583A14.10;ZNF587B	chr2;95145802-MRPS5				chr12;123661590-GTF2H3	chr8;28022497-NUGGC							chr2;175924645	35	Other	Module_nodes
chr10;73776319-FUT11	chr3;40537506-ZNF621				chr19;52880443-ZNF320	chr2;95145802-MRPS5				chr11;68755486-CPT1A	chr8;30678933-GSR							chr12;95975415	35	Other	Other
chr11;62739644-TTC9C	chr3;40537506-ZNF621				chr19;11450287-PRKCSH	chr2;95145802-MRPS5				chr22;36266115-APOL1	chr8;30678933-GSR							chr12;108591203	35	HCC	Module_nodes
chr1;179075045-FAM20B	chr3;40537506-ZNF621				chr11;8687235-RPL27A	chr2;95145802-MRPS5				chr22;24572667-SNRPD3	chr8;30678933-GSR							chr5;79018318	35	Other	Module_nodes
chr10;16437386-PTER	chr3;40537506-ZNF621				chr19;16550565-SLC35E1;CTD-3222D19.2	chr2;95145802-MRPS5				chr12;50930475-METTL7A	chr8;30678933-GSR							chr19;16550486	35	Other	Other
chr15;49126927-COPS2	chr3;40537506-ZNF621				chr2;216501792-RPL37A	chr2;95145802-MRPS5				chr12;123661590-GTF2H3	chr8;30678933-GSR							chr1;156373208	35	Other	Module_nodes
chr19;18366899-PGPEP1	chr3;40537506-ZNF621				chr11;62739518-TTC9C	chr2;95145802-MRPS5				chr19;11449718-PRKCSH	chr8;30678933-GSR							chr15;75353415	35	Other	Other
chr19;18367091-PGPEP1	chr3;40537506-ZNF621				chr15;89901496-C15orf38-AP3S2;ARPIN	chr2;95145802-MRPS5				chr11;68755439-CPT1A	chr8;30678933-GSR							chr11;46738118	35	Other	Other
chr20;3869544-MAVS	chr3;40537506-ZNF621				chr12;100626890-GAS2L3	chr2;95145802-MRPS5				chr1;160995497-F11R	chr8;30678933-GSR							chr3;52210694	35	Other	Module_nodes
chr19;57305556-CTC-444N24.11	chr3;40537506-ZNF621				chr12;64450291-XPOT	chr2;95145802-MRPS5				chr10;72233938-ANAPC16	chr8;30678933-GSR							chr19;57844302	35	Other	Module_nodes
chr1;26878733-GPN2	chr3;40537506-ZNF621				chr1;10458213-DFFA	chr2;99195935-MRPL30;RP11-111H13.1				chr20;20390867-RALGAPA2	chr8;30678933-GSR							chr2;37104607	35	Other	Module_nodes
chr1;204556616-MDM4	chr3;40537506-ZNF621				chr1;160026673-RP11-226L15.5	chr2;99195935-MRPL30;RP11-111H13.1				chr2;206122963-NDUFS1	chr8;30678933-GSR							chr16;70377446	35	Other	Other
chr17;1780760-SMYD4	chr3;40537506-ZNF621				chr1;179073770-FAM20B	chr2;99195935-MRPL30;RP11-111H13.1				chr8;28022497-NUGGC	chr8;30678933-GSR							chr15;75353274	35	Other	Module_nodes
chr2;201218007-CASP10	chr3;40537506-ZNF621				chr16;15409747-MPV17L;RP11-1021N1.1	chr2;99195935-MRPL30;RP11-111H13.1				chr16;22285617-EEF2K	chr8;30678933-GSR							chr5;43381639	34	Other	Other
chr2;113710053-SLC35F5	chr3;40537506-ZNF621				chr12;98548865-TMPO	chr2;99195935-MRPL30;RP11-111H13.1				chr12;132721879-PGAM5	chr8;30678933-GSR							chr9;128113086	34	Other	Other
chr2;32309326-YIPF4	chr3;40537506-ZNF621				chr14;52643092-ERO1A	chr2;99195935-MRPL30;RP11-111H13.1				chr22;35660703-APOL6	chr8;30678933-GSR							chr5;37290365	34	Other	Other
chr12;49354418-DNAJC22	chr3;40537506-ZNF621				chr1;28498262-PHACTR4	chr2;99195935-MRPL30;RP11-111H13.1				chr5;69280913-CCDC125	chr8;30678933-GSR							chr7;17344730	34	Other	Module_nodes
chr2;27357393-AC074117.10	chr3;40537506-ZNF621				chr2;20251058-PUM2	chr2;99195935-MRPL30;RP11-111H13.1				chr19;52880339-ZNF320	chr8;43028273-RP11-598P20.5;HOOK3							chr7;66080503	34	Other	Module_nodes
chr2;127844792-POLR2D	chr3;40537506-ZNF621				chr18;59329710-LMAN1	chr2;99195935-MRPL30;RP11-111H13.1				chr12;49354339-DNAJC22	chr8;43028273-RP11-598P20.5;HOOK3							chr22;45340986	34	HCC	Other
chr2;113710053-SLC35F5	chr3;44749859-KIAA1143				chr16;23465858-GGA2	chr2;99195935-MRPL30;RP11-111H13.1				chr6;149725213-NUP43	chr8;43028273-RP11-598P20.5;HOOK3							chr3;136331376	34	Other	Module_nodes
chr19;18366899-PGPEP1	chr3;44749859-KIAA1143				chr16;22285570-EEF2K	chr2;99195935-MRPL30;RP11-111H13.1				chr19;52880159-ZNF320	chr8;43028273-RP11-598P20.5;HOOK3							chr5;44815669	34	Other	Other
chr1;26878733-GPN2	chr3;44749859-KIAA1143				chr15;41298823-OIP5-AS1	chr2;99195935-MRPL30;RP11-111H13.1				chr12;49354343-DNAJC22	chr8;43028273-RP11-598P20.5;HOOK3							chr6;36141419	34	Other	Other
chr3;15072340-RBSN	chr3;44749859-KIAA1143				chr12;98548865-TMPO	chr2;99196324-MRPL30;RP11-111H13.1				chr17;30636278-LRRC37BP1;AC005562.1	chr8;43028273-RP11-598P20.5;HOOK3							chr3;197613017	34	HCC	Other
chr3;15072148-RBSN	chr3;44749859-KIAA1143				chr2;99195935-MRPL30;RP11-111H13.1	chr2;99196324-MRPL30;RP11-111H13.1				chr7;44833371-H2AFV	chr8;43028273-RP11-598P20.5;HOOK3							chr12;95983326	34	Other	Other
chr2;37102164-EIF2AK2	chr3;44749859-KIAA1143				chr16;22285570-EEF2K	chr2;99196324-MRPL30;RP11-111H13.1				chr11;769883-PDDC1	chr8;43028273-RP11-598P20.5;HOOK3							chr2;203304108	34	Other	Module_nodes
chr2;99196434-MRPL30;RP11-111H13.1	chr3;44749859-KIAA1143				chr2;20251058-PUM2	chr2;99196324-MRPL30;RP11-111H13.1				chr19;11449718-PRKCSH	chr8;47977099-MCM4							chr2;128193937	34	Other	Module_nodes
chr16;22285539-EEF2K	chr3;44749859-KIAA1143				chr15;41298823-OIP5-AS1	chr2;99196324-MRPL30;RP11-111H13.1				chr15;65149833-CLPX	chr8;47977099-MCM4							chr19;52878864	34	Other	Module_nodes
chr2;113710062-SLC35F5	chr3;44749859-KIAA1143				chr19;3466397-NFIC	chr2;99196324-MRPL30;RP11-111H13.1				chr16;22285617-EEF2K	chr8;47977099-MCM4							chr20;35630077	34	Other	Other
chr15;51913892-TMOD3	chr3;44749859-KIAA1143				chr1;10458213-DFFA	chr2;99196324-MRPL30;RP11-111H13.1				chr20;25447911-GINS1	chr8;47977099-MCM4							chr6;42942385	34	Other	Other
chr12;50930856-METTL7A	chr3;44749859-KIAA1143				chr16;23465858-GGA2	chr2;99196324-MRPL30;RP11-111H13.1				chr11;68755486-CPT1A	chr8;47977099-MCM4							chr2;113709846	34	Other	Other
chr11;62739644-TTC9C	chr3;44749859-KIAA1143				chr14;74735609-FCF1	chr2;99196324-MRPL30;RP11-111H13.1				chr8;28022497-NUGGC	chr8;47977099-MCM4							chr19;52563849	34	Other	Other
chr12;68766820-SLC35E3	chr3;44749859-KIAA1143				chr18;59329710-LMAN1	chr2;99196324-MRPL30;RP11-111H13.1				chr22;24572667-SNRPD3	chr8;47977099-MCM4							chr12;27035125	34	Other	Other
chr15;51914545-TMOD3	chr3;44749859-KIAA1143				chr15;89901496-C15orf38-AP3S2;ARPIN	chr2;99196380-MRPL30;RP11-111H13.1				chr8;30678933-GSR	chr8;47977099-MCM4							chr2;3543887	34	Other	Other
chr2;201218007-CASP10	chr3;44749859-KIAA1143				chr18;35248579-ZNF397	chr2;99196380-MRPL30;RP11-111H13.1				chr20;20390867-RALGAPA2	chr8;47977099-MCM4							chr3;44750020	34	Other	Module_nodes
chr2;201217945-CASP10	chr3;44749859-KIAA1143				chr2;216501990-RPL37A	chr2;99196380-MRPL30;RP11-111H13.1				chr22;35660703-APOL6	chr8;47977099-MCM4							chr17;1750472	34	Other	Other
chr2;32309326-YIPF4	chr3;44749859-KIAA1143				chr11;31431672-DNAJC24	chr2;99196380-MRPL30;RP11-111H13.1				chr4;56459916-PAICS	chr8;47977099-MCM4							chr2;200909918	34	Other	Other
chr19;39490530-TIMM50	chr3;44749859-KIAA1143				chr2;216501792-RPL37A	chr2;99196380-MRPL30;RP11-111H13.1				chr12;123661590-GTF2H3	chr8;47977099-MCM4							chr12;50931812	34	Other	Module_nodes
chr12;116714628-C12orf49	chr3;44749859-KIAA1143				chr15;89832336-AP3S2	chr2;99196380-MRPL30;RP11-111H13.1				chr12;50930475-METTL7A	chr8;47977099-MCM4							chr16;12661096	34	Other	Other
chr17;67338686-PSMD12	chr3;44749859-KIAA1143				chr1;28498858-PHACTR4	chr2;99196380-MRPL30;RP11-111H13.1				chr1;160995497-F11R	chr8;47977099-MCM4							chr11;62739762	34	Other	Other
chr2;206122616-NDUFS1	chr3;44749859-KIAA1143				chr12;100626890-GAS2L3	chr2;99196380-MRPL30;RP11-111H13.1				chr10;72233938-ANAPC16	chr8;47977099-MCM4							chr17;81562482	34	Other	Other
chr12;49354418-DNAJC22	chr3;44749859-KIAA1143				chr2;113707778-SLC35F5	chr2;99196380-MRPL30;RP11-111H13.1				chr12;132721879-PGAM5	chr8;47977099-MCM4							chr17;49296668	34	Other	Other
chr16;70248733-EXOSC6	chr3;44749859-KIAA1143				chr1;28498954-PHACTR4	chr2;99196380-MRPL30;RP11-111H13.1				chr12;117029666-FBXW8	chr9;112685238-INIP							chr1;156380363	34	Other	Module_nodes
chr19;57305556-CTC-444N24.11	chr3;44749859-KIAA1143				chr19;19683067-ZNF101	chr2;99196380-MRPL30;RP11-111H13.1				chr15;51914288-TMOD3	chr9;112685238-INIP							chr2;113707724	34	Other	Other
chr3;15072386-RBSN	chr3;44749859-KIAA1143				chr2;200909618-ORC2	chr2;99196380-MRPL30;RP11-111H13.1				chr19;52880339-ZNF320	chr9;112685238-INIP							chr7;17345061	34	Other	Other
chr1;179075045-FAM20B	chr3;44749859-KIAA1143				chr12;50930844-METTL7A	chr2;99196380-MRPL30;RP11-111H13.1				chr20;3869127-MAVS	chr9;112685238-INIP							chr1;28510360	34	Other	Other
chr19;57845025-CTD-2583A14.10;ZNF587B	chr3;44749859-KIAA1143				chr2;37100870-EIF2AK2	chr2;99196380-MRPL30;RP11-111H13.1				chr1;204555822-MDM4	chr9;112685238-INIP							chr19;11913518	34	Other	Other
chr1;100024279-SLC35A3	chr3;44749859-KIAA1143				chr12;64450281-XPOT	chr2;99196380-MRPL30;RP11-111H13.1				chr2;113709956-SLC35F5	chr9;112685238-INIP							chr11;119010099	34	Other	Module_nodes
chr2;200909877-ORC2	chr3;44749859-KIAA1143				chr2;37100891-EIF2AK2	chr2;99196380-MRPL30;RP11-111H13.1				chr2;32310623-YIPF4	chr9;112685238-INIP							chr10;99399514	34	Other	Module_nodes
chr1;52823875-ZYG11B	chr3;44749859-KIAA1143				chr2;206122873-NDUFS1	chr2;99196380-MRPL30;RP11-111H13.1				chr6;42942481-RP3-475N16.1	chr9;112685238-INIP							chr1;220058724	34	Other	Other
chr11;16756722-C11orf58	chr3;44749859-KIAA1143				chr2;200910051-ORC2	chr2;99196380-MRPL30;RP11-111H13.1				chr1;200031322-NR5A2	chr9;112685238-INIP							chr19;16550480	34	Other	Module_nodes
chr11;31431721-DNAJC24	chr3;44749859-KIAA1143				chr11;62739518-TTC9C	chr2;99196380-MRPL30;RP11-111H13.1				chr19;57304785-CTC-444N24.11	chr9;112685238-INIP							chr17;1752324	34	Other	Module_nodes
chr2;200909670-ORC2	chr3;44749859-KIAA1143				chr11;78069071-NDUFC2-KCTD14;NDUFC2	chr2;99196380-MRPL30;RP11-111H13.1				chr15;40663319-CASC5	chr9;112685238-INIP							chr19;52646363	34	Other	Other
chr20;3869130-MAVS	chr3;44749859-KIAA1143				chr11;767979-PDDC1	chr2;99196380-MRPL30;RP11-111H13.1				chr7;44833371-H2AFV	chr9;112685238-INIP							chr17;64468347	34	Other	Module_nodes
chr20;3869544-MAVS	chr3;44749859-KIAA1143				chr17;67339236-PSMD12	chr2;99196380-MRPL30;RP11-111H13.1				chr15;89899358-C15orf38-AP3S2;ARPIN	chr9;112685238-INIP							chr12;120701721	34	Other	Other
chr2;37102204-EIF2AK2	chr3;44749859-KIAA1143				chr2;206122875-NDUFS1	chr2;99196380-MRPL30;RP11-111H13.1				chr17;18272753-TOP3A	chr9;112685238-INIP							chr1;204556420	34	Other	Other
chr10;73776319-FUT11	chr3;44749859-KIAA1143				chr15;89897936-C15orf38-AP3S2;ARPIN	chr2;99196380-MRPL30;RP11-111H13.1				chr2;112576664-POLR1B	chr9;112685238-INIP							chrX;153795859	33	Other	Other
chr13;21374968-ZDHHC20	chr3;44749859-KIAA1143				chr19;52880443-ZNF320	chr2;99197718-RP11-111H13.1				chr20;18488538-RBBP9	chr9;112685238-INIP							chr8;1782164	33	Other	Other
chr19;11913663-ZNF69	chr3;44749859-KIAA1143				chr15;89897936-C15orf38-AP3S2;ARPIN	chr2;99197718-RP11-111H13.1				chr1;52824268-ZYG11B	chr9;112685238-INIP							chr5;134900596	33	Other	Other
chr13;21374363-ZDHHC20	chr3;44749859-KIAA1143				chr2;24002013-UBXN2A	chr2;99197718-RP11-111H13.1				chr19;57220693-ZNF264	chr9;112685238-INIP							chr7;55455641	33	Other	Other
chr20;33705050-PXMP4	chr3;44749859-KIAA1143				chr2;37102071-EIF2AK2	chr2;99197718-RP11-111H13.1				chr19;52880159-ZNF320	chr9;112685238-INIP							chr7;55454973	33	Other	Other
chr2;27357393-AC074117.10	chr3;44749859-KIAA1143				chr19;18368075-PGPEP1	chr2;99197718-RP11-111H13.1				chr12;49354339-DNAJC22	chr9;32456382-DDX58							chr9;113313913	33	Other	Other
chr2;113708539-SLC35F5	chr3;44749859-KIAA1143				chr2;216501792-RPL37A	chr2;99197718-RP11-111H13.1				chr19;52880159-ZNF320	chr9;32456382-DDX58							chr9;130448589	33	Other	Other
chr11;16756647-C11orf58	chr3;44749859-KIAA1143				chr1;28498954-PHACTR4	chr2;99197718-RP11-111H13.1				chr19;10932776-C19orf52	chr9;32456382-DDX58							chr7;101314569	33	Other	Other
chr11;16756723-C11orf58	chr3;44749859-KIAA1143				chr1;10457556-DFFA	chr2;99197718-RP11-111H13.1				chr15;51914288-TMOD3	chr9;32456382-DDX58							chr3;15072979	33	Other	Module_nodes
chr19;18366600-PGPEP1	chr3;44749859-KIAA1143				chr1;6223379-ICMT	chr2;99197718-RP11-111H13.1				chr19;41871472-RPS19	chr9;32456382-DDX58							chr17;66218882	33	Other	Module_nodes
chr3;40536194-ZNF621	chr3;44749859-KIAA1143				chr1;28498858-PHACTR4	chr2;99197718-RP11-111H13.1				chr1;168251042-SFT2D2	chr9;32456382-DDX58							chr3;15072270	33	Other	Other
chr1;204556616-MDM4	chr3;44749859-KIAA1143				chr19;11913076-ZNF69	chr2;99197718-RP11-111H13.1				chr1;89183779-GBP4	chr9;32456382-DDX58							chr9;129510618	33	Other	Other
chr11;62739166-TTC9C	chr3;44749859-KIAA1143				chr2;86022839-POLR1A	chr2;99197718-RP11-111H13.1				chr15;51913938-TMOD3	chr9;32456382-DDX58							chr11;769748	33	Other	Other
chr2;37102204-EIF2AK2	chr3;48750251-PRKAR2A				chr12;100033607-RP11-135F9.3;UHRF1BP1L	chr2;99197718-RP11-111H13.1				chr12;49354343-DNAJC22	chr9;32456382-DDX58							chr19;39491979	33	Other	Other
chr12;50930856-METTL7A	chr3;48750251-PRKAR2A				chr1;225788496-SRP9	chr2;99197718-RP11-111H13.1				chr1;52824268-ZYG11B	chr9;32456382-DDX58							chr20;45884755	33	Other	Other
chr2;32309326-YIPF4	chr3;48750251-PRKAR2A				chr11;62739518-TTC9C	chr2;99197718-RP11-111H13.1				chr14;52643014-ERO1A	chr9;32456382-DDX58							chr1;220057921	33	Other	Module_nodes
chr16;22285539-EEF2K	chr3;48750251-PRKAR2A				chr15;89832187-AP3S2	chr2;99197718-RP11-111H13.1				chr22;35660551-APOL6	chr9;32456382-DDX58							chr2;26784838	33	HCC	Other
chr2;200909670-ORC2	chr3;48750251-PRKAR2A				chr2;200910051-ORC2	chr2;99197718-RP11-111H13.1				chr1;89183686-GBP4	chr9;32456382-DDX58							chr13;110895504	33	Other	Module_nodes
chr20;33705050-PXMP4	chr3;48750251-PRKAR2A				chr15;89901496-C15orf38-AP3S2;ARPIN	chr2;99197718-RP11-111H13.1				chr16;22285617-EEF2K	chrX;150767753-CD99L2							chr19;23255689	33	Other	Other
chr11;31431721-DNAJC24	chr3;48750251-PRKAR2A				chr15;89897363-C15orf38-AP3S2;ARPIN	chr2;99197718-RP11-111H13.1				chr4;56460096-PAICS	chrX;150767753-CD99L2							chr1;156373320	33	Other	Module_nodes
chr2;206122616-NDUFS1	chr3;48750251-PRKAR2A				chr16;75445496-RP11-77K12.1;TMEM170A	chr2;99197718-RP11-111H13.1				chr22;24572667-SNRPD3	chrX;150767753-CD99L2							chr19;48800593	33	Other	Other
chr1;26878733-GPN2	chr3;48750251-PRKAR2A				chr18;35248579-ZNF397	chr2;99197718-RP11-111H13.1				chr22;36266115-APOL1	chrX;150767753-CD99L2							chr19;11146013	33	HCC	Other
chr10;73776319-FUT11	chr3;48750251-PRKAR2A				chr12;123518431-RILPL1	chr2;99197718-RP11-111H13.1				chr8;30678933-GSR	chrX;150767753-CD99L2							chr16;66889429	33	Other	Module_nodes
chr2;99196434-MRPL30;RP11-111H13.1	chr3;48750251-PRKAR2A				chr15;89832336-AP3S2	chr2;99197718-RP11-111H13.1				chr10;72233938-ANAPC16	chrX;150767753-CD99L2							chr7;55455026	33	Other	Other
chr1;179075045-FAM20B	chr3;48750251-PRKAR2A				chr1;6223380-ICMT	chr2;99197718-RP11-111H13.1				chr1;160995497-F11R	chrX;150767753-CD99L2							chr19;54178196	33	Other	Other
chr19;57845025-CTD-2583A14.10;ZNF587B	chr3;48750251-PRKAR2A				chr19;57843190-CTD-2583A14.10;ZNF587B	chr2;99197718-RP11-111H13.1				chr20;20390867-RALGAPA2	chrX;150767753-CD99L2							chr12;95981598	33	Other	Other
chr3;40537506-ZNF621	chr3;48750251-PRKAR2A				chr1;52824014-ZYG11B	chr2;99197718-RP11-111H13.1				chr11;78068619-NDUFC2-KCTD14;NDUFC2	chrX;150767753-CD99L2							chr20;3220572	33	Other	Other
chr12;116714628-C12orf49	chr3;48750251-PRKAR2A				chr2;113708487-SLC35F5	chr2;99197718-RP11-111H13.1				chr16;15411455-MPV17L;RP11-1021N1.1	chrX;150767753-CD99L2							chr14;55368515	33	Other	Module_nodes
chr11;62739166-TTC9C	chr3;48750251-PRKAR2A				chr19;18366651-PGPEP1	chr2;99197718-RP11-111H13.1				chr11;68755486-CPT1A	chrX;150767753-CD99L2							chr1;28498819	33	Other	Other
chr1;100024279-SLC35A3	chr3;48750251-PRKAR2A				chr14;74735609-FCF1	chr20;18488337-RBBP9				chr8;28022497-NUGGC	chrX;150767753-CD99L2							chr1;214351233	33	Other	Other
chr15;51913892-TMOD3	chr3;48750251-PRKAR2A				chr1;10458213-DFFA	chr20;18488337-RBBP9				chr11;68755439-CPT1A	chrX;150767753-CD99L2							chr14;21460342	33	Other	Other
chr3;15072386-RBSN	chr3;48750251-PRKAR2A				chr14;52643092-ERO1A	chr20;18488337-RBBP9				chr3;197884090-LRCH3	chrX;150767753-CD99L2							chr1;150731276	33	Other	Other
chr11;16756723-C11orf58	chr3;48750251-PRKAR2A				chr2;99196324-MRPL30;RP11-111H13.1	chr20;18488337-RBBP9				chr19;11449718-PRKCSH	chrX;150767753-CD99L2							chr4;2839826	33	Other	Other
chr15;51914545-TMOD3	chr3;48750251-PRKAR2A				chr2;99195935-MRPL30;RP11-111H13.1	chr20;18488337-RBBP9				chr22;35660703-APOL6	chrX;150767753-CD99L2							chr20;25447867	33	HCC	Other
chr19;18367091-PGPEP1	chr3;48750251-PRKAR2A				chr1;179073770-FAM20B	chr20;18488337-RBBP9				chr22;36488301-FOXRED2	chrX;150767753-CD99L2							chr1;28335320	33	Other	Module_nodes
chr2;27357393-AC074117.10	chr3;48750251-PRKAR2A				chr19;3466397-NFIC	chr20;18488337-RBBP9				chr5;69280913-CCDC125	chrX;150767753-CD99L2							chr1;154483889	33	Other	Other
chr2;113710062-SLC35F5	chr3;48750251-PRKAR2A				chr2;20251058-PUM2	chr20;18488337-RBBP9				chr12;123661590-GTF2H3	chrX;150767753-CD99L2							chr16;66889565	33	Other	Other
chr19;39490530-TIMM50	chr3;48750251-PRKAR2A				chr18;59329710-LMAN1	chr20;18488337-RBBP9				chr2;85546697-GGCX	chrX;150767753-CD99L2							chrX;24075966	32	Other	Other
chr3;44749859-KIAA1143	chr3;48750251-PRKAR2A				chr1;28498262-PHACTR4	chr20;18488337-RBBP9				chr12;50930475-METTL7A	chrX;150767753-CD99L2							chr22;43949614	32	Other	Other
chr2;37102164-EIF2AK2	chr3;48750251-PRKAR2A				chr2;20251058-PUM2	chr20;25447712-GINS1				chr2;206122963-NDUFS1	chrX;150767753-CD99L2							chr1;212816223	32	Other	Module_nodes
chr11;16756722-C11orf58	chr3;48750251-PRKAR2A				chr18;59329710-LMAN1	chr20;25447712-GINS1				chr20;33704358-PXMP4	chrX;150767753-CD99L2							chr3;155942112	32	Other	Other
chr2;113710053-SLC35F5	chr3;48750251-PRKAR2A				chr16;22285570-EEF2K	chr20;25447712-GINS1				chr12;123662050-GTF2H3	chrX;150767753-CD99L2							chr3;57627204	32	Other	Other
chr20;3869744-MAVS	chr3;48750251-PRKAR2A				chr1;10458213-DFFA	chr20;25447712-GINS1				chr8;47977099-MCM4	chrX;150767753-CD99L2							chr17;45142625	32	Other	Other
chr13;21374968-ZDHHC20	chr3;48750251-PRKAR2A				chr14;52643092-ERO1A	chr20;25447712-GINS1				chr16;22285915-EEF2K	chrX;150767753-CD99L2							chr19;36546279	32	Other	Other
chr12;49354418-DNAJC22	chr3;48750251-PRKAR2A				chr16;23465858-GGA2	chr20;25447712-GINS1				chr4;985982-DGKQ;SLC26A1	chrX;150767753-CD99L2							chr7;66079854	32	Other	Module_nodes
chr1;52823875-ZYG11B	chr3;48750251-PRKAR2A				chr2;99195935-MRPL30;RP11-111H13.1	chr20;25447712-GINS1				chr15;65149833-CLPX	chrX;150767753-CD99L2							chrX;123909293	32	Other	Module_nodes
chr3;40536194-ZNF621	chr3;48750251-PRKAR2A				chr16;15409747-MPV17L;RP11-1021N1.1	chr20;25447712-GINS1				chr12;132721879-PGAM5	chrX;150767753-CD99L2							chr3;126349529	32	Other	Other
chr17;1780760-SMYD4	chr3;48750251-PRKAR2A				chr1;28498262-PHACTR4	chr20;25447712-GINS1				chr10;80435656-FAM213A	chrX;150767753-CD99L2							chr7;128529440	32	Other	Other
chr2;201218007-CASP10	chr3;48750251-PRKAR2A				chr15;89897989-C15orf38-AP3S2;ARPIN	chr20;25447712-GINS1												chr15;75353355	32	Other	Other
chr19;18366899-PGPEP1	chr3;48750251-PRKAR2A				chr12;98548865-TMPO	chr20;25447712-GINS1												chr15;75353060	32	Other	Other
chr3;15072148-RBSN	chr3;48750251-PRKAR2A				chr15;89897989-C15orf38-AP3S2;ARPIN	chr20;25447951-GINS1												chr6;44449399	32	Other	Other
chr2;200909877-ORC2	chr3;48750251-PRKAR2A				chr12;98549107-TMPO	chr20;25447951-GINS1												chr16;4462465	32	Other	Other
chr2;201217945-CASP10	chr3;48750251-PRKAR2A				chr17;38849586-RPL23	chr20;25447951-GINS1												chr14;104803941	32	HCC	Module_nodes
chr11;62739644-TTC9C	chr3;48750251-PRKAR2A				chr10;28525686-WAC-AS1	chr20;25447951-GINS1												chr4;165077996	32	Other	Module_nodes
chr20;3869544-MAVS	chr3;48750251-PRKAR2A				chr19;19682972-ZNF101	chr20;25447951-GINS1												chr2;61050640	32	Other	Module_nodes
chr10;16437386-PTER	chr3;48750251-PRKAR2A				chr11;125656244-CHEK1	chr20;25447951-GINS1												chr11;61849848	32	HCC	Other
chr17;50964855-SPAG9	chr3;48750251-PRKAR2A				chr11;767979-PDDC1	chr20;25447951-GINS1												chr16;84982197	32	Other	Other
chr11;65777096-AP5B1	chr3;48750251-PRKAR2A				chr2;200910051-ORC2	chr20;25447951-GINS1												chr1;204556513	32	Other	Other
chr3;15072340-RBSN	chr3;48750251-PRKAR2A				chr19;11913076-ZNF69	chr20;25447951-GINS1												chr19;49804934	32	Other	Other
chr12;68766820-SLC35E3	chr3;48750251-PRKAR2A				chr12;64450281-XPOT	chr20;25447951-GINS1												chr4;73057261	32	Other	Other
chr17;67338686-PSMD12	chr3;48750251-PRKAR2A				chr19;16550565-SLC35E1;CTD-3222D19.2	chr20;25447951-GINS1												chr11;6435728	32	Other	Module_nodes
chr19;18366600-PGPEP1	chr3;48750251-PRKAR2A				chr19;19683067-ZNF101	chr20;25447951-GINS1												chr16;31123646	32	Other	Other
chr2;127844792-POLR2D	chr3;48750251-PRKAR2A				chr10;28525689-WAC-AS1	chr20;25447951-GINS1												chr19;16856824	32	Other	Other
chr20;3869130-MAVS	chr3;48750251-PRKAR2A				chr12;123518431-RILPL1	chr20;25447951-GINS1												chr1;109402870	32	Other	Module_nodes
chr10;73776319-FUT11	chr3;48750423-PRKAR2A				chr1;225788496-SRP9	chr20;25447951-GINS1												chr19;11914196	32	Other	Other
chr2;127844792-POLR2D	chr3;48750423-PRKAR2A				chr11;769019-PDDC1	chr20;25447951-GINS1												chr15;80975924	32	Other	Other
chr1;204556616-MDM4	chr3;48750423-PRKAR2A				chr11;62739518-TTC9C	chr20;25447951-GINS1												chr12;125027672	32	Other	Other
chr12;116714628-C12orf49	chr3;48750423-PRKAR2A				chr12;100627460-GAS2L3	chr20;25447951-GINS1												chr19;52797871	32	Other	Other
chr19;11913663-ZNF69	chr3;48750423-PRKAR2A				chr12;100627414-GAS2L3	chr20;25447951-GINS1												chr9;4729590	31	Other	Other
chr3;40537506-ZNF621	chr3;48750423-PRKAR2A				chr11;8687278-RPL27A	chr20;25447951-GINS1												chr8;13022877	31	Other	Other
chr2;32309326-YIPF4	chr3;48750423-PRKAR2A				chr2;200909618-ORC2	chr20;25447951-GINS1												chr6;106767212	31	Other	Module_nodes
chr19;57845025-CTD-2583A14.10;ZNF587B	chr3;48750423-PRKAR2A				chr1;225788491-SRP9	chr20;25447951-GINS1												chr8;28022677	31	Other	Other
chr20;3869544-MAVS	chr3;48750423-PRKAR2A				chr10;28525726-WAC-AS1	chr20;25447951-GINS1												chr15;89832411	31	Other	Other
chr19;39490530-TIMM50	chr3;48750423-PRKAR2A				chr19;45703767-QPCTL	chr20;25447951-GINS1												chr7;99365201	31	Other	Other
chr11;62739166-TTC9C	chr3;48750423-PRKAR2A				chr17;18272248-TOP3A	chr20;25447951-GINS1												chr2;27357875	31	Other	Other
chr2;99196434-MRPL30;RP11-111H13.1	chr3;48750423-PRKAR2A				chr20;25447712-GINS1	chr20;25447951-GINS1												chr3;142184753	31	Other	Other
chr3;40536194-ZNF621	chr3;48750423-PRKAR2A				chr15;89897936-C15orf38-AP3S2;ARPIN	chr20;25447951-GINS1												chr3;101768580	31	Other	Other
chr2;86025099-POLR1A	chr3;48750423-PRKAR2A				chr1;28498954-PHACTR4	chr20;25447951-GINS1												chr11;119009244	31	Other	Other
chr3;15072386-RBSN	chr3;48750423-PRKAR2A				chr19;19682971-ZNF101	chr20;25447951-GINS1												chr2;197491946	31	Other	Other
chr15;51914545-TMOD3	chr3;48750423-PRKAR2A				chr17;67339236-PSMD12	chr20;33647467-CBFA2T2												chr3;40536319	31	Other	Other
chr20;33705050-PXMP4	chr3;48750423-PRKAR2A				chr2;200909618-ORC2	chr20;33647467-CBFA2T2												chr22;36488442	31	HCC	Other
chr2;113710062-SLC35F5	chr3;48750423-PRKAR2A				chr2;113708487-SLC35F5	chr20;33647467-CBFA2T2												chr8;43029422	31	Other	Other
chr2;201217945-CASP10	chr3;48750423-PRKAR2A				chr17;517658-VPS53	chr20;33647467-CBFA2T2												chr3;197537275	31	Other	Module_nodes
chr16;22285539-EEF2K	chr3;48750423-PRKAR2A				chr19;57843190-CTD-2583A14.10;ZNF587B	chr20;33647467-CBFA2T2												chr22;36266825	31	Other	Other
chr19;18367091-PGPEP1	chr3;48750423-PRKAR2A				chr2;200910051-ORC2	chr20;33647467-CBFA2T2												chr20;3868754	31	Other	Other
chr13;21374968-ZDHHC20	chr3;48750423-PRKAR2A				chr2;86022839-POLR1A	chr20;33647467-CBFA2T2												chr13;114284102	31	Other	Module_nodes
chr1;100024279-SLC35A3	chr3;48750423-PRKAR2A				chr15;89897989-C15orf38-AP3S2;ARPIN	chr20;33647467-CBFA2T2												chr11;31431413	31	Other	Other
chr11;31431721-DNAJC24	chr3;48750423-PRKAR2A				chr15;89832187-AP3S2	chr20;33647467-CBFA2T2												chr4;17801196	31	Other	Other
chr3;15072148-RBSN	chr3;48750423-PRKAR2A				chr19;11913076-ZNF69	chr20;33647467-CBFA2T2												chr2;222559625	31	Other	Module_nodes
chr11;65777096-AP5B1	chr3;48750423-PRKAR2A				chr19;52880443-ZNF320	chr20;33647467-CBFA2T2												chr12;68852649	31	Other	Other
chr10;16437386-PTER	chr3;48750423-PRKAR2A				chr19;36338624-ZFP14	chr20;33647467-CBFA2T2												chr12;98604576	31	Other	Other
chr20;3869130-MAVS	chr3;48750423-PRKAR2A				chr1;225788496-SRP9	chr20;33647467-CBFA2T2												chr4;70816293	31	Other	Other
chr2;113710053-SLC35F5	chr3;48750423-PRKAR2A				chr1;225788491-SRP9	chr20;33647467-CBFA2T2												chr16;46910672	31	Other	Module_nodes
chr3;48750251-PRKAR2A	chr3;48750423-PRKAR2A				chr11;31431672-DNAJC24	chr20;33647467-CBFA2T2												chr2;127846037	31	Other	Module_nodes
chr15;51913892-TMOD3	chr3;48750423-PRKAR2A				chr10;28525689-WAC-AS1	chr20;33647467-CBFA2T2												chr3;150627664	31	Other	Other
chr2;201218007-CASP10	chr3;48750423-PRKAR2A				chr14;50325958-ATP5S	chr20;33647467-CBFA2T2												chr19;32970450	31	Other	Other
chr1;52823875-ZYG11B	chr3;48750423-PRKAR2A				chr19;19682268-ZNF101	chr20;33647467-CBFA2T2												chr1;225984621	31	Other	Other
chr1;26878733-GPN2	chr3;48750423-PRKAR2A				chr17;18272248-TOP3A	chr20;33647467-CBFA2T2												chr17;1746256	31	Other	Other
chr2;37102204-EIF2AK2	chr3;48750423-PRKAR2A				chr1;28498954-PHACTR4	chr20;33647467-CBFA2T2												chr1;90032220	31	Other	Other
chr2;27357393-AC074117.10	chr3;48750423-PRKAR2A				chr15;89897936-C15orf38-AP3S2;ARPIN	chr20;33647467-CBFA2T2												chr2;39496248	31	Other	Other
chr3;15072340-RBSN	chr3;48750423-PRKAR2A				chr20;25447951-GINS1	chr20;33647467-CBFA2T2												chr2;85549498	31	HCC	Other
chr20;36781911-SOGA1	chr3;48750423-PRKAR2A				chr10;28525726-WAC-AS1	chr20;33647467-CBFA2T2												chr2;200909462	31	Other	Other
chr19;18366600-PGPEP1	chr3;48750423-PRKAR2A				chr2;20251058-PUM2	chr20;33705748-PXMP4												chr11;62739500	31	Other	Module_nodes
chr19;18366899-PGPEP1	chr3;48750423-PRKAR2A				chr18;59329710-LMAN1	chr20;33705748-PXMP4												chr1;154964343	31	Other	Other
chr1;179075045-FAM20B	chr3;48750423-PRKAR2A				chr2;99195935-MRPL30;RP11-111H13.1	chr20;33705748-PXMP4												chr12;124783645	31	Other	Other
chr12;49354418-DNAJC22	chr3;48750423-PRKAR2A				chr1;28498262-PHACTR4	chr20;33705748-PXMP4												chrX;71057789	30	Other	Other
chr17;1780760-SMYD4	chr3;48750423-PRKAR2A				chr20;25447712-GINS1	chr20;33705748-PXMP4												chr7;66085725	30	Other	Module_nodes
chr17;50964855-SPAG9	chr3;48750423-PRKAR2A				chr1;160026673-RP11-226L15.5	chr20;33705748-PXMP4												chr8;11843981	30	Other	Other
chr3;44749859-KIAA1143	chr3;48750423-PRKAR2A				chr2;99196324-MRPL30;RP11-111H13.1	chr20;33705748-PXMP4												chr22;50442679	30	Other	Module_nodes
chr2;37102164-EIF2AK2	chr3;48750423-PRKAR2A				chr19;3466397-NFIC	chr20;33705748-PXMP4												chr5;143225441	30	Other	Other
chr20;3869744-MAVS	chr3;48750423-PRKAR2A				chr15;41298823-OIP5-AS1	chr20;33705748-PXMP4												chr6;42888216	30	Other	Module_nodes
chr11;16756647-C11orf58	chr4;17801266-DCAF16				chr14;52643092-ERO1A	chr20;33705748-PXMP4												chr3;188879039	30	Other	Other
chr12;68766820-SLC35E3	chr4;17801266-DCAF16				chr1;10458213-DFFA	chr20;33705748-PXMP4												chr21;33357790	30	Other	Other
chr1;26878733-GPN2	chr4;17801266-DCAF16				chr20;18488337-RBBP9	chr20;33705748-PXMP4												chr12;93542985	30	Other	Other
chr11;62739644-TTC9C	chr4;17801266-DCAF16				chr16;22285570-EEF2K	chr20;33705748-PXMP4												chr2;37103895	30	Other	Other
chr3;48750251-PRKAR2A	chr4;17801266-DCAF16				chr16;23465858-GGA2	chr20;33705748-PXMP4												chr7;101091477	30	Other	Module_nodes
chr2;200909670-ORC2	chr4;17801266-DCAF16				chr1;179073770-FAM20B	chr20;33705748-PXMP4												chrX;77901971	30	Other	Other
chr3;40537506-ZNF621	chr4;17801266-DCAF16				chr14;74735609-FCF1	chr20;33705748-PXMP4												chr7;128470014	30	Other	Other
chr12;116714628-C12orf49	chr4;17801266-DCAF16				chr19;18367049-PGPEP1	chr20;35713269-RBM39												chr1;6223184	30	Other	Module_nodes
chr11;16756722-C11orf58	chr4;17801266-DCAF16				chr15;89897936-C15orf38-AP3S2;ARPIN	chr20;35713269-RBM39												chr6;30592051	30	Other	Other
chr2;113710053-SLC35F5	chr4;17801266-DCAF16				chr2;200909618-ORC2	chr20;35713269-RBM39												chr16;30920355	30	Other	Other
chr2;200909877-ORC2	chr4;17801266-DCAF16				chr11;62739518-TTC9C	chr20;35713269-RBM39												chr11;93734814	30	HCC	Other
chr13;21374968-ZDHHC20	chr4;17801266-DCAF16				chr19;18366519-PGPEP1	chr20;35713269-RBM39												chr4;38944674	30	Other	Module_nodes
chr3;44749859-KIAA1143	chr4;17801266-DCAF16				chr18;35248579-ZNF397	chr20;35713269-RBM39												chr11;58702349	30	Other	Module_nodes
chr15;51914545-TMOD3	chr4;17801266-DCAF16				chr12;7097486-C1RL	chr20;35713269-RBM39												chr13;94406989	30	Other	Other
chr2;27357393-AC074117.10	chr4;17801266-DCAF16				chr19;18366651-PGPEP1	chr20;35713269-RBM39												chr7;100118613	30	Other	Other
chr12;50930856-METTL7A	chr4;17801266-DCAF16				chr2;99196380-MRPL30;RP11-111H13.1	chr20;35713269-RBM39												chr13;49913344	30	Other	Other
chr3;48750423-PRKAR2A	chr4;17801266-DCAF16				chr2;113707778-SLC35F5	chr20;35713269-RBM39												chr12;118116991	30	Other	Other
chr19;11913663-ZNF69	chr4;17801266-DCAF16				chr11;62738944-TTC9C	chr20;35713269-RBM39												chr4;70816715	30	Other	Other
chr19;39490530-TIMM50	chr4;17801266-DCAF16				chr2;206122546-NDUFS1	chr20;35713269-RBM39												chr1;113130950	30	Other	Other
chr11;31431721-DNAJC24	chr4;17801266-DCAF16				chr17;67339236-PSMD12	chr20;35713269-RBM39												chr15;51913775	30	Other	Other
chr17;67338686-PSMD12	chr4;17801266-DCAF16				chr15;89897363-C15orf38-AP3S2;ARPIN	chr20;35713269-RBM39												chr10;68288026	30	Other	Other
chr15;51913892-TMOD3	chr4;17801266-DCAF16				chr2;37100891-EIF2AK2	chr20;35713269-RBM39												chr14;50246586	30	Other	Other
chr11;16756723-C11orf58	chr4;17801266-DCAF16				chr1;10457556-DFFA	chr20;35713269-RBM39												chr12;50930302	30	HCC	Other
chr1;179075045-FAM20B	chr4;17801266-DCAF16				chr20;25447951-GINS1	chr20;35713269-RBM39												chr19;55389285	30	Other	Other
chr3;40536194-ZNF621	chr4;17801266-DCAF16				chr19;18368075-PGPEP1	chr20;35713269-RBM39												chr3;50111451	30	Other	Other
chr2;206122616-NDUFS1	chr4;17801266-DCAF16				chr2;216501792-RPL37A	chr20;35713269-RBM39												chr1;156375951	30	Other	Module_nodes
chr21;42843946-WDR4	chr4;17801266-DCAF16				chr10;28525686-WAC-AS1	chr20;35713269-RBM39												chr12;132130041	30	Other	Other
chr2;99196434-MRPL30;RP11-111H13.1	chr4;17801266-DCAF16				chr19;19683067-ZNF101	chr20;35713269-RBM39												chr1;156375531	30	Other	Module_nodes
chr20;33705050-PXMP4	chr4;17801266-DCAF16				chr12;64450281-XPOT	chr20;35713269-RBM39												chr5;131202581	30	Other	Other
chr1;204556616-MDM4	chr4;17801266-DCAF16				chr2;86022839-POLR1A	chr20;35713269-RBM39												chr5;44815573	30	Other	Other
chr20;3869544-MAVS	chr4;17801266-DCAF16				chr19;19682971-ZNF101	chr20;35713269-RBM39												chr19;6683723	30	Other	Module_nodes
chr2;113710062-SLC35F5	chr4;17801266-DCAF16				chr14;21460692-RAB2B	chr20;35713269-RBM39												chrX;74197090	29	Other	Other
chr16;70248733-EXOSC6	chr4;17801266-DCAF16				chr2;32310767-YIPF4	chr20;35713269-RBM39												chrX;119538562	29	Other	Other
chr19;57845025-CTD-2583A14.10;ZNF587B	chr4;17801266-DCAF16				chr2;200910051-ORC2	chr20;35713269-RBM39												chr6;36141593	29	Other	Other
chr2;127844792-POLR2D	chr4;17801266-DCAF16				chr2;37100870-EIF2AK2	chr20;35713269-RBM39												chrX;119539448	29	Other	Module_nodes
chr2;201218007-CASP10	chr4;17801266-DCAF16				chr12;98549107-TMPO	chr20;35713269-RBM39												chr2;201218013	29	Other	Other
chr19;18366899-PGPEP1	chr4;17801266-DCAF16				chr12;123518431-RILPL1	chr20;35713269-RBM39												chrX;119539449	29	Other	Module_nodes
chr20;3869130-MAVS	chr4;17801266-DCAF16				chr19;19682972-ZNF101	chr20;35713269-RBM39												chr2;216501818	29	Other	Module_nodes
chr16;70248733-EXOSC6	chr4;17801307-DCAF16				chr15;51915004-TMOD3	chr20;35713269-RBM39												chr3;197535994	29	Other	Other
chr3;15072340-RBSN	chr4;17801307-DCAF16				chr20;33647467-CBFA2T2	chr20;35713269-RBM39												chr3;155942167	29	Other	Other
chr19;11913663-ZNF69	chr4;17801307-DCAF16				chr1;225788491-SRP9	chr20;35713269-RBM39												chr19;4527457	29	Other	Other
chr12;68766820-SLC35E3	chr4;17801307-DCAF16				chr11;125656244-CHEK1	chr20;35713269-RBM39												chr3;155821937	29	HCC	Other
chr19;57845025-CTD-2583A14.10;ZNF587B	chr4;17801307-DCAF16				chr1;28498858-PHACTR4	chr20;35713269-RBM39												chr9;128307054	29	Other	Other
chr2;206122616-NDUFS1	chr4;17801307-DCAF16				chr12;64450291-XPOT	chr20;35713269-RBM39												chr19;52876609	29	Other	Other
chr13;21374363-ZDHHC20	chr4;17801307-DCAF16				chr15;89832187-AP3S2	chr20;3867578-MAVS												chr15;44733505	29	Other	Module_nodes
chr2;99196434-MRPL30;RP11-111H13.1	chr4;17801307-DCAF16				chr16;70249181-EXOSC6	chr20;3867578-MAVS												chr19;39491952	29	Other	Other
chr11;16756647-C11orf58	chr4;17801307-DCAF16				chr2;32310767-YIPF4	chr20;3867578-MAVS												chr2;85548049	29	Other	Other
chr11;16756723-C11orf58	chr4;17801307-DCAF16				chr15;89897989-C15orf38-AP3S2;ARPIN	chr20;3867578-MAVS												chr2;32309769	29	Other	Other
chr11;62739644-TTC9C	chr4;17801307-DCAF16				chr19;18366651-PGPEP1	chr20;3867578-MAVS												chr15;65149663	29	Other	Other
chr3;44749859-KIAA1143	chr4;17801307-DCAF16				chr2;85546665-GGCX	chr20;3867578-MAVS												chr1;1316800	29	Other	Other
chr2;200909670-ORC2	chr4;17801307-DCAF16				chr1;179073770-FAM20B	chr20;3867578-MAVS												chr3;57565551	29	Other	Other
chr4;17801266-DCAF16	chr4;17801307-DCAF16				chr11;31431089-DNAJC24	chr20;3867578-MAVS												chr11;61525087	29	Other	Other
chr2;113708539-SLC35F5	chr4;17801307-DCAF16				chr1;52824014-ZYG11B	chr20;3867578-MAVS												chr5;34953400	29	Other	Other
chr12;116714628-C12orf49	chr4;17801307-DCAF16				chr2;86022839-POLR1A	chr20;3867578-MAVS												chr2;203305318	29	Other	Other
chr11;16756722-C11orf58	chr4;17801307-DCAF16				chr1;52824087-ZYG11B	chr20;3867578-MAVS												chr16;89687950	29	Other	Other
chr20;3869130-MAVS	chr4;17801307-DCAF16				chr14;21460692-RAB2B	chr20;3867578-MAVS												chr4;165077073	29	Other	Other
chr17;1780760-SMYD4	chr4;17801307-DCAF16				chr18;35248579-ZNF397	chr20;3867578-MAVS												chr1;151367764	29	Other	Module_nodes
chr19;39490530-TIMM50	chr4;17801307-DCAF16				chr1;52824220-ZYG11B	chr20;3867578-MAVS												chr2;127843890	29	Other	Other
chr1;179075045-FAM20B	chr4;17801307-DCAF16				chr2;99197718-RP11-111H13.1	chr20;3867578-MAVS												chr19;47875040	29	Other	Other
chr1;26878733-GPN2	chr4;17801307-DCAF16				chr19;18367049-PGPEP1	chr20;3869788-MAVS												chr1;225788331	29	Other	Other
chr12;50930856-METTL7A	chr4;17801307-DCAF16				chr15;89897989-C15orf38-AP3S2;ARPIN	chr20;3869788-MAVS												chr15;44733504	29	Other	Module_nodes
chr17;67338686-PSMD12	chr4;17801307-DCAF16				chr14;21460692-RAB2B	chr20;3869788-MAVS												chr1;156376482	29	Other	Module_nodes
chr15;51914545-TMOD3	chr4;17801307-DCAF16				chr17;18272248-TOP3A	chr20;3869788-MAVS												chr19;41014406	29	Other	Other
chr21;42843946-WDR4	chr4;17801307-DCAF16				chr20;35713269-RBM39	chr20;3869788-MAVS												chr19;11834401	29	Other	Module_nodes
chr2;127844792-POLR2D	chr4;17801307-DCAF16				chr18;35248579-ZNF397	chr20;3869788-MAVS												chr19;45549761	29	Other	Module_nodes
chr13;21374968-ZDHHC20	chr4;17801307-DCAF16				chr1;225788491-SRP9	chr20;3869788-MAVS												chr19;39491907	29	Other	Other
chr2;27357393-AC074117.10	chr4;17801307-DCAF16				chr11;31431672-DNAJC24	chr20;3869788-MAVS												chr10;133535081	29	Other	Other
chr21;42843946-WDR4	chr4;17801396-DCAF16				chr2;99197718-RP11-111H13.1	chr20;3869788-MAVS												chr17;37477732	29	Other	Other
chr10;16437386-PTER	chr4;17801396-DCAF16				chr16;70249181-EXOSC6	chr20;3869788-MAVS												chr6;33005646	29	Other	Module_nodes
chr12;50930856-METTL7A	chr4;17801396-DCAF16				chr19;18368075-PGPEP1	chr20;3869788-MAVS												chr1;89182706	29	Other	Other
chr4;17801307-DCAF16	chr4;17801396-DCAF16				chr1;52824014-ZYG11B	chr20;3869788-MAVS												chr19;52618534	29	Other	Other
chr2;37102204-EIF2AK2	chr4;17801396-DCAF16				chr1;52824087-ZYG11B	chr20;3869788-MAVS												chr8;143732229	28	Other	Other
chr2;200909670-ORC2	chr4;17801396-DCAF16				chr20;3867578-MAVS	chr20;3869788-MAVS												chr8;22413914	28	Other	Other
chr20;33705050-PXMP4	chr4;17801396-DCAF16				chr2;27357380-AC074117.10	chr20;3869788-MAVS												chr15;51914954	28	Other	Other
chr13;21374968-ZDHHC20	chr4;17801396-DCAF16				chr19;18366651-PGPEP1	chr20;3869788-MAVS												chr15;50704220	28	Other	Other
chr19;57845025-CTD-2583A14.10;ZNF587B	chr4;17801396-DCAF16				chr12;100033607-RP11-135F9.3;UHRF1BP1L	chr20;5194893-CDS2												chr6;24427950	28	Other	Other
chr2;206122616-NDUFS1	chr4;17801396-DCAF16				chr16;70249181-EXOSC6	chr20;5194893-CDS2												chr8;43026923	28	Other	Other
chr3;15072148-RBSN	chr4;17801396-DCAF16				chr2;206122873-NDUFS1	chr20;5194893-CDS2												chr6;26278373	28	Other	Module_nodes
chr12;116714628-C12orf49	chr4;17801396-DCAF16				chr19;18367049-PGPEP1	chr20;5194893-CDS2												chr16;57773603	28	Other	Other
chr19;39490530-TIMM50	chr4;17801396-DCAF16				chr20;3867578-MAVS	chr20;5194893-CDS2												chr22;35659866	28	Other	Other
chr3;15072386-RBSN	chr4;17801396-DCAF16				chr1;28498954-PHACTR4	chr20;5194893-CDS2												chr19;9647261	28	Other	Other
chr11;62739166-TTC9C	chr4;17801396-DCAF16				chr19;18366651-PGPEP1	chr20;5194893-CDS2												chr2;61050190	28	Other	Other
chr20;3869544-MAVS	chr4;17801396-DCAF16				chr2;99197718-RP11-111H13.1	chr20;5194893-CDS2												chr16;31451283	28	Other	Other
chr19;57305556-CTC-444N24.11	chr4;17801396-DCAF16				chr2;113708487-SLC35F5	chr20;5194893-CDS2												chr1;109063514	28	Other	Other
chr2;200909877-ORC2	chr4;17801396-DCAF16				chr2;86022839-POLR1A	chr20;5194893-CDS2												chr16;20464454	28	Other	Other
chr11;62739644-TTC9C	chr4;17801396-DCAF16				chr15;89897989-C15orf38-AP3S2;ARPIN	chr20;5194893-CDS2												chr19;9563675	28	Other	Other
chr16;70248733-EXOSC6	chr4;17801396-DCAF16				chr2;32310767-YIPF4	chr20;5194893-CDS2												chr3;149496279	28	Other	Other
chr2;113708539-SLC35F5	chr4;17801396-DCAF16				chr1;6223380-ICMT	chr20;5194893-CDS2												chr1;94167535	28	Other	Other
chr11;16756647-C11orf58	chr4;17801396-DCAF16				chr2;37100891-EIF2AK2	chr20;5194893-CDS2												chr22;39053087	28	Other	Module_nodes
chr11;16756722-C11orf58	chr4;17801396-DCAF16				chr14;50325958-ATP5S	chr20;5194893-CDS2												chr22;36488053	28	Other	Other
chr19;18366899-PGPEP1	chr4;17801396-DCAF16				chr16;75445496-RP11-77K12.1;TMEM170A	chr20;5194893-CDS2												chr1;179073445	28	Other	Other
chr13;21374363-ZDHHC20	chr4;17801396-DCAF16				chr2;206122546-NDUFS1	chr20;5194893-CDS2												chr16;88717971	28	Other	Other
chr15;51913892-TMOD3	chr4;17801396-DCAF16				chr1;52824087-ZYG11B	chr20;5194893-CDS2												chr15;60422302	28	Other	Other
chr2;99196434-MRPL30;RP11-111H13.1	chr4;17801396-DCAF16				chr2;200910051-ORC2	chr20;5194893-CDS2												chr14;21460687	28	Other	Other
chr2;127844792-POLR2D	chr4;17801396-DCAF16				chr2;37100870-EIF2AK2	chr20;5194893-CDS2												chr11;778290	28	Other	Module_nodes
chr2;37102164-EIF2AK2	chr4;17801396-DCAF16				chr2;200909618-ORC2	chr20;5194893-CDS2												chr16;31122760	28	Other	Other
chr12;68766820-SLC35E3	chr4;17801396-DCAF16				chr15;89832187-AP3S2	chr20;5194893-CDS2												chr7;139047445	28	Other	Other
chr2;27357393-AC074117.10	chr4;17801396-DCAF16				chr20;3869788-MAVS	chr20;5194893-CDS2												chr20;3868801	28	Other	Other
chr2;113710053-SLC35F5	chr4;17801396-DCAF16				chr1;52824014-ZYG11B	chr20;5194893-CDS2												chr19;21539551	28	Other	Other
chr17;67338686-PSMD12	chr4;17801396-DCAF16				chr1;52824220-ZYG11B	chr20;5194893-CDS2												chr12;120461358	28	Other	Other
chr3;44749859-KIAA1143	chr4;17801396-DCAF16				chr1;28498858-PHACTR4	chr21;42909937-NDUFV3												chr1;161370880	28	Other	Other
chr19;18367091-PGPEP1	chr4;17801396-DCAF16				chr2;85546665-GGCX	chr21;42909937-NDUFV3												chr1;156373413	28	Other	Module_nodes
chr11;31431721-DNAJC24	chr4;17801396-DCAF16				chr19;18366651-PGPEP1	chr21;42909937-NDUFV3												chr3;52414754	28	Other	Other
chr4;17801266-DCAF16	chr4;17801396-DCAF16				chr16;70249181-EXOSC6	chr21;42909937-NDUFV3												chr11;58708129	28	Other	Other
chr17;1780760-SMYD4	chr4;17801396-DCAF16				chr10;28525689-WAC-AS1	chr21;42909937-NDUFV3												chr7;73605314	27	Other	Other
chr20;3869130-MAVS	chr4;17801396-DCAF16				chr10;28525686-WAC-AS1	chr21;42909937-NDUFV3												chrX;24075956	27	Other	Other
chr1;26878733-GPN2	chr4;17801396-DCAF16				chr19;57843190-CTD-2583A14.10;ZNF587B	chr21;42909937-NDUFV3												chr7;55455488	27	Other	Other
chr11;16756723-C11orf58	chr4;17801396-DCAF16				chr11;62738944-TTC9C	chr21;42909937-NDUFV3												chr6;33408756	27	Other	Other
chr1;179075045-FAM20B	chr4;17801396-DCAF16				chr12;7097486-C1RL	chr21;42909937-NDUFV3												chr3;10150912	27	Other	Module_nodes
chr15;51914545-TMOD3	chr4;17801396-DCAF16				chr11;65776911-AP5B1	chr21;42909937-NDUFV3												chr3;48750147	27	Other	Other
chr2;113710062-SLC35F5	chr4;17801396-DCAF16				chr15;89897936-C15orf38-AP3S2;ARPIN	chr21;42909937-NDUFV3												chr4;70816664	27	Other	Other
chr19;11913663-ZNF69	chr4;17801396-DCAF16				chr2;37100870-EIF2AK2	chr21;42909937-NDUFV3												chr12;68766322	27	Other	Other
chr1;204556616-MDM4	chr4;17801396-DCAF16				chr2;37100891-EIF2AK2	chr21;42909937-NDUFV3												chr13;98406374	27	Other	Other
chr4;17801266-DCAF16	chr4;17802039-DCAF16				chr19;11450287-PRKCSH	chr21;42909937-NDUFV3												chr4;2839593	27	Other	Other
chr19;11913663-ZNF69	chr4;17802039-DCAF16				chr19;18366519-PGPEP1	chr21;42909937-NDUFV3												chr1;52824518	27	Other	Other
chr2;113710062-SLC35F5	chr4;17802039-DCAF16				chr2;200910051-ORC2	chr21;42909937-NDUFV3												chr9;112685199	27	Other	Other
chr11;16756647-C11orf58	chr4;17802039-DCAF16				chr2;206122873-NDUFS1	chr21;42909937-NDUFV3												chr17;81563959	27	Other	Module_nodes
chr19;18367091-PGPEP1	chr4;17802039-DCAF16				chr15;89832187-AP3S2	chr21;42909937-NDUFV3												chr12;100627457	27	Other	Other
chr2;99196434-MRPL30;RP11-111H13.1	chr4;17802039-DCAF16				chr1;52824014-ZYG11B	chr21;42909937-NDUFV3												chr10;80434012	27	Other	Module_nodes
chr4;17801307-DCAF16	chr4;17802039-DCAF16				chr1;52824014-ZYG11B	chr21;42910071-NDUFV3												chr7;90389980	27	Other	Other
chr3;48750251-PRKAR2A	chr4;17802039-DCAF16				chr2;27357380-AC074117.10	chr21;42910071-NDUFV3												chr6;26278479	27	Other	Module_nodes
chr19;57305556-CTC-444N24.11	chr4;17802039-DCAF16				chr19;18366519-PGPEP1	chr21;42910071-NDUFV3												chr7;101091607	27	Other	Other
chr11;62739166-TTC9C	chr4;17802039-DCAF16				chr2;86022839-POLR1A	chr21;42910071-NDUFV3												chr17;37515696	27	Other	Other
chr2;37102204-EIF2AK2	chr4;17802039-DCAF16				chr10;28525726-WAC-AS1	chr21;42910071-NDUFV3												chr1;229265079	27	HCC	Other
chr2;113710053-SLC35F5	chr4;17802039-DCAF16				chr19;36338624-ZFP14	chr21;42910071-NDUFV3												chr19;39427577	27	Other	Other
chr20;3869744-MAVS	chr4;17802039-DCAF16				chr2;200910051-ORC2	chr21;42910071-NDUFV3												chr2;175926453	27	Other	Other
chr20;3869544-MAVS	chr4;17802039-DCAF16				chr19;18367049-PGPEP1	chr21;42910071-NDUFV3												chr16;57773556	27	Other	Other
chr2;206122616-NDUFS1	chr4;17802039-DCAF16				chr11;65776911-AP5B1	chr21;42910071-NDUFV3												chr5;43377440	27	Other	Module_nodes
chr20;36781911-SOGA1	chr4;17802039-DCAF16				chr2;99197718-RP11-111H13.1	chr21;42910071-NDUFV3												chr2;127844171	27	HCC	Other
chr2;200909877-ORC2	chr4;17802039-DCAF16				chr21;42909937-NDUFV3	chr21;42910071-NDUFV3												chr19;57902884	27	Other	Module_nodes
chr17;1780760-SMYD4	chr4;17802039-DCAF16				chr15;51915004-TMOD3	chr21;42910071-NDUFV3												chr3;126116085	27	Other	Other
chr12;50930856-METTL7A	chr4;17802039-DCAF16				chr19;57843190-CTD-2583A14.10;ZNF587B	chr21;42910071-NDUFV3												chr5;151268584	27	Other	Module_nodes
chr2;27357393-AC074117.10	chr4;17802039-DCAF16				chr19;11913076-ZNF69	chr21;42910071-NDUFV3												chr1;35599928	27	Other	Module_nodes
chr3;48750423-PRKAR2A	chr4;17802039-DCAF16				chr2;24002013-UBXN2A	chr21;42910071-NDUFV3												chr19;57757019	27	Other	Other
chr1;26878733-GPN2	chr4;17802039-DCAF16				chr15;89832336-AP3S2	chr21;42910071-NDUFV3												chr16;70249336	27	Other	Other
chr11;16756722-C11orf58	chr4;17802039-DCAF16				chr20;5194893-CDS2	chr21;42910071-NDUFV3												chr1;179357403	27	Other	Other
chr11;16756723-C11orf58	chr4;17802039-DCAF16				chr15;89832187-AP3S2	chr21;42910071-NDUFV3												chr11;16756436	27	Other	Other
chr12;116714628-C12orf49	chr4;17802039-DCAF16				chr15;89901496-C15orf38-AP3S2;ARPIN	chr22;18097082-PEX26												chr1;179357161	27	Other	Other
chr3;15072386-RBSN	chr4;17802039-DCAF16				chr11;62739518-TTC9C	chr22;18097082-PEX26												chr1;204552422	27	Other	Other
chr16;70248733-EXOSC6	chr4;17802039-DCAF16				chr10;28525686-WAC-AS1	chr22;18097082-PEX26												chr22;18089831	27	Other	Other
chr11;65777096-AP5B1	chr4;17802039-DCAF16				chr1;10457596-DFFA	chr22;18097082-PEX26												chr1;109480952	27	Other	Other
chr3;40537506-ZNF621	chr4;17802039-DCAF16				chr19;18366519-PGPEP1	chr22;18097082-PEX26												chr7;99970336	26	Other	Other
chr10;73776319-FUT11	chr4;17802039-DCAF16				chr11;65776911-AP5B1	chr22;18097082-PEX26												chr8;63059975	26	Other	Other
chr2;200909670-ORC2	chr4;17802039-DCAF16				chr2;86022839-POLR1A	chr22;18097082-PEX26												chrX;16763575	26	Other	Other
chr2;201217945-CASP10	chr4;17802039-DCAF16				chr14;21460692-RAB2B	chr22;18097082-PEX26												chrX;153348272	26	Other	Other
chr2;86025099-POLR1A	chr4;17802039-DCAF16				chr2;27357380-AC074117.10	chr22;18097082-PEX26												chr7;99969217	26	Other	Other
chr2;32309326-YIPF4	chr4;17802039-DCAF16				chr17;18272248-TOP3A	chr22;18097082-PEX26												chr8;13024250	26	Other	Other
chr16;22285539-EEF2K	chr4;17802039-DCAF16				chr1;52824014-ZYG11B	chr22;18097082-PEX26												chr19;58584206	26	Other	Other
chr11;31431721-DNAJC24	chr4;17802039-DCAF16				chr2;200910051-ORC2	chr22;18097082-PEX26												chr20;25447179	26	Other	Other
chr2;37102164-EIF2AK2	chr4;17802039-DCAF16				chr20;5194893-CDS2	chr22;18097082-PEX26												chr2;206122384	26	Other	Other
chr20;33705050-PXMP4	chr4;17802039-DCAF16				chr2;200909618-ORC2	chr22;18097082-PEX26												chr22;36266147	26	Other	Other
chr3;15072148-RBSN	chr4;17802039-DCAF16				chr2;99197718-RP11-111H13.1	chr22;18097082-PEX26												chr17;81563454	26	Other	Other
chr2;113708539-SLC35F5	chr4;17802039-DCAF16				chr21;42910071-NDUFV3	chr22;18097082-PEX26												chr20;3867521	26	Other	Other
chr15;51914545-TMOD3	chr4;17802039-DCAF16				chr19;57843190-CTD-2583A14.10;ZNF587B	chr22;18097082-PEX26												chr12;120963304	26	HCC	Other
chr4;17801396-DCAF16	chr4;17802039-DCAF16				chr10;119573319-TIAL1	chr22;18097082-PEX26												chr3;197537117	26	Other	Module_nodes
chr3;40536194-ZNF621	chr4;17802039-DCAF16				chr19;52880443-ZNF320	chr22;18097082-PEX26												chr12;121850547	26	Other	Module_nodes
chr11;62739644-TTC9C	chr4;17802039-DCAF16				chr19;36338624-ZFP14	chr22;18097082-PEX26												chr19;4527831	26	Other	Other
chr1;204556616-MDM4	chr4;17802039-DCAF16				chr2;127845576-POLR2D	chr22;18097082-PEX26												chr16;67681501	26	Other	Other
chr20;3869130-MAVS	chr4;17802039-DCAF16				chr15;89832187-AP3S2	chr22;18097082-PEX26												chr19;52880092	26	Other	Other
chr21;42843946-WDR4	chr4;17802039-DCAF16				chr10;28525689-WAC-AS1	chr22;18097082-PEX26												chr2;202880448	26	Other	Other
chr19;39490530-TIMM50	chr4;17802039-DCAF16				chr12;64450291-XPOT	chr22;18097082-PEX26												chr17;80320664	26	Other	Module_nodes
chr12;68766820-SLC35E3	chr4;17802039-DCAF16				chr2;24002013-UBXN2A	chr22;18097082-PEX26												chr15;60422717	26	Other	Other
chr2;127844792-POLR2D	chr4;17802039-DCAF16				chr16;70249181-EXOSC6	chr22;18097082-PEX26												chr19;52064837	26	Other	Other
chr13;21374363-ZDHHC20	chr4;17802039-DCAF16				chr11;94417250-MRE11A	chr22;18097082-PEX26												chr13;21374877	26	Other	Other
chr17;67338686-PSMD12	chr4;17802039-DCAF16				chr21;42909937-NDUFV3	chr22;18097082-PEX26												chr19;52031832	26	Other	Other
chr17;50964855-SPAG9	chr4;17802039-DCAF16				chr20;3867578-MAVS	chr22;18097082-PEX26												chr7;101199837	26	Other	Other
chr3;44749859-KIAA1143	chr4;17802039-DCAF16				chr19;11913076-ZNF69	chr22;18097082-PEX26												chr1;53922150	26	Other	Other
chr1;179075045-FAM20B	chr4;17802039-DCAF16				chr20;3869788-MAVS	chr22;18097082-PEX26												chr16;4462809	26	Other	Other
chr2;201218007-CASP10	chr4;17802039-DCAF16				chr2;206122873-NDUFS1	chr22;18097082-PEX26												chr5;115829935	26	Other	Other
chr15;51913892-TMOD3	chr4;17802039-DCAF16				chr19;18366651-PGPEP1	chr22;18097082-PEX26												chr12;120461365	26	Other	Other
chr19;57845025-CTD-2583A14.10;ZNF587B	chr4;17802039-DCAF16				chr20;33647467-CBFA2T2	chr22;18097082-PEX26												chr19;37328125	26	Other	Other
chr16;22285539-EEF2K	chr5;126625755-PHAX				chr15;89897989-C15orf38-AP3S2;ARPIN	chr22;18097082-PEX26												chr17;81562487	26	Other	Other
chr19;57845025-CTD-2583A14.10;ZNF587B	chr5;126625755-PHAX				chr20;5194893-CDS2	chr22;24573057-SNRPD3												chr17;31534443	26	Other	Other
chr2;127844792-POLR2D	chr5;126625755-PHAX				chr13;49913177-SPRYD7	chr22;24573057-SNRPD3												chr14;95186689	26	Other	Other
chr17;67338686-PSMD12	chr5;126625755-PHAX				chr19;18366519-PGPEP1	chr22;24573057-SNRPD3												chr15;90276707	26	Other	Other
chr4;17801307-DCAF16	chr5;126625755-PHAX				chr12;100627414-GAS2L3	chr22;24573057-SNRPD3												chr5;79018186	26	Other	Other
chr3;48750251-PRKAR2A	chr5;126625755-PHAX				chr19;36338624-ZFP14	chr22;24573057-SNRPD3												chr17;45142818	26	HCC	Module_nodes
chr20;36781911-SOGA1	chr5;126625755-PHAX				chr2;113708487-SLC35F5	chr22;24573057-SNRPD3												chr17;1749278	26	Other	Other
chr3;40537506-ZNF621	chr5;126625755-PHAX				chr10;28525686-WAC-AS1	chr22;24573057-SNRPD3												chr13;49913651	26	Other	Other
chr11;62739166-TTC9C	chr5;126625755-PHAX				chr1;225788496-SRP9	chr22;24573057-SNRPD3												chr14;63685796	26	Other	Other
chr2;200909670-ORC2	chr5;126625755-PHAX				chr22;18097082-PEX26	chr22;24573057-SNRPD3												chr3;57565250	26	Other	Other
chr11;62739644-TTC9C	chr5;126625755-PHAX				chr17;67339236-PSMD12	chr22;24573057-SNRPD3												chr17;78423038	26	Other	Other
chr17;50964855-SPAG9	chr5;126625755-PHAX				chr1;28498858-PHACTR4	chr22;24573057-SNRPD3												chr11;58708313	26	Other	Other
chr19;11913663-ZNF69	chr5;126625755-PHAX				chr12;50930844-METTL7A	chr22;24573057-SNRPD3												chr2;85323098	26	Other	Module_nodes
chr1;26878733-GPN2	chr5;126625755-PHAX				chr2;37100891-EIF2AK2	chr22;24573057-SNRPD3												chr2;39477125	26	Other	Other
chr13;21374968-ZDHHC20	chr5;126625755-PHAX				chr16;75445496-RP11-77K12.1;TMEM170A	chr22;24573057-SNRPD3												chr3;57627206	26	Other	Other
chr4;17801396-DCAF16	chr5;126625755-PHAX				chr14;21460692-RAB2B	chr22;24573057-SNRPD3												chr10;99399599	26	Other	Other
chr2;27357393-AC074117.10	chr5;126625755-PHAX				chr2;200910051-ORC2	chr22;24573057-SNRPD3												chr9;130448847	25	Other	Module_nodes
chr15;51913892-TMOD3	chr5;126625755-PHAX				chr2;95145802-MRPS5	chr22;24573057-SNRPD3												chrX;101009638	25	Other	Module_nodes
chr2;113710062-SLC35F5	chr5;126625755-PHAX				chr2;206122875-NDUFS1	chr22;24573057-SNRPD3												chr5;34906229	25	Other	Other
chr12;49354418-DNAJC22	chr5;126625755-PHAX				chr1;28498954-PHACTR4	chr22;24573057-SNRPD3												chr5;80627559	25	Other	Other
chr20;3869130-MAVS	chr5;126625755-PHAX				chr2;206122873-NDUFS1	chr22;24573057-SNRPD3												chr3;94127966	25	Other	Other
chr3;48750423-PRKAR2A	chr5;126625755-PHAX				chr2;200909618-ORC2	chr22;24573057-SNRPD3												chr3;15072986	25	Other	Other
chr21;42843946-WDR4	chr5;126625755-PHAX				chr2;113707778-SLC35F5	chr22;24573057-SNRPD3												chr2;202879552	25	Other	Other
chr19;39490530-TIMM50	chr5;126625755-PHAX				chr2;37100870-EIF2AK2	chr22;24573057-SNRPD3												chr7;90390059	25	Other	Other
chr2;99196434-MRPL30;RP11-111H13.1	chr5;126625755-PHAX				chr12;68766757-SLC35E3	chr22;24573057-SNRPD3												chr6;149725467	25	Other	Other
chr10;16437386-PTER	chr5;126625755-PHAX				chr2;216501990-RPL37A	chr22;24573057-SNRPD3												chr7;101093710	25	HCC	Other
chr2;206122616-NDUFS1	chr5;126625755-PHAX				chr20;25447712-GINS1	chr22;24573191-SNRPD3												chr11;58702359	25	Other	Module_nodes
chr3;44749859-KIAA1143	chr5;126625755-PHAX				chr1;160026673-RP11-226L15.5	chr22;24573191-SNRPD3												chr6;43029755	25	Other	Module_nodes
chr3;15072386-RBSN	chr5;126625755-PHAX				chr1;52824087-ZYG11B	chr22;24573191-SNRPD3												chr2;69462638	25	Other	Other
chr12;50930856-METTL7A	chr5;126625755-PHAX				chr14;74735609-FCF1	chr22;24573191-SNRPD3												chr2;127424570	25	Other	Other
chr19;18366899-PGPEP1	chr5;126625755-PHAX				chr20;18488337-RBBP9	chr22;24573191-SNRPD3												chr7;17345062	25	Other	Other
chr1;204556616-MDM4	chr5;126625755-PHAX				chr1;52824014-ZYG11B	chr22;24573191-SNRPD3												chr6;36141553	25	Other	Other
chr12;68766820-SLC35E3	chr5;126625755-PHAX				chr2;20251058-PUM2	chr22;24573191-SNRPD3												chr11;77025680	25	Other	Other
chr2;200909877-ORC2	chr5;126625755-PHAX				chr1;10458213-DFFA	chr22;24573191-SNRPD3												chr19;3759153	25	Other	Other
chr1;179075045-FAM20B	chr5;126625755-PHAX				chr16;15409747-MPV17L;RP11-1021N1.1	chr22;24573191-SNRPD3												chr2;203305382	25	Other	Other
chr11;16756722-C11orf58	chr5;126625755-PHAX				chr1;28498262-PHACTR4	chr22;24573191-SNRPD3												chr16;4462350	25	Other	Other
chr11;65777096-AP5B1	chr5;126625755-PHAX				chr2;99195935-MRPL30;RP11-111H13.1	chr22;24573191-SNRPD3												chr19;13759492	25	Other	Module_nodes
chr17;1780760-SMYD4	chr5;126625755-PHAX				chr19;3466397-NFIC	chr22;24573191-SNRPD3												chr22;35660444	25	HCC	Other
chr20;33705050-PXMP4	chr5;126625755-PHAX				chr12;98548865-TMPO	chr22;24573191-SNRPD3												chr12;49354428	25	Other	Other
chr19;18367091-PGPEP1	chr5;126625755-PHAX				chr18;59329710-LMAN1	chr22;24573191-SNRPD3												chr1;179075144	25	Other	Other
chr13;21374363-ZDHHC20	chr5;126625755-PHAX				chr16;23465858-GGA2	chr22;24573191-SNRPD3												chr10;28525238	25	Other	Other
chr2;113710053-SLC35F5	chr5;126625755-PHAX				chr16;22285570-EEF2K	chr22;24573191-SNRPD3												chr1;47048128	25	Other	Other
chr11;16756723-C11orf58	chr5;126625755-PHAX				chr14;52643092-ERO1A	chr22;24573191-SNRPD3												chr3;44749905	25	Other	Other
chr2;37102164-EIF2AK2	chr5;126625755-PHAX				chr15;89897989-C15orf38-AP3S2;ARPIN	chr22;24573191-SNRPD3												chr12;95974884	25	Other	Other
chr3;15072148-RBSN	chr5;126625755-PHAX				chr1;179073770-FAM20B	chr22;24573191-SNRPD3												chr1;155734405	25	Other	Other
chr2;201218007-CASP10	chr5;126625755-PHAX				chr2;99196324-MRPL30;RP11-111H13.1	chr22;24573191-SNRPD3												chr12;79603237	25	Other	Other
chr16;70248733-EXOSC6	chr5;126625755-PHAX				chr20;33705748-PXMP4	chr22;24573191-SNRPD3												chr18;35247800	25	Other	Other
chr2;37102204-EIF2AK2	chr5;126625755-PHAX				chr19;3466397-NFIC	chr22;35660499-APOL6												chr1;45509826	25	Other	Other
chr20;3869544-MAVS	chr5;126625755-PHAX				chr2;85546665-GGCX	chr22;35660499-APOL6												chr12;123459039	25	Other	Other
chr2;201217945-CASP10	chr5;126625755-PHAX				chr20;18488337-RBBP9	chr22;35660499-APOL6												chr1;179859857	25	Other	Other
chr4;17802039-DCAF16	chr5;126625755-PHAX				chr16;22285570-EEF2K	chr22;35660499-APOL6												chr8;124692250	24	Other	Other
chr12;116714628-C12orf49	chr5;126625755-PHAX				chr2;20251058-PUM2	chr22;35660499-APOL6												chr8;43028274	24	Other	Other
chr11;16756647-C11orf58	chr5;126625755-PHAX				chr16;23465858-GGA2	chr22;35660499-APOL6												chrX;85090404	24	Other	Other
chr3;15072340-RBSN	chr5;126625755-PHAX				chr20;33705748-PXMP4	chr22;35660499-APOL6												chrX;74197151	24	Other	Other
chr15;51914545-TMOD3	chr5;126625755-PHAX				chr12;98548865-TMPO	chr22;35660499-APOL6												chr4;165075135	24	Other	Other
chr11;31431721-DNAJC24	chr5;126625755-PHAX				chr22;24573191-SNRPD3	chr22;35660499-APOL6												chrX;101009593	24	Other	Module_nodes
chr4;17801266-DCAF16	chr5;126625755-PHAX				chr16;15409747-MPV17L;RP11-1021N1.1	chr22;35660499-APOL6												chr9;4710815	24	Other	Other
chr3;44749859-KIAA1143	chr5;37290464-NUP155				chr15;41298823-OIP5-AS1	chr22;35660499-APOL6												chr7;130944867	24	Other	Other
chr20;3869544-MAVS	chr5;37290464-NUP155				chr2;99196324-MRPL30;RP11-111H13.1	chr22;35660499-APOL6												chr17;81562924	24	Other	Module_nodes
chr19;11913663-ZNF69	chr5;37290464-NUP155				chr2;99195935-MRPL30;RP11-111H13.1	chr22;35660499-APOL6												chr7;44802500	24	Other	Module_nodes
chr15;51913892-TMOD3	chr5;37290464-NUP155				chr14;52643092-ERO1A	chr22;35660499-APOL6												chr7;99968808	24	Other	Other
chr12;116714628-C12orf49	chr5;37290464-NUP155				chr18;59329710-LMAN1	chr22;35660499-APOL6												chr3;197884177	24	Other	Module_nodes
chr1;26878733-GPN2	chr5;37290464-NUP155				chr1;28498262-PHACTR4	chr22;35660499-APOL6												chr2;37104502	24	Other	Other
chr17;67338686-PSMD12	chr5;37290464-NUP155				chr1;10458213-DFFA	chr22;35660499-APOL6												chr1;154964279	24	Other	Other
chr2;127844792-POLR2D	chr5;37290464-NUP155				chr12;123518431-RILPL1	chr22;36488048-FOXRED2												chrX;123909129	24	Other	Other
chr15;51914545-TMOD3	chr5;37290464-NUP155				chr2;200909618-ORC2	chr22;36488048-FOXRED2												chr4;134353	24	Other	Other
chr19;39490530-TIMM50	chr5;37290464-NUP155				chr12;68766757-SLC35E3	chr22;36488048-FOXRED2												chr19;53356375	24	Other	Other
chr10;73776319-FUT11	chr5;37290464-NUP155				chr2;95145802-MRPS5	chr22;36488048-FOXRED2												chr20;43587487	24	Other	Other
chr2;200909670-ORC2	chr5;37290464-NUP155				chr2;206122875-NDUFS1	chr22;36488048-FOXRED2												chr8;22412715	24	Other	Module_nodes
chr4;17801307-DCAF16	chr5;37290464-NUP155				chr12;100627460-GAS2L3	chr22;36488048-FOXRED2												chr21;33357713	24	Other	Other
chr20;33705050-PXMP4	chr5;37290464-NUP155				chr1;10457556-DFFA	chr22;36488048-FOXRED2												chr1;92397269	24	Other	Other
chr1;179075045-FAM20B	chr5;37290464-NUP155				chr1;28498954-PHACTR4	chr22;36488048-FOXRED2												chr15;50704337	24	Other	Other
chr12;68766820-SLC35E3	chr5;37290464-NUP155				chr19;45703767-QPCTL	chr22;36488048-FOXRED2												chr3;15072786	24	Other	Other
chr20;3869744-MAVS	chr5;37290464-NUP155				chr22;24573057-SNRPD3	chr22;36488048-FOXRED2												chr1;207768998	24	Other	Module_nodes
chr3;15072148-RBSN	chr5;37290464-NUP155				chr12;100626890-GAS2L3	chr22;36488048-FOXRED2												chr2;222559515	24	Other	Other
chr4;17801396-DCAF16	chr5;37290464-NUP155				chr17;38849586-RPL23	chr22;36488048-FOXRED2												chr19;11146832	24	Other	Other
chr11;62739644-TTC9C	chr5;37290464-NUP155				chr19;19682971-ZNF101	chr22;36488048-FOXRED2												chr17;75889858	24	Other	Other
chr13;21374363-ZDHHC20	chr5;37290464-NUP155				chr11;125656244-CHEK1	chr22;36488048-FOXRED2												chr7;90389817	24	Other	Other
chr2;113710053-SLC35F5	chr5;37290464-NUP155				chr19;18366519-PGPEP1	chr22;36488048-FOXRED2												chr13;21374317	24	Other	Other
chr2;200909877-ORC2	chr5;37290464-NUP155				chr2;37100891-EIF2AK2	chr22;36488048-FOXRED2												chr3;52414903	24	Other	Other
chr11;16756723-C11orf58	chr5;37290464-NUP155				chr12;64450291-XPOT	chr22;36488048-FOXRED2												chr1;147096756	24	Other	Other
chr19;57845025-CTD-2583A14.10;ZNF587B	chr5;37290464-NUP155				chr10;28525689-WAC-AS1	chr22;36488048-FOXRED2												chr18;45848679	24	Other	Other
chr2;206122616-NDUFS1	chr5;37290464-NUP155				chr11;78069071-NDUFC2-KCTD14;NDUFC2	chr22;36488048-FOXRED2												chr2;27505076	24	Other	Other
chr2;113710062-SLC35F5	chr5;37290464-NUP155				chr2;37100870-EIF2AK2	chr22;36488048-FOXRED2												chr1;10457566	24	Other	Other
chr2;37102164-EIF2AK2	chr5;37290464-NUP155				chr11;8687278-RPL27A	chr22;36488048-FOXRED2												chr4;39032754	24	Other	Module_nodes
chr21;42843946-WDR4	chr5;37290464-NUP155				chr2;113708487-SLC35F5	chr22;36488048-FOXRED2												chr5;131203422	24	Other	Other
chr4;17802039-DCAF16	chr5;37290464-NUP155				chr11;8687235-RPL27A	chr22;36488048-FOXRED2												chr1;44777306	24	Other	Other
chr16;22285539-EEF2K	chr5;37290464-NUP155				chr2;216501990-RPL37A	chr22;36488048-FOXRED2												chr12;120461208	24	Other	Other
chr11;16756722-C11orf58	chr5;37290464-NUP155				chr2;86022839-POLR1A	chr22;36488048-FOXRED2												chr15;41299144	24	Other	Other
chr2;37102204-EIF2AK2	chr5;37290464-NUP155				chr2;206122873-NDUFS1	chr22;36488048-FOXRED2												chr7;100622142	24	Other	Other
chr2;27357393-AC074117.10	chr5;37290464-NUP155				chr12;100627414-GAS2L3	chr22;36488048-FOXRED2												chr3;136332094	24	Other	Module_nodes
chr2;113708539-SLC35F5	chr5;37290464-NUP155				chr10;28525686-WAC-AS1	chr22;36488048-FOXRED2												chr1;9928049	24	Other	Other
chr12;50930856-METTL7A	chr5;37290464-NUP155				chr2;113707778-SLC35F5	chr22;36488048-FOXRED2												chr5;79018085	24	Other	Module_nodes
chr16;70248733-EXOSC6	chr5;37290464-NUP155				chr19;19682972-ZNF101	chr22;36488048-FOXRED2												chr17;62450705	24	Other	Other
chr11;16756647-C11orf58	chr5;37290464-NUP155				chr12;50930844-METTL7A	chr22;36488048-FOXRED2												chr1;9102289	24	Other	Other
chr19;18366899-PGPEP1	chr5;37290464-NUP155				chr11;16756476-C11orf58	chr22;36488048-FOXRED2												chr15;80975934	24	Other	Other
chr4;17801266-DCAF16	chr5;37290464-NUP155				chr13;49913177-SPRYD7	chr22;36488048-FOXRED2												chr8;13024242	24	Other	Other
chr2;99196434-MRPL30;RP11-111H13.1	chr5;37290464-NUP155				chr1;28335688-MED18	chr22;36488048-FOXRED2												chr6;18128983	24	Other	Other
chr5;126625755-PHAX	chr5;37290464-NUP155				chr10;28525726-WAC-AS1	chr22;36488048-FOXRED2												chr14;20367181	24	Other	Other
chr20;3869130-MAVS	chr5;37290464-NUP155				chr19;18366651-PGPEP1	chr22;36488048-FOXRED2												chr11;68757341	24	Other	Module_nodes
chr2;99196434-MRPL30;RP11-111H13.1	chr5;80628171-DHFR				chr22;24573191-SNRPD3	chr22;41600359-DESI1												chr1;28499269	24	Other	Other
chr1;204556616-MDM4	chr5;80628171-DHFR				chr2;99195935-MRPL30;RP11-111H13.1	chr22;41600359-DESI1												chr19;11449617	24	Other	Other
chr3;15072340-RBSN	chr5;80628171-DHFR				chr22;35660499-APOL6	chr22;41600359-DESI1												chr18;692444	24	Other	Other
chr1;52823875-ZYG11B	chr5;80628171-DHFR				chr1;28498262-PHACTR4	chr22;41600359-DESI1												chr1;179860253	24	Other	Other
chr2;32309326-YIPF4	chr5;80628171-DHFR				chr20;33705748-PXMP4	chr22;41600359-DESI1												chr10;68288023	24	Other	Other
chr2;200909877-ORC2	chr5;80628171-DHFR				chr14;52643092-ERO1A	chr22;41600359-DESI1												chr1;155316008	24	Other	Other
chr11;62739166-TTC9C	chr5;80628171-DHFR				chr16;15409747-MPV17L;RP11-1021N1.1	chr22;41600359-DESI1												chr11;769781	24	Other	Other
chr12;49354418-DNAJC22	chr5;80628171-DHFR				chr20;25447712-GINS1	chr22;41600359-DESI1												chr12;49354478	24	Other	Other
chr2;113710053-SLC35F5	chr5;80628171-DHFR				chr1;10458213-DFFA	chr22;41600359-DESI1												chr11;46733438	24	Other	Other
chr3;15072386-RBSN	chr5;80628171-DHFR				chr18;59329710-LMAN1	chr22;41600359-DESI1												chr13;21375012	24	Other	Other
chr19;18367091-PGPEP1	chr5;80628171-DHFR				chr16;22285570-EEF2K	chr22;41600359-DESI1												chr17;80320889	24	Other	Other
chr17;1780760-SMYD4	chr5;80628171-DHFR				chr12;98548865-TMPO	chr22;41600359-DESI1												chr11;16756395	24	Other	Other
chr19;39490530-TIMM50	chr5;80628171-DHFR				chr19;3466397-NFIC	chr22;41600359-DESI1												chr19;16550620	24	Other	Other
chr3;15072148-RBSN	chr5;80628171-DHFR				chr16;23465858-GGA2	chr22;41600359-DESI1												chr19;11449948	24	Other	Other
chr2;113710062-SLC35F5	chr5;80628171-DHFR				chr1;179073770-FAM20B	chr22;41600359-DESI1												chr22;35660445	24	Other	Other
chr20;3869130-MAVS	chr5;80628171-DHFR				chr1;28498954-PHACTR4	chr3;10151063-VHL												chr5;34906093	24	Other	Other
chr2;86025099-POLR1A	chr5;80628171-DHFR				chr2;37102071-EIF2AK2	chr3;10151063-VHL												chr6;31839068	23	Other	Module_nodes
chr1;100024279-SLC35A3	chr5;80628171-DHFR				chr11;16756476-C11orf58	chr3;10151063-VHL												chr5;36220794	23	Other	Other
chr19;18366600-PGPEP1	chr5;80628171-DHFR				chr12;100626890-GAS2L3	chr3;10151063-VHL												chr8;43027009	23	Other	Other
chr3;44749859-KIAA1143	chr5;80628171-DHFR				chr2;200910051-ORC2	chr3;10151063-VHL												chr20;43587398	23	Other	Other
chr16;22285539-EEF2K	chr5;80628171-DHFR				chr12;50930844-METTL7A	chr3;10151063-VHL												chr19;52647527	23	Other	Other
chr20;3869544-MAVS	chr5;80628171-DHFR				chr2;206122875-NDUFS1	chr3;10151063-VHL												chr2;37102118	23	Other	Other
chr20;33705050-PXMP4	chr5;80628171-DHFR				chr12;98549107-TMPO	chr3;10151063-VHL												chr19;21539651	23	Other	Other
chr2;201217945-CASP10	chr5;80628171-DHFR				chr2;99196380-MRPL30;RP11-111H13.1	chr3;10151063-VHL												chr2;203304337	23	Other	Other
chr3;40537506-ZNF621	chr5;80628171-DHFR				chr12;64450281-XPOT	chr3;10151063-VHL												chr19;41872861	23	Other	Module_nodes
chr2;37102204-EIF2AK2	chr5;80628171-DHFR				chr2;206122873-NDUFS1	chr3;10151063-VHL												chr11;47168798	23	Other	Other
chr3;48750251-PRKAR2A	chr5;80628171-DHFR				chr12;100627414-GAS2L3	chr3;10151063-VHL												chr22;26524342	23	Other	Other
chr13;21374968-ZDHHC20	chr5;80628171-DHFR				chr2;99196324-MRPL30;RP11-111H13.1	chr3;10151674-VHL												chr9;128308483	23	Other	Other
chr1;26878733-GPN2	chr5;80628171-DHFR				chr14;74735609-FCF1	chr3;10151674-VHL												chr19;21805364	23	Other	Other
chr3;48750423-PRKAR2A	chr5;80628171-DHFR				chr18;59329710-LMAN1	chr3;10151674-VHL												chr1;45698811	23	Other	Other
chr15;51914545-TMOD3	chr6;43029840-RRP36				chr14;52643092-ERO1A	chr3;10151674-VHL												chr1;1316160	23	Other	Other
chr3;15072386-RBSN	chr6;43029840-RRP36				chr22;24573191-SNRPD3	chr3;10151674-VHL												chr13;32525553	23	Other	Module_nodes
chr12;116714628-C12orf49	chr6;43029840-RRP36				chr2;20251058-PUM2	chr3;10151674-VHL												chr19;52567786	23	Other	Other
chr2;113708539-SLC35F5	chr6;43029840-RRP36				chr20;25447712-GINS1	chr3;10151674-VHL												chr2;96249371	23	Other	Other
chr2;113710053-SLC35F5	chr6;43029840-RRP36				chr2;99195935-MRPL30;RP11-111H13.1	chr3;10151674-VHL												chr1;155315262	23	Other	Other
chr10;16437386-PTER	chr6;43029840-RRP36				chr1;10458213-DFFA	chr3;10151674-VHL												chr2;26288588	23	Other	Module_nodes
chr20;33705050-PXMP4	chr6;43029840-RRP36				chr22;35660499-APOL6	chr3;10151674-VHL												chr5;149983851	23	Other	Module_nodes
chr11;62739644-TTC9C	chr6;43029840-RRP36				chr16;22285570-EEF2K	chr3;10151674-VHL												chr1;52919935	23	Other	Other
chr2;200909877-ORC2	chr6;43029840-RRP36				chr19;3466397-NFIC	chr3;10151674-VHL												chr16;57774638	23	Other	Other
chr2;37102204-EIF2AK2	chr6;43029840-RRP36				chr22;41600359-DESI1	chr3;10151674-VHL												chr19;11450218	23	Other	Other
chr2;27357393-AC074117.10	chr6;43029840-RRP36				chr20;18488337-RBBP9	chr3;10151674-VHL												chr15;75353323	23	Other	Other
chr15;51913892-TMOD3	chr6;43029840-RRP36				chr12;98548865-TMPO	chr3;10151674-VHL												chr1;184793542	23	Other	Other
chr2;200909670-ORC2	chr6;43029840-RRP36				chr16;23465858-GGA2	chr3;10151674-VHL												chr15;50704180	23	Other	Other
chr13;21374968-ZDHHC20	chr6;43029840-RRP36				chr1;179073770-FAM20B	chr3;10151674-VHL												chr15;82843441	23	Other	Module_nodes
chr20;3869130-MAVS	chr6;43029840-RRP36				chr20;33705748-PXMP4	chr3;10151674-VHL												chr1;179073488	23	Other	Other
[truncated: 4,651 more rows]

## Sheet: Fig4-5
sample	Bardode	time	status	gender	grade	stage.T	ages	fetoprotein_outcome_value	chr1.45697919.chr18.50393235	chr16.15700334.chr19.39491748	chr11.769784.chr20.25448010	chr18.50392804.chr21.42843946	chr18.50393235.chr5.37290464	risk_group	Num_of_co.edit.pairs	B_cell	CD4_Tcell	CD8_Tcell	Neutrophil	Macrophage	Dendritic
[truncated: 371 more rows]

[truncated: 2 more sheets: Fig6, Fig7]
